# Supplementary material for: ZFP92, a KRAB domain zinc finger protein enriched in pancreatic islets, binds to B1/Alu SINE transposable elements and regulates retroelements and genes
Source: PLoS Genet. 2023 May 8;19(5):e1010729. doi: 10.1371/journal.pgen.1010729 (PMC10166502; doi:10.1371/journal.pgen.1010729)
Supplement: S2 Table — Differential expression analysis of RNA-seq datasets was done using DEseq2. Expression levels of genes are presented as normalized counts. baseMean: the average of the normalized counts taken over all samples; log2FoldChange: log2 fold change between the compared groups; lfcSE: standard error of the log2FoldChange estimate; stat: Wald statistic; pvalue = Wald test p-value; padj = Benjamini-Hochberg adjusted p-value. (XLSX) [file pgen.1010729.s012.xlsx]

## Sheet: Sheet1
Gene symbol	Ensembl ID	baseMean	log2FoldChange	lfcSE	stat	pvalue	padj	gene_biotype	chromosome_name	KO / 5498-AO-3	KO / 5498-AO-4	KO / 5498-AO-5	KO / 5498-AO-6	WT / 5498-AO-1	WT / 5498-AO-2	WT / 5498-AO-7	WT / 5498-AO-8
Capn11	ENSMUSG00000058626	112.357	4.39017	0.278171	15.7823	4.11909e-56	5.51793e-52	protein_coding	17	227	220	160	166	10	18	9	8
Zfp92	ENSMUSG00000031374	2658.78	0.576861	0.0661844	8.71597	2.88287e-18	1.93095e-14	protein_coding	X	2553	2570	3108	3682	2232	2821	2070	2231
Mt1	ENSMUSG00000031765	9847.2	-0.694728	0.0867557	-8.00787	1.16713e-15	5.21163e-12	protein_coding	8	5698	6543	7998	7647	11322	13215	15041	13491
C2cd4b	ENSMUSG00000091956	11554.2	-0.501109	0.0792151	-6.32593	2.51717e-10	8.42999e-07	protein_coding	9	8001	9231	7843	10434	12558	19307	13978	13704
Cited2	ENSMUSG00000039910	5535.28	-0.462481	0.0745213	-6.20603	5.43414e-10	1.45592e-06	protein_coding	10	3522	3618	4769	5641	6271	7943	6185	7609
Tent5a	ENSMUSG00000032265	2131.5	-0.486479	0.0803091	-6.05758	1.38186e-09	3.08524e-06	protein_coding	9	1282	1197	1958	2337	2445	2514	2837	2964
Pxylp1	ENSMUSG00000043587	1565.86	0.593381	0.101887	5.82394	5.74765e-09	1.09994e-05	protein_coding	9	1609	1348	1762	2374	1134	1662	1179	1500
Mafb	ENSMUSG00000074622	2480.31	-0.518821	0.0971433	-5.34078	9.25491e-08	0.000154973	protein_coding	2	1372	1510	2164	2764	2930	3599	3489	2708
Sh3pxd2a	ENSMUSG00000053617	23553.8	0.444514	0.0837668	5.30657	1.11707e-07	0.00016627	protein_coding	19	29793	27068	18308	24251	21847	28636	17619	18299
Aox1	ENSMUSG00000063558	2140.39	-0.335794	0.0639635	-5.24979	1.52276e-07	0.000203989	protein_coding	1	1576	1780	1702	1942	2603	3126	2355	2363
Btg1	ENSMUSG00000036478	10575.9	-0.336353	0.0659706	-5.09852	3.42321e-07	0.000416885	protein_coding	10	7335	8696	8142	10672	11689	15228	12735	12020
H2bc8	ENSMUSG00000058385	545.231	-0.522822	0.1036	-5.04652	4.49923e-07	0.000502264	protein_coding	13	360	378	398	534	658	951	637	594
Ppm1e	ENSMUSG00000046442	1301.05	0.576233	0.114601	5.02818	4.95154e-07	0.000510237	protein_coding	11	1607	1151	1276	1746	1025	1283	1220	1030
Sorcs2	ENSMUSG00000029093	448.103	-0.559535	0.116522	-4.80197	1.57113e-06	0.00150335	protein_coding	5	297	281	347	432	574	700	609	458
Ptprd	ENSMUSG00000028399	1354.68	-0.43636	0.0973413	-4.48279	7.36749e-06	0.00657966	protein_coding	4	934	1031	1018	1276	1937	2071	1285	1541
Gm43360	ENSMUSG00000105970	297.79	-0.725683	0.164874	-4.40144	1.07534e-05	0.00900325	TEC	5	175	145	223	308	402	566	325	348
Clk1	ENSMUSG00000026034	12859.5	-0.401437	0.0915973	-4.38262	1.17258e-05	0.00923994	protein_coding	1	10060	10071	10263	10469	14771	18318	13419	17290
Gpr179	ENSMUSG00000070337	777.597	-0.525957	0.123001	-4.27603	1.90257e-05	0.0141594	protein_coding	11	569	564	565	650	1062	1277	1048	649
Hbb-bs	ENSMUSG00000052305	322.35	-0.753143	0.178368	-4.22241	2.417e-05	0.0170411	protein_coding	7	167	340	166	201	562	545	331	322
Gm21781	ENSMUSG00000095123	1744.69	0.476347	0.113609	4.19287	2.7545e-05	0.0184496	lincRNA	10	2022	1890	1571	1955	1956	1748	1124	1493
Irx2	ENSMUSG00000001504	1461.68	-0.35617	0.0852879	-4.17609	2.96562e-05	0.0189178	protein_coding	13	990	928	1263	1682	1612	2106	1849	1613
Bhlhe41	ENSMUSG00000030256	4318.08	0.371712	0.0894422	4.15589	3.24021e-05	0.0193592	protein_coding	6	4292	3983	4575	5216	3103	4690	4508	4227
Mamld1	ENSMUSG00000059401	535.926	-0.503461	0.1216	-4.14031	3.46835e-05	0.0193592	protein_coding	X	331	342	430	566	743	831	621	561
4930481A15Rik	ENSMUSG00000086938	790.903	-0.538025	0.129746	-4.14674	3.37238e-05	0.0193592	antisense	19	561	689	440	700	967	1296	774	1055
Ror1	ENSMUSG00000035305	280.911	0.5771	0.140252	4.11474	3.87618e-05	0.0199137	protein_coding	4	322	231	302	403	222	277	228	258
Zfp235	ENSMUSG00000047603	851.938	-0.393862	0.0958544	-4.10896	3.97443e-05	0.0199137	protein_coding	7	547	628	722	863	810	1250	1031	1155
Gm20554	ENSMUSG00000093587	444.651	-0.425759	0.103674	-4.10669	4.01367e-05	0.0199137	lincRNA	13	319	371	321	391	574	657	478	517
Pde5a	ENSMUSG00000053965	13640.7	0.356233	0.0909445	3.91703	8.9646e-05	0.0423131	protein_coding	3	14773	12241	13027	16779	10426	16157	13065	12873
Trerf1	ENSMUSG00000064043	2211.09	-0.237028	0.0605927	-3.91183	9.16005e-05	0.0423131	processed_transcript	17	1627	1760	1976	2195	2427	3024	2494	2516
A1cf	ENSMUSG00000052595	840.029	-0.401038	0.103227	-3.88501	0.000102324	0.0456912	protein_coding	19	561	644	751	728	1065	1251	1044	829
Lrp8	ENSMUSG00000028613	3232.25	-0.277611	0.0720567	-3.85268	0.000116834	0.0504874	protein_coding	4	2271	2736	2599	3273	3496	4864	3495	3701
Nr1d1	ENSMUSG00000020889	7076.45	-0.350897	0.0915323	-3.83359	0.000126288	0.0528671	protein_coding	11	5727	5029	5542	6777	7791	8811	9888	8049
Kras	ENSMUSG00000030265	6065.48	0.219392	0.0575435	3.81262	0.000137499	0.0558163	protein_coding	6	5096	5443	6104	7814	5441	6552	6226	6238
Cars	ENSMUSG00000010755	3865.33	0.288434	0.0764016	3.77524	0.000159856	0.0629834	protein_coding	7	4029	3653	3609	4403	4013	4437	3119	3611
Dnase1l2	ENSMUSG00000024136	238.837	-0.649933	0.172606	-3.76542	0.000166268	0.063638	protein_coding	17	132	146	225	192	224	349	281	423
Thap2	ENSMUSG00000020137	888.871	-0.376377	0.101391	-3.71213	0.000205522	0.0764771	protein_coding	10	547	689	777	882	940	1173	1010	1258
4930570G19Rik	ENSMUSG00000085084	498.288	0.418971	0.113087	3.70484	0.000211522	0.0765826	lincRNA	3	529	475	542	561	379	554	483	451
Kcnip2	ENSMUSG00000025221	446.669	0.666096	0.180224	3.69593	0.000219085	0.0772333	protein_coding	19	501	434	512	586	219	514	317	480
Ttr	ENSMUSG00000061808	41363	-0.39998	0.108744	-3.67817	0.00023491	0.0806887	protein_coding	18	24103	25484	36935	50567	52168	61032	48357	43485
Mt2	ENSMUSG00000031762	5117.98	-0.687093	0.188306	-3.64882	0.000263448	0.0882289	protein_coding	8	2816	2866	5112	3852	5871	6195	8868	6492
Uhrf1bp1	ENSMUSG00000039512	2308.87	0.231892	0.0640465	3.62069	0.000293822	0.0882938	protein_coding	17	2240	2087	2290	2631	2197	2717	2264	2107
Pbxip1	ENSMUSG00000042613	2846.79	-0.256813	0.0708276	-3.62589	0.000287967	0.0882938	protein_coding	3	1915	2126	2640	3071	3198	3937	3060	3354
Myh14	ENSMUSG00000030739	1642.48	-0.312021	0.0862178	-3.61898	0.000295762	0.0882938	protein_coding	7	1071	1230	1439	1771	1735	2553	1993	1726
H2ac6	ENSMUSG00000069270	202.802	-0.557797	0.154113	-3.6194	0.000295282	0.0882938	protein_coding	13	110	153	165	184	262	342	248	212
Cit	ENSMUSG00000029516	344.74	-0.56832	0.15707	-3.61825	0.000296598	0.0882938	protein_coding	5	207	259	224	342	574	478	372	370
Vwa5b1	ENSMUSG00000028753	787.216	-0.365952	0.101391	-3.60931	0.000307007	0.0894059	protein_coding	4	489	661	667	741	1003	1126	864	883
Hdac9	ENSMUSG00000004698	600.428	0.489051	0.136942	3.57122	0.000355325	0.0971414	protein_coding	12	651	547	662	743	430	674	668	425
Atf4	ENSMUSG00000042406	11127.8	-0.24791	0.0693557	-3.57447	0.000350936	0.0971414	protein_coding	15	8194	8082	9554	12317	10524	15094	12951	14374
Ppp1r10	ENSMUSG00000039220	3353.6	-0.303744	0.0848656	-3.57912	0.000344757	0.0971414	protein_coding	17	2129	2385	3091	3704	2876	4584	4119	4682
Trps1	ENSMUSG00000038679	764.114	0.326848	0.091678	3.56517	0.000363622	0.0974215	protein_coding	15	817	744	698	881	740	863	721	632
Ppp1r17	ENSMUSG00000002930	192.731	-0.692726	0.194765	-3.55673	0.000375498	0.0986308	protein_coding	6	113	128	103	204	251	418	201	199
Rtn4rl1	ENSMUSG00000045287	1119.81	0.339582	0.0962394	3.52851	0.000417903	0.104047	protein_coding	11	934	952	1262	1585	819	1348	1183	996
Sphkap	ENSMUSG00000026163	19767.3	0.280787	0.0795981	3.52755	0.000419418	0.104047	protein_coding	1	19850	18153	18195	24402	16249	25441	19218	17654
Dnah11	ENSMUSG00000018581	359.853	-0.468999	0.132686	-3.53464	0.000408326	0.104047	protein_coding	12	242	253	270	366	411	508	542	366
Gm44777	ENSMUSG00000108738	188.976	0.528064	0.150609	3.50618	0.000454591	0.110722	antisense	7	182	211	207	225	174	193	135	173
Grk5	ENSMUSG00000003228	1782.97	-0.33474	0.0960813	-3.48392	0.000494119	0.1182	protein_coding	19	1058	1323	1685	1887	2196	2250	2232	1961
St18	ENSMUSG00000033740	7636.34	-0.18422	0.0531778	-3.46423	0.00053175	0.12497	protein_coding	1	5718	6013	6931	8026	8146	9598	8922	8765
Hhex	ENSMUSG00000024986	475.898	-0.408838	0.118339	-3.4548	0.000550703	0.127193	protein_coding	19	338	341	354	496	608	664	629	470
Gm7160	ENSMUSG00000099843	1085.71	0.304095	0.0883167	3.44324	0.000574794	0.129701	lincRNA	1	1084	1026	1000	1343	1106	1197	911	1022
C2cd4a	ENSMUSG00000047990	236.699	-0.497819	0.144699	-3.44037	0.000580926	0.129701	protein_coding	9	134	170	201	234	242	402	287	291
Gm47920	ENSMUSG00000114709	114.942	0.59435	0.174445	3.40709	0.000656598	0.141868	sense_intronic	14	140	127	106	133	108	132	84	78
Egflam	ENSMUSG00000042961	200.025	-0.578696	0.169652	-3.41107	0.000647086	0.141868	protein_coding	15	119	117	150	223	234	370	241	216
Sgk2	ENSMUSG00000017868	343.377	-0.429158	0.126457	-3.39369	0.000689574	0.146627	protein_coding	2	219	220	304	363	407	490	473	352
Itpr1	ENSMUSG00000030102	6124.46	-0.31375	0.0927669	-3.38213	0.000719262	0.150551	protein_coding	6	4295	4488	5519	6103	7645	8254	7971	5754
Shank1	ENSMUSG00000038738	1573.9	-0.264387	0.0784745	-3.36908	0.000754185	0.153077	protein_coding	7	1320	1249	1259	1429	2131	2261	1600	1529
Siah2	ENSMUSG00000036432	1159.03	-0.292489	0.0867496	-3.37164	0.00074721	0.153077	protein_coding	3	716	798	1119	1324	1057	1643	1414	1476
B230322F03Rik	ENSMUSG00000097509	196.192	0.465759	0.138886	3.35352	0.000797895	0.156428	antisense	7	193	207	215	227	163	211	171	175
Pip5k1b	ENSMUSG00000024867	2574.43	0.210851	0.063	3.34683	0.000817406	0.156428	protein_coding	19	2247	2172	2587	3366	2314	3071	2527	2540
Esm1	ENSMUSG00000042379	2976.97	0.20847	0.062227	3.35015	0.000807678	0.156428	protein_coding	13	2562	2525	3084	3800	2788	3192	3166	2893
Adamts18	ENSMUSG00000053399	500.44	-0.384684	0.11476	-3.35208	0.000802057	0.156428	protein_coding	8	389	349	394	477	677	731	606	468
Zswim3	ENSMUSG00000045822	224.023	-0.456402	0.136879	-3.33434	0.000855028	0.161323	protein_coding	2	154	146	193	213	214	309	294	317
2900052L18Rik	ENSMUSG00000043993	1598.79	0.268785	0.0808693	3.3237	0.000888321	0.162361	processed_transcript	11	1730	1409	1533	1776	1556	1972	1459	1368
Mfsd6	ENSMUSG00000041439	2077.44	0.199566	0.0600122	3.32542	0.00088284	0.162361	protein_coding	1	1834	1813	2077	2578	1983	2419	2073	1980
Zfp618	ENSMUSG00000028358	1249.98	-0.257188	0.0774424	-3.32102	0.000896886	0.162361	protein_coding	4	1037	926	1079	1171	1490	1839	1382	1260
Slc30a1	ENSMUSG00000037434	970.743	-0.346135	0.105042	-3.29522	0.000983456	0.173772	protein_coding	1	521	575	1102	1072	918	1033	1572	1181
Stxbp5l	ENSMUSG00000022829	567.099	-0.41085	0.124707	-3.29453	0.000985869	0.173772	protein_coding	16	362	421	508	525	793	701	703	610
Rbm3	ENSMUSG00000031167	3461.19	-0.273197	0.0830387	-3.28999	0.0010019	0.174305	protein_coding	X	2306	2622	3419	3366	3437	4599	3910	4613
Plppr4	ENSMUSG00000044667	1268.84	0.264801	0.0807393	3.2797	0.00103919	0.178474	protein_coding	3	1091	1015	1348	1768	966	1342	1437	1301
Zfp60	ENSMUSG00000037640	1034.03	-0.265342	0.081036	-3.27437	0.00105898	0.179571	protein_coding	7	679	757	1005	1092	1157	1285	1260	1210
Cacna1g	ENSMUSG00000020866	123.605	-0.618511	0.189747	-3.25966	0.00111547	0.186785	protein_coding	11	78	85	82	116	200	191	126	139
Rnf182	ENSMUSG00000044164	457.858	-0.349948	0.10768	-3.24988	0.00115456	0.190944	protein_coding	13	342	350	390	411	462	647	554	582
Cd14	ENSMUSG00000051439	151.567	0.680348	0.211142	3.22223	0.00127197	0.201558	protein_coding	18	227	182	125	148	96	164	126	113
Gm15542	ENSMUSG00000083396	1005.13	0.300743	0.0934754	3.21734	0.00129384	0.201558	processed_pseudogene	7	771	828	1073	1548	735	998	1205	1000
Hcn4	ENSMUSG00000032338	2328.22	0.244113	0.0758747	3.21731	0.00129397	0.201558	protein_coding	9	2010	1802	2592	3119	1842	2598	2647	2244
Plagl2	ENSMUSG00000051413	845.19	-0.256342	0.0795981	-3.22046	0.00127986	0.201558	protein_coding	2	604	591	809	887	823	1120	1029	1051
Zfp14	ENSMUSG00000053985	425.391	-0.327534	0.101404	-3.22998	0.00123799	0.201558	protein_coding	7	277	321	392	423	456	576	510	526
Nudt19	ENSMUSG00000034875	657.81	0.292875	0.0914552	3.20239	0.00136293	0.206658	protein_coding	7	560	545	732	894	515	723	734	616
Sephs2	ENSMUSG00000049091	1657.22	0.252734	0.0789232	3.20228	0.00136344	0.206658	protein_coding	7	1436	1444	1705	2161	1273	1781	1833	1740
Mcts2	ENSMUSG00000042814	452.48	-0.4143	0.129458	-3.20027	0.00137299	0.206658	protein_coding	2	329	326	319	478	448	705	491	628
Slc22a23	ENSMUSG00000038267	5081.5	0.172065	0.0539165	3.19132	0.00141623	0.209042	protein_coding	13	4250	4346	5372	6203	4527	6208	5135	5072
Gpd2	ENSMUSG00000026827	4202.78	-0.231018	0.0724069	-3.19055	0.00142004	0.209042	protein_coding	2	2677	3246	4169	4443	4469	5107	5253	4927
Fastkd3	ENSMUSG00000021532	421.328	-0.357615	0.112253	-3.18579	0.00144359	0.210199	protein_coding	13	279	330	383	382	459	551	503	550
Sfxn1	ENSMUSG00000021474	2365.34	0.195349	0.0613977	3.1817	0.00146411	0.210815	protein_coding	13	2181	2125	2316	2770	2228	2746	2403	2259
Gm16011	ENSMUSG00000081303	643.699	-0.333186	0.104919	-3.17565	0.00149503	0.210815	processed_pseudogene	16	487	483	550	590	861	861	764	642
Six4	ENSMUSG00000034460	2961.46	-0.344356	0.108351	-3.17816	0.00148211	0.210815	protein_coding	12	2314	1720	2775	2959	2847	4004	3312	4332
Tet3	ENSMUSG00000034832	4470	0.245877	0.0775596	3.17016	0.00152353	0.212596	protein_coding	6	4909	4382	3916	4631	4485	5227	4110	3949
Klf4	ENSMUSG00000003032	1282.8	-0.360708	0.113959	-3.16523	0.00154962	0.214007	protein_coding	4	1011	1090	1005	1029	1384	2018	1731	1193
Hba-a1	ENSMUSG00000069919	215.001	-0.562987	0.17825	-3.15841	0.00158633	0.216842	protein_coding	11	138	232	109	158	311	362	196	246
Neurl3	ENSMUSG00000047180	199.581	0.493551	0.157318	3.13728	0.00170525	0.219476	protein_coding	1	259	224	167	201	207	208	165	135
Egfl7	ENSMUSG00000026921	1118.73	0.363071	0.115873	3.13336	0.00172817	0.219476	protein_coding	2	1366	953	1083	1234	1055	1216	928	1057
Pip4k2a	ENSMUSG00000026737	989.655	0.286446	0.0912924	3.13768	0.00170293	0.219476	protein_coding	2	954	775	1067	1277	811	1060	1076	952
Arhgap44	ENSMUSG00000033389	1319.22	0.244088	0.0779387	3.1318	0.00173738	0.219476	protein_coding	11	1250	1121	1389	1568	1186	1674	1204	1245
Eid1	ENSMUSG00000091337	6126.33	0.191423	0.0612544	3.12505	0.00177776	0.219476	protein_coding	2	4655	5118	6431	8551	5138	6848	6720	6282
Etl4	ENSMUSG00000036617	5574.51	-0.178343	0.0570624	-3.12541	0.00177556	0.219476	protein_coding	2	4257	4602	5112	5451	6097	7543	6138	6106
NA	ENSMUSG00000098178	60711.7	-0.273911	0.0870547	-3.14643	0.00165278	0.219476	NA	NA	54269	48639	48837	49917	81554	80908	59438	66702
Plcxd3	ENSMUSG00000049148	401.121	-0.330068	0.105665	-3.12372	0.00178582	0.219476	protein_coding	15	288	297	363	375	476	534	482	456
Tacc2	ENSMUSG00000030852	3206.58	-0.347762	0.111115	-3.12974	0.00174964	0.219476	protein_coding	7	1931	2490	2992	3099	4476	4715	3352	3206
Oxtr	ENSMUSG00000049112	1197.8	-0.384155	0.122648	-3.13218	0.00173512	0.219476	protein_coding	6	748	790	1031	1363	1712	1654	1275	1270
Gm15344	ENSMUSG00000084899	276.974	-0.534137	0.169951	-3.1429	0.00167286	0.219476	processed_transcript	10	164	198	221	264	223	459	327	438
Mdc1	ENSMUSG00000061607	2847.95	-0.186085	0.0596374	-3.12027	0.00180686	0.220042	protein_coding	17	2129	2344	2560	2885	3057	3863	3112	3228
Yars	ENSMUSG00000028811	3745.5	0.221448	0.07159	3.09328	0.00197959	0.236773	protein_coding	4	3626	3322	3683	4337	3843	4095	3506	3610
Arhgef9	ENSMUSG00000025656	1657.37	-0.217598	0.0703135	-3.09468	0.00197027	0.236773	protein_coding	X	1166	1270	1595	1702	1770	2077	2037	1886
Igsf21	ENSMUSG00000040972	141.297	-0.608555	0.197406	-3.08276	0.00205092	0.243134	protein_coding	4	73	92	108	150	174	271	175	138
Dleu2	ENSMUSG00000097589	637.257	0.324343	0.105512	3.074	0.00211206	0.243907	processed_transcript	14	611	510	740	789	605	650	566	641
6330403L08Rik	ENSMUSG00000075585	958.023	0.25952	0.0843587	3.07639	0.00209523	0.243907	antisense	5	816	813	1003	1301	815	1112	1031	862
Zfp658	ENSMUSG00000056592	326.761	-0.397514	0.129232	-3.07598	0.00209811	0.243907	protein_coding	7	178	195	304	412	304	439	393	481
Gm5577	ENSMUSG00000084950	1230.18	0.218704	0.0712475	3.06964	0.00214318	0.245385	antisense	6	1236	1158	1139	1350	1191	1618	1108	1079
Gm4890	ENSMUSG00000097174	186.819	0.424607	0.138649	3.06246	0.00219527	0.249219	bidirectional_promoter_lncRNA	8	167	172	205	260	151	184	178	183
Zkscan4	ENSMUSG00000054931	250.977	-0.399364	0.130709	-3.05536	0.00224791	0.25305	protein_coding	13	154	187	230	240	255	362	304	329
Akr1c14	ENSMUSG00000033715	2360.99	0.216083	0.0710622	3.04076	0.00235979	0.260249	protein_coding	13	1911	1839	2596	3255	1773	2645	2629	2521
Spaca6	ENSMUSG00000080316	6208.73	0.192021	0.06315	3.04071	0.00236019	0.260249	protein_coding	17	5842	5350	6324	7086	6026	7450	5654	6223
Kcnc4	ENSMUSG00000027895	198.522	-0.527972	0.173707	-3.03945	0.00237014	0.260249	protein_coding	3	161	133	104	206	271	323	200	235
Plch1	ENSMUSG00000036834	1182.22	-0.2365	0.0778792	-3.03676	0.00239135	0.260444	protein_coding	3	782	889	1117	1301	1196	1660	1342	1404
Slc7a2	ENSMUSG00000031596	34026.4	-0.217398	0.0717106	-3.03161	0.00243257	0.262796	protein_coding	8	27245	29898	25748	33388	44656	45412	34677	34649
A830073O21Rik	ENSMUSG00000091890	684.379	0.315111	0.10417	3.02496	0.00248665	0.265221	TEC	7	775	680	625	707	639	818	553	647
Tnr	ENSMUSG00000015829	8410.82	-0.171746	0.0568069	-3.02332	0.00250014	0.265221	protein_coding	1	6412	6407	7684	9044	8358	10318	10251	9975
Kctd21	ENSMUSG00000044952	559.526	-0.348833	0.115446	-3.0216	0.00251441	0.265221	protein_coding	7	351	364	545	607	574	782	588	792
Wnk3	ENSMUSG00000041245	1803.03	-0.364337	0.120784	-3.01643	0.00255766	0.266196	protein_coding	X	1266	1308	1423	1839	2863	2523	1786	1720
Rgs4	ENSMUSG00000038530	1214.91	-0.743575	0.246564	-3.01576	0.0025634	0.266196	protein_coding	1	680	694	878	1153	2222	1708	1568	1116
Resf1	ENSMUSG00000032712	1654.05	-0.220382	0.0732249	-3.00966	0.00261541	0.26804	protein_coding	6	1303	1347	1339	1692	1818	2198	1791	1962
Fdps	ENSMUSG00000059743	146.216	-0.584312	0.194189	-3.00899	0.00262118	0.26804	protein_coding	3	65	111	132	133	166	241	160	203
Rnf138rt1	ENSMUSG00000083695	430.371	-0.422408	0.140589	-3.00457	0.00265959	0.269908	protein_coding	X	280	323	421	339	461	610	630	456
Trpm2	ENSMUSG00000009292	1490.91	-0.283958	0.0946246	-3.00089	0.0026919	0.271133	protein_coding	10	1204	1050	1372	1361	1754	2004	1533	1849
A630072M18Rik	ENSMUSG00000101013	265.198	0.451681	0.150821	2.99482	0.00274608	0.273023	antisense	5	294	258	243	341	229	259	207	278
Topors	ENSMUSG00000036822	1882.84	-0.204246	0.0682133	-2.99423	0.00275143	0.273023	protein_coding	4	1348	1475	1772	1940	1859	2428	2336	2190
Zscan29	ENSMUSG00000050619	1680.76	-0.20217	0.067627	-2.98949	0.00279441	0.27324	protein_coding	2	1203	1267	1563	1824	1607	2125	2026	2102
Lama4	ENSMUSG00000019846	369.66	-0.376754	0.126003	-2.99004	0.00278942	0.27324	protein_coding	10	291	268	269	364	475	579	454	329
Tardbp	ENSMUSG00000041459	14896.3	0.217194	0.0729094	2.97895	0.00289236	0.280409	protein_coding	4	14655	13945	13563	17178	14814	17316	12787	15146
Svip	ENSMUSG00000074093	3044.28	0.173399	0.058263	2.97614	0.00291904	0.280409	protein_coding	7	2403	2612	3160	3979	2784	3390	3235	3077
Ang	ENSMUSG00000072115	1125.84	-0.368317	0.123807	-2.97493	0.00293052	0.280409	protein_coding	14	864	768	929	1058	1764	1613	1192	998
Gpld1	ENSMUSG00000021340	535.823	-0.3201	0.107941	-2.96551	0.00302183	0.287096	protein_coding	13	315	388	523	579	532	794	657	626
Gm20632	ENSMUSG00000093577	102.492	0.56134	0.189723	2.95874	0.00308898	0.289545	antisense	3	102	82	123	154	82	88	100	90
5930430L01Rik	ENSMUSG00000106951	461.983	0.308588	0.104379	2.95641	0.00311246	0.289545	lincRNA	5	446	453	451	543	483	491	427	396
Ikbke	ENSMUSG00000042349	1423.76	-0.267622	0.0904804	-2.95779	0.00309849	0.289545	protein_coding	1	980	1140	1179	1539	1584	1991	1432	1797
Dpp6	ENSMUSG00000061576	861.824	-0.378094	0.128217	-2.94887	0.00318942	0.294659	protein_coding	5	656	481	760	924	1122	1257	1059	825
Rnf145	ENSMUSG00000019189	4291.4	0.195876	0.0665488	2.94334	0.00324689	0.295621	protein_coding	11	3681	3753	4309	5405	3525	4984	4716	4310
Myof	ENSMUSG00000048612	275.148	-0.398365	0.135428	-2.94152	0.00326604	0.295621	protein_coding	19	190	266	201	214	356	428	308	276
Gm30551	ENSMUSG00000114206	202.437	-0.620423	0.210857	-2.94238	0.00325701	0.295621	lincRNA	13	125	125	156	191	369	215	222	247
Amer1	ENSMUSG00000050332	753.405	0.282609	0.096242	2.93645	0.00331997	0.296496	protein_coding	X	816	784	658	778	792	850	685	623
Stard9	ENSMUSG00000033705	695.971	-0.264991	0.090217	-2.93726	0.00331127	0.296496	protein_coding	2	597	592	549	583	880	989	712	732
Kcnj3	ENSMUSG00000026824	256.515	-0.412109	0.140863	-2.9256	0.00343798	0.305001	protein_coding	2	180	191	198	247	375	361	294	250
Gm20633	ENSMUSG00000093553	135.997	0.558413	0.191508	2.91587	0.00354693	0.307284	antisense	3	163	117	132	191	97	131	142	111
Rflna	ENSMUSG00000037962	1395.07	0.3713	0.12737	2.91513	0.00355546	0.307284	protein_coding	5	1373	1157	1492	1869	842	1765	1438	1342
Atf5	ENSMUSG00000038539	10627.7	0.17483	0.0598807	2.91965	0.0035043	0.307284	protein_coding	7	9504	8995	10799	12785	10805	11971	10324	10426
Klf6	ENSMUSG00000000078	1483.54	-0.377131	0.129356	-2.91545	0.00355181	0.307284	protein_coding	13	1146	1285	1036	1304	1447	2241	2192	1463
Lhx1os	ENSMUSG00000087211	220.467	0.452706	0.155523	2.91086	0.0036044	0.309516	lincRNA	11	238	184	255	271	170	254	169	224
Gm43909	ENSMUSG00000108126	136.312	0.508099	0.176063	2.8859	0.00390296	0.309811	TEC	6	151	118	150	177	102	165	106	123
Gm45250	ENSMUSG00000110317	386.22	0.487046	0.167827	2.90207	0.00370702	0.309811	lincRNA	8	440	436	365	407	410	405	200	380
Gm47260	ENSMUSG00000113328	580.893	0.39898	0.137477	2.90216	0.00370605	0.309811	TEC	12	638	568	564	662	439	551	544	647
Hes6	ENSMUSG00000067071	1732.06	0.356326	0.123125	2.89402	0.00380342	0.309811	protein_coding	1	1760	1606	1770	2058	1092	2003	1718	1885
Tmod1	ENSMUSG00000028328	2244.2	0.242229	0.0841013	2.88021	0.00397416	0.309811	protein_coding	4	2165	2158	2209	2465	1871	2739	2360	2043
Iars	ENSMUSG00000037851	3524.73	0.231893	0.0804808	2.88134	0.00395984	0.309811	protein_coding	13	3451	2991	3397	4345	3589	3865	3152	3514
Ptp4a3	ENSMUSG00000059895	2693.96	0.215753	0.0745003	2.896	0.00377953	0.309811	protein_coding	15	2601	2338	2680	3141	2284	3275	2769	2604
Aars	ENSMUSG00000031960	7290.86	0.183583	0.0636258	2.88536	0.00390968	0.309811	protein_coding	8	6009	6394	7539	9131	7406	8147	7410	6798
Rps6ka2	ENSMUSG00000023809	5126.85	-0.231397	0.0797541	-2.90138	0.00371521	0.309811	protein_coding	17	3378	3770	5183	5435	5003	7564	6111	5639
Dop1b	ENSMUSG00000022946	3607.55	-0.236389	0.0814972	-2.90058	0.00372477	0.309811	protein_coding	16	2575	2755	3423	3619	3732	5356	3656	4397
Rbbp9	ENSMUSG00000027428	501.788	-0.292201	0.101166	-2.88833	0.00387287	0.309811	protein_coding	2	342	322	483	561	571	656	593	586
Drc1	ENSMUSG00000073102	579.482	-0.350097	0.1214	-2.88383	0.00392871	0.309811	protein_coding	5	433	384	467	615	770	915	654	525
Zfp87	ENSMUSG00000097333	289.737	-0.370356	0.1286	-2.87991	0.00397787	0.309811	protein_coding	13	163	157	305	353	310	333	376	390
Irx1	ENSMUSG00000060969	596.9	-0.473833	0.163444	-2.89905	0.00374292	0.309811	protein_coding	13	292	361	522	769	718	997	750	573
Fam184b	ENSMUSG00000015879	358.506	-0.474507	0.16429	-2.88822	0.00387425	0.309811	protein_coding	5	243	245	331	290	522	522	483	297
Slc39a2	ENSMUSG00000072572	107.35	-0.64934	0.225439	-2.88033	0.00397259	0.309811	protein_coding	14	57	55	107	101	106	175	110	182
Rabl3	ENSMUSG00000022827	674.503	0.242188	0.0841991	2.87638	0.0040227	0.311492	protein_coding	16	643	619	650	802	676	792	639	596
Rad52	ENSMUSG00000030166	623.335	-0.283938	0.0990041	-2.86794	0.00413156	0.318082	protein_coding	6	442	466	580	608	744	879	635	736
Mrpl50	ENSMUSG00000044018	1077.15	0.228294	0.0797042	2.86426	0.00417979	0.318139	protein_coding	4	901	951	1170	1329	957	1158	1207	1008
Tm6sf2	ENSMUSG00000036151	139.432	-0.718377	0.250733	-2.86511	0.0041687	0.318139	protein_coding	8	88	82	107	116	106	257	134	271
Kcnn3	ENSMUSG00000000794	3918.37	0.514772	0.180579	2.85067	0.00436272	0.320713	protein_coding	3	4672	3352	4062	5005	2564	4455	3906	3289
Matn2	ENSMUSG00000022324	600.195	0.378235	0.132823	2.84767	0.00440407	0.320713	protein_coding	15	654	501	509	876	505	753	505	537
Esrrg	ENSMUSG00000026610	654.81	0.251013	0.088064	2.85035	0.00436717	0.320713	protein_coding	1	633	587	633	794	615	765	655	581
Dcun1d4	ENSMUSG00000051674	1166.28	0.221822	0.0778517	2.84929	0.00438171	0.320713	protein_coding	5	972	1013	1285	1435	1031	1283	1304	1085
Ambp	ENSMUSG00000028356	1119.53	-0.219226	0.0767463	-2.8565	0.00428333	0.320713	protein_coding	4	845	951	972	1069	1193	1554	1254	1268
Rgs3	ENSMUSG00000059810	1437.33	-0.248575	0.0873121	-2.84697	0.00441379	0.320713	protein_coding	4	1012	1160	1304	1406	1747	2092	1394	1613
Srrm4	ENSMUSG00000063919	1009.96	-0.360234	0.126513	-2.84742	0.0044075	0.320713	protein_coding	5	692	773	723	1121	1024	1897	1043	1096
Casc1	ENSMUSG00000043541	161.249	-0.445871	0.15637	-2.85138	0.00435293	0.320713	protein_coding	6	108	110	131	163	186	221	179	225
Eppk1	ENSMUSG00000115388	173.036	-0.464813	0.163329	-2.84587	0.00442907	0.320713	protein_coding	15	135	179	92	126	239	290	163	181
Aifm2	ENSMUSG00000020085	850.021	0.253112	0.0894716	2.82897	0.00466985	0.325314	protein_coding	10	838	854	756	966	838	1056	679	822
Trak2	ENSMUSG00000026028	2291.95	0.174929	0.0619329	2.8245	0.00473546	0.325314	protein_coding	1	2031	1953	2234	2878	2168	2665	2311	2266
Gnao1	ENSMUSG00000031748	28874	-0.125679	0.0443663	-2.83276	0.00461483	0.325314	protein_coding	8	22545	23564	25866	30977	31022	39245	30705	30980
Sptbn2	ENSMUSG00000067889	5592.29	-0.178855	0.0629894	-2.83945	0.00451909	0.325314	protein_coding	19	4418	4499	4975	5596	6183	7676	5646	6474
Klhl28	ENSMUSG00000020948	1259.92	-0.226856	0.0799838	-2.83628	0.00456425	0.325314	protein_coding	12	835	1026	1150	1339	1339	1670	1402	1525
Fastkd2	ENSMUSG00000025962	711.194	-0.233976	0.0825066	-2.83585	0.00457041	0.325314	protein_coding	1	503	496	671	793	770	924	841	819
Zscan20	ENSMUSG00000061894	504.474	-0.289736	0.102534	-2.82576	0.00471683	0.325314	protein_coding	4	376	366	442	512	504	714	558	655
Gm42549	ENSMUSG00000107320	163.062	-0.415083	0.146496	-2.83342	0.00460534	0.325314	TEC	6	108	108	141	169	178	226	202	208
Hcar1	ENSMUSG00000049241	99.3724	-0.64145	0.226842	-2.82774	0.00468778	0.325314	protein_coding	5	69	48	72	100	154	180	103	100
Pdk4	ENSMUSG00000019577	1026.72	-1.02456	0.362265	-2.8282	0.00468104	0.325314	protein_coding	6	561	512	543	850	2500	1415	1284	798
Dll4	ENSMUSG00000027314	1168.57	0.314502	0.111454	2.8218	0.00477547	0.326389	protein_coding	2	1226	1076	1150	1343	841	1488	1119	1138
Akt3	ENSMUSG00000019699	3876.85	0.151977	0.0539527	2.81685	0.00484969	0.327374	protein_coding	1	3394	3457	3742	4624	3694	4615	3985	3766
Heg1	ENSMUSG00000075254	3204.38	-0.164272	0.0583107	-2.81719	0.00484466	0.327374	protein_coding	16	2571	2654	2753	3240	3618	4274	3603	3302
Id2	ENSMUSG00000020644	300.107	-0.35997	0.127832	-2.81596	0.0048632	0.327374	protein_coding	12	219	223	248	288	337	475	386	287
Racgap1	ENSMUSG00000023015	635.55	0.312419	0.111222	2.80897	0.00497	0.332594	protein_coding	15	773	650	514	644	616	766	515	562
4930431P19Rik	ENSMUSG00000109147	404.708	0.28996	0.103287	2.80733	0.00499541	0.332594	transcribed_processed_pseudogene	7	377	366	410	509	335	472	407	382
Tnrc6c	ENSMUSG00000025571	5710.33	-0.158072	0.0563646	-2.80446	0.00504005	0.332594	protein_coding	11	4652	4676	5149	5520	6279	7764	6092	6206
Cep41	ENSMUSG00000029790	270.077	-0.385416	0.137365	-2.80577	0.00501959	0.332594	protein_coding	6	196	165	249	268	354	360	310	308
Tmtc3	ENSMUSG00000036676	6260.62	0.28407	0.101415	2.80108	0.00509319	0.332822	protein_coding	10	6759	6175	5654	6734	5140	6821	6317	6283
Pklr	ENSMUSG00000041237	1003.18	0.261149	0.0931892	2.80235	0.00507321	0.332822	protein_coding	3	1042	966	928	1103	870	1233	1017	874
Sbds	ENSMUSG00000025337	2590.67	0.154451	0.055204	2.79782	0.00514491	0.332953	protein_coding	5	2147	2121	2749	3234	2338	2948	2744	2679
Pik3c2g	ENSMUSG00000030228	328.255	-0.340778	0.121752	-2.79896	0.00512681	0.332953	protein_coding	6	263	260	237	312	432	433	377	353
Tspyl4	ENSMUSG00000039485	8860.7	0.203069	0.0726339	2.79579	0.00517731	0.333439	protein_coding	10	8054	7800	8568	10960	9185	10091	7713	8942
Nipal1	ENSMUSG00000067219	5146.6	0.235521	0.0846446	2.78246	0.00539479	0.344226	protein_coding	5	5030	5473	4148	5939	5233	5811	4863	4616
Ubxn10	ENSMUSG00000043621	1504.22	0.197764	0.0710773	2.78238	0.0053962	0.344226	protein_coding	4	1227	1358	1541	1900	1337	1874	1507	1432
Mepce	ENSMUSG00000029726	2358.85	-0.210643	0.0757647	-2.78023	0.00543205	0.344871	protein_coding	5	1752	1815	2322	2245	2421	3031	2762	2837
Arid3a	ENSMUSG00000019564	658.597	0.272728	0.0982832	2.77491	0.00552162	0.348904	protein_coding	10	658	687	571	747	601	769	600	630
Defb1	ENSMUSG00000044748	1996.01	0.240334	0.086745	2.77058	0.00559567	0.351107	protein_coding	8	1684	1644	2244	2564	1775	2382	2193	1668
Uggt1	ENSMUSG00000037470	8306.07	-0.16716	0.0603506	-2.76981	0.0056089	0.351107	protein_coding	1	5969	6500	7663	9221	8858	10482	8985	9994
Rab31	ENSMUSG00000056515	692.216	0.283475	0.102511	2.76531	0.00568684	0.352689	protein_coding	17	705	627	609	888	639	801	699	592
Zfp964	ENSMUSG00000091764	190.078	-0.402466	0.145527	-2.76558	0.00568223	0.352689	protein_coding	8	108	117	194	205	194	239	280	228
Nap1l5	ENSMUSG00000055430	3632.41	-0.214403	0.0776231	-2.76211	0.00574295	0.354528	protein_coding	6	2497	3053	3092	3941	3568	5296	4292	3992
Mreg	ENSMUSG00000039395	1341.34	0.22826	0.0829624	2.75137	0.00593474	0.363022	protein_coding	1	1123	1207	1494	1580	1272	1424	1465	1222
5031425E22Rik	ENSMUSG00000073147	2705.93	0.191523	0.0696101	2.75137	0.0059346	0.363022	lincRNA	5	2530	2605	2562	2983	2613	3182	2477	2751
Plekha7	ENSMUSG00000045659	854.489	-0.276852	0.100736	-2.74829	0.0059907	0.363026	protein_coding	7	640	657	789	783	834	1357	1016	921
Sned1	ENSMUSG00000047793	735.838	-0.348276	0.126716	-2.74847	0.00598736	0.363026	protein_coding	1	481	516	573	869	863	1278	737	776
Gm29216	ENSMUSG00000101249	122.024	-0.596756	0.217247	-2.7469	0.00601611	0.363026	unprocessed_pseudogene	1	83	62	126	90	168	203	128	146
Igfbp5	ENSMUSG00000026185	1108.29	-0.234214	0.0853886	-2.74292	0.00608951	0.3647	protein_coding	1	804	1003	868	1097	1373	1554	1150	1162
1700086L19Rik	ENSMUSG00000071265	1944.01	-0.307879	0.112264	-2.74245	0.0060983	0.3647	transcribed_unitary_pseudogene	12	1203	1525	1911	1860	2283	2698	2602	1820
Tgds	ENSMUSG00000022130	746.588	-0.221079	0.0806596	-2.74089	0.00612724	0.364802	protein_coding	14	525	532	727	810	791	974	877	866
Nfasc	ENSMUSG00000026442	6601.71	-0.182117	0.0665101	-2.73819	0.00617789	0.36619	protein_coding	1	4852	5256	5956	7024	7663	9202	6586	7287
Tob2	ENSMUSG00000048546	1288.66	-0.285494	0.104322	-2.73668	0.00620634	0.366256	protein_coding	15	945	939	1267	1155	1143	1740	1628	1701
Fyb	ENSMUSG00000022148	209.191	0.388106	0.142257	2.7282	0.00636814	0.374156	protein_coding	15	212	237	216	200	210	267	151	169
1110018N20Rik	ENSMUSG00000085151	1089.27	0.246874	0.0905626	2.726	0.00641067	0.37501	processed_transcript	2	1123	1020	1047	1175	961	1257	1081	1048
Bend7	ENSMUSG00000048186	1446.04	-0.180996	0.0665303	-2.7205	0.00651835	0.379651	protein_coding	2	1085	1099	1357	1526	1518	1816	1677	1692
Dpm1	ENSMUSG00000078919	1352.4	0.2504	0.0922036	2.71573	0.00661305	0.3835	protein_coding	2	1405	1262	1165	1609	1284	1701	1097	1330
Rprml	ENSMUSG00000046215	101.335	0.759106	0.279917	2.7119	0.00668997	0.384867	protein_coding	11	141	115	99	111	37	118	93	83
Rnf213	ENSMUSG00000070327	3882.17	-0.233293	0.0860322	-2.71169	0.00669409	0.384867	protein_coding	11	3015	3233	3561	3369	3901	5799	4186	4539
Ccdc88b	ENSMUSG00000047810	138.781	0.463726	0.171324	2.70672	0.00679525	0.389014	protein_coding	19	172	138	117	162	127	190	104	96
Mycbpap	ENSMUSG00000039110	456.789	-0.274303	0.101551	-2.70112	0.00691056	0.393931	protein_coding	11	347	323	409	464	535	657	480	519
Dph2	ENSMUSG00000028540	455.951	-0.275862	0.102716	-2.68567	0.00723855	0.41088	protein_coding	4	295	289	469	516	475	597	547	556
Nyap2	ENSMUSG00000054976	173.024	-0.46407	0.173064	-2.68149	0.0073295	0.414287	protein_coding	1	114	155	117	151	244	242	225	162
Syngap1	ENSMUSG00000067629	7517.26	-0.16251	0.0606633	-2.67889	0.00738657	0.41454	protein_coding	17	6349	5952	6690	7246	8818	10428	7589	7923
Zbtb40	ENSMUSG00000060862	2841.81	-0.207136	0.0773335	-2.67847	0.00739587	0.41454	protein_coding	4	2267	2389	2490	2602	3356	3778	2855	3287
Tead1	ENSMUSG00000055320	3694.05	0.283732	0.106037	2.67578	0.0074555	0.416141	protein_coding	7	4547	3747	2846	3770	3614	4177	3300	3258
Tlk1	ENSMUSG00000041997	4424.68	0.14429	0.0539554	2.67425	0.00748971	0.416316	protein_coding	2	3795	3828	4321	5431	4168	5138	4515	4542
Gm45605	ENSMUSG00000109829	188.208	0.418647	0.157239	2.66249	0.0077565	0.424918	lincRNA	11	197	227	154	213	156	260	137	157
Cep85	ENSMUSG00000037443	1523.09	0.264773	0.0995071	2.66085	0.00779447	0.424918	protein_coding	4	1629	1400	1322	1808	1297	1908	1563	1299
Tmem183a	ENSMUSG00000042305	2403.11	0.157014	0.0590778	2.65775	0.00786649	0.424918	protein_coding	1	2046	2175	2336	2902	2261	2861	2484	2334
Hspa5	ENSMUSG00000026864	36959.3	-0.20509	0.0771573	-2.65808	0.0078588	0.424918	protein_coding	2	22401	27514	34340	46467	34566	46393	42769	48915
Rhou	ENSMUSG00000039960	575.191	-0.36456	0.137067	-2.65972	0.00782058	0.424918	protein_coding	8	407	402	546	510	794	816	724	499
Wwc1	ENSMUSG00000018849	289.963	-0.407615	0.152967	-2.66472	0.00770519	0.424918	protein_coding	11	183	235	270	233	358	458	374	264
BC049715	ENSMUSG00000047515	124.333	-0.544202	0.204454	-2.66173	0.00777405	0.424918	protein_coding	6	83	84	83	128	117	170	218	142
Otoa	ENSMUSG00000034990	572.072	0.3158	0.119222	2.64884	0.00807687	0.424925	protein_coding	7	452	431	714	823	444	602	701	474
Tmcc3	ENSMUSG00000020023	1347.98	0.24635	0.0930668	2.64702	0.0081204	0.424925	protein_coding	10	1246	1203	1359	1646	1127	1637	1512	1139
Osbpl3	ENSMUSG00000029822	1257.27	0.242536	0.0913549	2.65488	0.00793378	0.424925	protein_coding	6	1209	1158	1234	1454	1005	1475	1352	1216
Gtpbp8	ENSMUSG00000022668	1029.93	0.241797	0.0912575	2.64961	0.0080584	0.424925	protein_coding	16	981	968	978	1216	1015	1118	900	1074
Slc7a1	ENSMUSG00000041313	2024.59	0.224867	0.0849401	2.64736	0.00811236	0.424925	protein_coding	5	1938	1777	1914	2494	2195	2182	1885	1862
Amer2	ENSMUSG00000021986	1451.17	0.172344	0.0651063	2.64712	0.00811816	0.424925	protein_coding	14	1271	1278	1487	1696	1368	1671	1481	1440
Wdr1	ENSMUSG00000005103	2894.03	0.155361	0.0586506	2.64892	0.00807484	0.424925	protein_coding	5	2458	2327	2999	3677	2679	3292	2960	3022
Man1a	ENSMUSG00000003746	4554.22	0.14433	0.0544057	2.65284	0.00798177	0.424925	protein_coding	10	3604	3703	4857	5833	3797	5035	5156	4924
Lgi2	ENSMUSG00000039252	1104.47	0.302633	0.114437	2.64455	0.00818	0.425434	protein_coding	5	1051	766	1264	1526	775	1281	1231	1058
Zfp111	ENSMUSG00000087598	704.185	-0.221551	0.0838358	-2.64268	0.00822539	0.425434	protein_coding	7	503	511	683	741	734	873	832	865
Ptprk	ENSMUSG00000019889	649.167	-0.288534	0.109136	-2.64379	0.00819833	0.425434	protein_coding	10	443	511	538	697	766	853	860	636
Lama5	ENSMUSG00000015647	1160.38	-0.197238	0.0748017	-2.63681	0.00836886	0.431158	protein_coding	2	1067	1041	879	969	1442	1724	1125	1127
Muc4	ENSMUSG00000079620	8349.95	-0.237928	0.0902885	-2.6352	0.00840875	0.431158	protein_coding	16	6214	7233	6980	7940	9528	12358	7490	10247
Zfp954	ENSMUSG00000062116	406.621	-0.34104	0.129464	-2.63424	0.00843262	0.431158	protein_coding	7	253	254	427	430	400	604	438	546
Smug1	ENSMUSG00000036061	1909.73	0.180843	0.0686848	2.63294	0.00846499	0.431168	protein_coding	15	1677	1613	2014	2276	1620	2255	1950	2015
Mterf2	ENSMUSG00000049038	420.836	0.326539	0.124456	2.62374	0.00869704	0.434722	protein_coding	10	440	444	385	456	388	426	426	377
Cib3	ENSMUSG00000074240	1554.91	0.258849	0.0986335	2.62436	0.0086813	0.434722	protein_coding	8	1498	1387	1758	1616	1250	1760	1599	1590
Cirbp	ENSMUSG00000045193	8299.41	-0.155905	0.0593987	-2.62473	0.00867184	0.434722	protein_coding	10	6389	6681	7907	8216	8783	10921	9077	9450
Usp29	ENSMUSG00000051527	1929.08	-0.194128	0.0739866	-2.62382	0.00869487	0.434722	protein_coding	7	1525	1552	1667	1938	2345	2471	2025	2127
Lss	ENSMUSG00000033105	2803.73	-0.202702	0.0771265	-2.62818	0.00858442	0.434722	protein_coding	10	1977	2225	2466	3111	2696	4124	3075	3297
Gm34294	ENSMUSG00000103662	206.772	0.372132	0.142014	2.62039	0.00878285	0.43576	TEC	2	234	203	188	235	188	230	187	180
Habp4	ENSMUSG00000021476	3243.22	0.163731	0.0624729	2.62084	0.00877135	0.43576	protein_coding	13	2788	2741	3425	3858	3002	3859	3090	3429
Zfp62	ENSMUSG00000046311	1857.78	-0.180764	0.0690367	-2.61837	0.00883514	0.436736	protein_coding	11	1303	1503	1728	1983	1976	2381	2243	2019
AV356131	ENSMUSG00000108461	323.174	0.327028	0.125004	2.61615	0.00889278	0.437969	bidirectional_promoter_lncRNA	7	258	280	404	414	261	391	324	282
Gm45221	ENSMUSG00000109005	778.434	0.272977	0.104471	2.61295	0.00897634	0.43957	TEC	7	880	765	678	808	772	892	759	638
Gpam	ENSMUSG00000024978	1030.61	0.251814	0.0965294	2.60867	0.00908936	0.43957	protein_coding	19	1117	982	867	1173	995	1171	972	953
Skil	ENSMUSG00000027660	2458.97	0.228319	0.087452	2.61079	0.00903324	0.43957	protein_coding	3	2398	2610	2203	2569	2241	2828	2416	2363
P2ry1	ENSMUSG00000027765	11129.5	-0.152157	0.0582536	-2.61197	0.00900212	0.43957	protein_coding	3	8402	8290	9810	13158	11457	13894	12688	13080
Ncor2	ENSMUSG00000029478	7835.69	-0.188784	0.0723433	-2.60956	0.00906594	0.43957	protein_coding	5	5823	6213	7383	7871	7576	11715	8580	8872
Arhgef37	ENSMUSG00000045094	512.844	0.280007	0.107421	2.60665	0.00914339	0.440389	protein_coding	18	454	481	496	674	417	670	469	486
Tubgcp6	ENSMUSG00000051786	1890.31	-0.174978	0.0671552	-2.60557	0.00917203	0.440389	protein_coding	15	1513	1519	1726	1829	1985	2698	2045	2065
Fut4	ENSMUSG00000049307	217.631	0.344646	0.133178	2.58787	0.00965728	0.449938	protein_coding	9	202	205	212	291	203	231	209	194
Ccl25	ENSMUSG00000023235	529.9	0.310702	0.120068	2.58771	0.00966162	0.449938	protein_coding	8	511	527	526	608	521	540	424	568
Gm17690	ENSMUSG00000097204	1144.67	0.260205	0.100415	2.5913	0.00956155	0.449938	antisense	3	1094	1043	1168	1327	977	1312	975	1290
B3galnt2	ENSMUSG00000039242	1304.69	0.218156	0.0842239	2.59019	0.00959225	0.449938	protein_coding	13	1225	1182	1204	1614	1315	1491	1138	1319
Smcr8	ENSMUSG00000049323	2343.07	-0.158299	0.0610624	-2.59241	0.0095305	0.449938	protein_coding	11	1758	1739	2131	2697	2418	3145	2675	2579
Sik2	ENSMUSG00000037112	1478.48	-0.194767	0.0753128	-2.5861	0.00970678	0.449938	protein_coding	9	1162	1241	1183	1540	1646	2022	1523	1707
Myo10	ENSMUSG00000022272	3734.92	-0.199833	0.0769877	-2.59564	0.00944136	0.449938	protein_coding	15	2502	2851	3817	3885	3898	5164	4483	3938
Iqsec1	ENSMUSG00000034312	706.278	-0.22312	0.0861683	-2.58935	0.0096156	0.449938	protein_coding	6	547	564	576	737	805	1051	793	695
Zfpl1	ENSMUSG00000024792	1133.46	-0.243832	0.0939031	-2.59664	0.00941407	0.449938	protein_coding	19	858	835	963	1231	1084	1699	1204	1418
Lratd1	ENSMUSG00000020607	132.983	-0.576799	0.223028	-2.58622	0.00970343	0.449938	protein_coding	12	73	66	134	137	209	164	174	138
9330182L06Rik	ENSMUSG00000056004	4626.6	0.136176	0.0526869	2.58462	0.00974862	0.450063	protein_coding	5	3875	3807	4708	5796	4345	5284	4921	4694
Tnrc6b	ENSMUSG00000047888	5578.28	-0.168065	0.0650498	-2.58363	0.00977668	0.450063	protein_coding	15	4626	4588	4849	5395	5966	7374	5976	6452
5430400D12Rik	ENSMUSG00000097699	133.615	0.503915	0.195335	2.57975	0.00988726	0.453595	bidirectional_promoter_lncRNA	7	155	172	96	153	113	153	90	122
Ubl4a	ENSMUSG00000015290	1291.49	0.214462	0.0832637	2.57569	0.0100039	0.45738	protein_coding	X	1171	1112	1273	1626	1038	1460	1411	1329
Gm48604	ENSMUSG00000111291	207.73	-0.371557	0.144343	-2.57412	0.0100496	0.457905	lincRNA	9	145	158	161	213	208	303	235	281
R3hdm2	ENSMUSG00000025404	5664.84	-0.136328	0.0530305	-2.57076	0.0101476	0.45866	protein_coding	10	4251	4481	5314	6140	5744	7412	6220	6567
Gm13563	ENSMUSG00000085767	885.617	-0.199147	0.0774749	-2.57047	0.0101561	0.45866	antisense	2	788	746	673	829	1067	1290	908	879
Ndst4	ENSMUSG00000027971	614.783	-0.35326	0.137516	-2.56887	0.0102031	0.45866	protein_coding	3	402	511	474	623	843	834	808	525
Hhatl	ENSMUSG00000032523	235.597	-0.503157	0.195853	-2.56906	0.0101976	0.45866	protein_coding	9	130	141	189	279	320	443	261	205
Ostm1	ENSMUSG00000038280	2015.28	0.171317	0.066747	2.56666	0.0102682	0.459493	protein_coding	10	1728	1800	1998	2445	2058	2270	1999	1939
Scn9a	ENSMUSG00000075316	2413.81	-0.172238	0.0671408	-2.56533	0.0103078	0.459493	protein_coding	2	1768	2040	2116	2539	2512	3362	2815	2524
Slc29a4	ENSMUSG00000050822	2230.35	-0.209946	0.0818577	-2.56477	0.0103245	0.459493	protein_coding	5	1722	1624	2064	2316	2108	3102	2910	2381
Cxadr	ENSMUSG00000022865	1934.6	-0.154445	0.0603762	-2.55804	0.0105265	0.46693	protein_coding	16	1519	1527	1730	2054	1993	2631	2209	2093
Gm44168	ENSMUSG00000108049	664.218	0.279314	0.109427	2.55253	0.0106945	0.47126	TEC	6	711	659	594	718	604	854	507	663
Col6a6	ENSMUSG00000043719	10818.3	-0.215354	0.0843461	-2.55322	0.0106733	0.47126	protein_coding	9	9472	8434	9545	9465	10920	14994	12814	12123
Fzd4	ENSMUSG00000049791	1086.18	0.224331	0.0880072	2.54901	0.0108031	0.471394	protein_coding	7	1149	1132	843	1185	1106	1363	984	915
Oip5os1	ENSMUSG00000085438	4738.61	0.2114	0.0829291	2.54917	0.010798	0.471394	lincRNA	2	4561	4679	4235	5334	5147	5118	4160	4626
Zmiz1	ENSMUSG00000007817	4583.87	-0.144686	0.0567296	-2.55044	0.0107587	0.471394	protein_coding	14	3555	3800	4078	4760	5153	6291	5076	4564
Higd1b	ENSMUSG00000020928	115.659	0.448902	0.176302	2.54621	0.01089	0.471968	protein_coding	11	143	130	100	113	109	148	87	84
Mars1	ENSMUSG00000040354	3272.36	0.193434	0.0759999	2.54519	0.0109219	0.471968	protein_coding	10	3020	2967	3081	3912	3540	3712	2866	3190
Gm20939	ENSMUSG00000095193	97.8459	-0.540055	0.212175	-2.54533	0.0109174	0.471968	lincRNA	17	43	71	90	99	126	127	132	118
Fbxo28	ENSMUSG00000047539	1741.32	-0.156283	0.0615106	-2.54076	0.0110613	0.476455	protein_coding	1	1248	1308	1639	2005	1728	2236	2081	1977
Fhad1	ENSMUSG00000051435	1124.27	-0.215022	0.0847713	-2.53649	0.0111969	0.480748	protein_coding	4	846	834	1075	1128	1280	1477	1372	1145
Rab11fip5	ENSMUSG00000051343	672.727	0.250046	0.0986319	2.53514	0.0112401	0.481062	protein_coding	6	536	612	766	825	559	750	771	609
Gm9892	ENSMUSG00000052825	720.237	0.290547	0.114673	2.5337	0.0112864	0.481504	processed_pseudogene	8	597	564	874	962	698	655	818	632
Zbtb16	ENSMUSG00000066687	215.796	1.03367	0.4084	2.53103	0.011373	0.483657	protein_coding	9	394	333	60	173	335	258	59	29
Fus	ENSMUSG00000030795	16184.5	-0.202941	0.0802188	-2.52984	0.0114115	0.483762	protein_coding	7	12033	12951	15630	15256	19296	20803	16511	18856
Cry1	ENSMUSG00000020038	277.029	0.385732	0.152611	2.52756	0.0114859	0.485381	protein_coding	10	203	274	334	369	165	314	301	279
Srgap3	ENSMUSG00000030257	349.932	-0.411741	0.163168	-2.52342	0.0116218	0.489577	protein_coding	6	223	236	299	349	525	626	306	327
Zc3h6	ENSMUSG00000042851	861.482	-0.244943	0.09719	-2.52025	0.0117273	0.492473	protein_coding	2	716	688	720	787	1099	1118	860	987
St3gal4	ENSMUSG00000032038	235.084	-0.405769	0.161145	-2.51803	0.0118012	0.494029	protein_coding	9	145	158	222	231	329	369	259	222
Polb	ENSMUSG00000031536	1025.01	-0.208021	0.082702	-2.51531	0.0118927	0.496307	protein_coding	8	828	827	888	982	1164	1324	1098	1201
Chmp4c	ENSMUSG00000027536	3118.44	0.255976	0.102022	2.50902	0.0121067	0.501144	protein_coding	3	2850	2587	3324	3871	2066	3470	3530	3469
Eml6	ENSMUSG00000044072	1789.55	-0.21977	0.0876041	-2.50868	0.0121184	0.501144	protein_coding	11	1305	1425	1615	1818	1913	2233	1882	2361
Phlda1	ENSMUSG00000020205	299.824	-0.301521	0.120195	-2.50861	0.0121208	0.501144	protein_coding	10	222	217	286	274	335	439	346	331
Surf2	ENSMUSG00000014873	1856.98	-0.173009	0.0691712	-2.50117	0.0123785	0.510221	protein_coding	2	1410	1475	1724	1897	1905	2618	1968	2140
Kdm5d	ENSMUSG00000056673	2967.78	-0.176024	0.0704166	-2.49974	0.0124283	0.510704	protein_coding	Y	2527	2309	2518	2989	3345	3761	3280	3329
Bach1	ENSMUSG00000025612	2746.53	0.244405	0.0979102	2.49622	0.0125526	0.512669	protein_coding	16	3092	2681	2411	2767	2623	3043	2667	2550
Proser3	ENSMUSG00000036864	541.039	-0.240844	0.0964462	-2.49718	0.0125186	0.512669	protein_coding	7	429	395	483	538	608	800	554	611
Tbrg4	ENSMUSG00000000384	1104.58	-0.238638	0.0956546	-2.49479	0.0126031	0.513054	protein_coding	11	775	777	1007	1267	1052	1596	1165	1433
Sorbs3	ENSMUSG00000022091	646.52	-0.274176	0.109943	-2.49379	0.0126387	0.513054	protein_coding	14	455	524	515	683	776	1036	587	725
5730405O15Rik	ENSMUSG00000087424	545.715	0.329533	0.13246	2.48778	0.0128542	0.518659	processed_transcript	X	608	563	473	590	569	596	375	555
Dnd1	ENSMUSG00000044595	91.1315	-0.601184	0.241652	-2.4878	0.0128534	0.518659	protein_coding	18	48	69	61	93	93	116	101	169
Gm37206	ENSMUSG00000103651	1518.21	0.264499	0.106399	2.48593	0.0129214	0.519807	TEC	19	1751	1649	1202	1457	1726	1741	1093	1389
Mex3c	ENSMUSG00000037253	875.856	-0.221314	0.0890652	-2.48486	0.0129604	0.519813	protein_coding	18	578	632	880	962	986	1055	1009	1046
Ndufb5	ENSMUSG00000027673	997.994	-0.213428	0.0859546	-2.48303	0.0130271	0.520928	protein_coding	3	647	760	986	1089	1085	1288	1097	1202
Otof	ENSMUSG00000062372	173.857	-0.510556	0.205752	-2.48141	0.0130863	0.521737	protein_coding	5	114	114	121	193	137	342	230	202
Mir22hg	ENSMUSG00000085148	463.266	0.341154	0.138213	2.46832	0.0135749	0.525766	processed_transcript	11	428	344	538	631	305	446	436	607
Sh3bp5	ENSMUSG00000021892	379.991	0.318879	0.129095	2.4701	0.0135074	0.525766	protein_coding	14	335	317	417	516	364	484	361	282
Gm4673	ENSMUSG00000097750	1133.7	0.286343	0.115768	2.47341	0.0133829	0.525766	antisense	7	1392	1184	886	1103	1154	1331	845	1074
Slc1a4	ENSMUSG00000020142	814.042	0.275782	0.111667	2.46967	0.0135238	0.525766	protein_coding	11	748	653	892	1048	898	855	701	750
Faim	ENSMUSG00000032463	808.213	0.243816	0.0987834	2.46819	0.0135798	0.525766	protein_coding	9	815	735	777	918	795	857	849	717
Baiap2	ENSMUSG00000025372	1554	0.227317	0.0918609	2.47458	0.0133393	0.525766	protein_coding	11	1598	1771	1314	1461	1459	2043	1444	1292
Grb14	ENSMUSG00000026888	1054.97	0.183014	0.0740719	2.47076	0.0134826	0.525766	protein_coding	2	886	969	1096	1232	969	1239	1107	1007
Chd7	ENSMUSG00000041235	4562.3	-0.139089	0.0561978	-2.475	0.0133238	0.525766	protein_coding	4	3701	3769	4146	4486	4869	6196	4918	4943
Hspg2	ENSMUSG00000028763	2775.54	-0.203462	0.0821843	-2.47568	0.0132982	0.525766	protein_coding	4	2280	2693	1956	2591	3173	4021	3056	2716
Lig4	ENSMUSG00000049717	490.688	-0.241933	0.0979687	-2.46949	0.0135306	0.525766	protein_coding	8	299	310	505	610	486	593	636	594
Wdyhv1	ENSMUSG00000022359	773.763	0.195565	0.0793196	2.46553	0.013681	0.527914	protein_coding	15	681	678	771	957	752	882	758	758
Cbx3	ENSMUSG00000029836	1356.83	0.17893	0.0725982	2.46467	0.0137141	0.527914	protein_coding	6	1136	1224	1386	1636	1247	1500	1489	1319
Tgfbr1	ENSMUSG00000007613	2832.6	0.176986	0.071892	2.46184	0.0138227	0.529054	protein_coding	4	2471	2507	2893	3325	2602	2963	3135	2885
Ddit3	ENSMUSG00000025408	943.535	-0.229908	0.093359	-2.46263	0.0137924	0.529054	protein_coding	10	706	758	804	968	989	1278	966	1219
Sst	ENSMUSG00000004366	81251.3	-0.266057	0.108127	-2.46059	0.0138709	0.529387	protein_coding	16	54176	51041	84127	91051	92536	121923	98983	75188
Opa3	ENSMUSG00000052214	1322.06	0.175361	0.0713528	2.45766	0.0139844	0.530695	protein_coding	7	1024	1030	1509	1733	1018	1419	1548	1444
Eps8l2	ENSMUSG00000025504	5266.4	-0.19117	0.077765	-2.4583	0.0139598	0.530695	protein_coding	7	4030	4110	5039	5066	6395	7267	5177	5734
Gria3	ENSMUSG00000001986	1535.53	-0.270468	0.110196	-2.45443	0.0141107	0.533976	protein_coding	X	1027	1252	1409	1498	2023	1889	1901	1483
Gm15860	ENSMUSG00000087336	103.558	0.442961	0.180582	2.45296	0.0141685	0.534488	antisense	5	107	105	102	128	93	115	87	89
Dcbld1	ENSMUSG00000019891	230.873	0.347327	0.141761	2.45009	0.0142822	0.534488	protein_coding	10	208	235	240	277	231	232	237	184
Dlg4	ENSMUSG00000020886	4010.61	-0.156065	0.0636987	-2.45004	0.0142839	0.534488	protein_coding	11	3059	3150	3782	4160	4233	5518	4134	4630
Zc3h3	ENSMUSG00000075600	3170.31	-0.230913	0.0942024	-2.45124	0.0142363	0.534488	protein_coding	15	2527	2633	2637	2970	4022	4449	2741	3751
Hhat	ENSMUSG00000037375	288.308	0.340843	0.13938	2.44542	0.0144683	0.538991	protein_coding	1	258	279	266	405	229	386	247	263
Gm14817	ENSMUSG00000085669	117.609	-0.61405	0.251144	-2.44501	0.0144847	0.538991	processed_transcript	X	76	95	78	94	103	187	112	222
4632427E13Rik	ENSMUSG00000074024	870.605	0.231348	0.0948373	2.43942	0.014711	0.544023	bidirectional_promoter_lncRNA	7	884	791	800	1004	926	989	731	844
Cnot3	ENSMUSG00000035632	3518.32	-0.194533	0.0797703	-2.43866	0.0147417	0.544023	protein_coding	7	2563	2718	3318	3669	3624	5089	3492	4276
Tmem141	ENSMUSG00000026939	194.118	-0.393307	0.161178	-2.44021	0.0146787	0.544023	protein_coding	2	112	120	197	211	250	230	237	235
Fchsd2	ENSMUSG00000030691	1045.59	0.251273	0.103227	2.43419	0.0149254	0.54505	protein_coding	7	1153	918	871	1270	1011	1224	1004	927
Unc50	ENSMUSG00000026111	1955.15	0.151155	0.0620566	2.43577	0.0148603	0.54505	protein_coding	1	1486	1636	2071	2575	1694	2192	2114	2090
Gtf2h3	ENSMUSG00000029387	767.928	-0.207581	0.0852923	-2.43377	0.0149427	0.54505	protein_coding	5	557	600	705	800	757	977	896	965
Etv1	ENSMUSG00000004151	2772.62	-0.255858	0.105029	-2.43608	0.0148473	0.54505	protein_coding	12	1941	2088	2319	3125	3833	3578	3063	2677
Igdcc4	ENSMUSG00000032816	388.245	-0.314094	0.129096	-2.43303	0.014973	0.54505	protein_coding	9	304	294	345	331	544	532	441	362
Ptpn23	ENSMUSG00000036057	5114.33	-0.145645	0.0599061	-2.43122	0.015048	0.545096	protein_coding	9	4075	4179	4691	5085	5269	7266	5400	5639
Stk36	ENSMUSG00000033276	665.29	-0.254348	0.104625	-2.43104	0.0150557	0.545096	protein_coding	1	509	521	606	616	636	1017	730	801
Chst12	ENSMUSG00000036599	812.288	0.264046	0.108923	2.42416	0.0153438	0.550213	protein_coding	5	750	588	911	1088	565	924	901	853
Fam210b	ENSMUSG00000027495	2363.63	0.216079	0.0890523	2.42643	0.0152483	0.550213	protein_coding	2	1816	2196	2479	3061	1888	3092	2307	2345
Pbx3	ENSMUSG00000038718	1633.21	0.158362	0.0652984	2.42521	0.0152995	0.550213	protein_coding	2	1418	1349	1645	2045	1552	1868	1692	1628
Dbpht2	ENSMUSG00000029878	2985.51	-0.220078	0.0908005	-2.42375	0.0153613	0.550213	lincRNA	12	2154	2449	2621	3057	3068	4000	4066	2930
Abcc3	ENSMUSG00000020865	133.371	-0.440458	0.181876	-2.42175	0.0154458	0.551767	protein_coding	11	76	115	103	126	183	204	155	132
6720427I07Rik	ENSMUSG00000097375	173.064	0.495079	0.204575	2.42003	0.0155191	0.552909	lincRNA	13	184	185	169	210	144	157	110	211
Txndc15	ENSMUSG00000021497	1803.36	0.157141	0.0650507	2.41566	0.0157067	0.556631	protein_coding	13	1459	1571	1871	2228	1604	2085	1989	1779
Dnajb9	ENSMUSG00000014905	6945.52	-0.25594	0.105919	-2.41638	0.0156755	0.556631	protein_coding	12	4052	5255	5890	8814	6807	7586	8056	10422
Zfp790	ENSMUSG00000011427	837.044	-0.194345	0.080504	-2.4141	0.0157741	0.557545	protein_coding	7	577	617	749	1007	827	1066	1010	999
Gm49759	ENSMUSG00000111394	4147.85	0.268509	0.111297	2.41253	0.0158421	0.558475	TEC	9	5109	4032	3488	4003	3537	5196	3741	3860
Tagap	ENSMUSG00000033450	126.567	-0.562305	0.23318	-2.41146	0.0158887	0.558649	protein_coding	17	95	137	67	79	126	212	146	167
Stac3	ENSMUSG00000040287	272.173	-0.439583	0.18238	-2.41025	0.0159414	0.559035	protein_coding	10	210	219	189	236	277	399	248	443
Teddm2	ENSMUSG00000045968	164.193	0.455455	0.189123	2.40824	0.0160294	0.559758	protein_coding	1	229	188	135	140	154	172	146	118
Ext1	ENSMUSG00000061731	821.609	0.29309	0.121721	2.40788	0.0160456	0.559758	protein_coding	15	892	684	785	996	618	954	777	889
Slc38a5	ENSMUSG00000031170	190.755	-0.571906	0.237857	-2.40441	0.0161986	0.563628	protein_coding	X	116	97	170	204	294	217	323	147
Gm15612	ENSMUSG00000085828	1048.56	0.189975	0.0790519	2.40317	0.0162538	0.564083	antisense	6	1054	938	1024	1104	1046	1376	951	930
Gm20400	ENSMUSG00000092500	445.548	0.266541	0.11103	2.40061	0.0163679	0.566575	antisense	6	453	407	437	503	459	464	424	410
Cfl2	ENSMUSG00000062929	1497.81	0.170302	0.07099	2.39895	0.016442	0.567671	protein_coding	12	1355	1335	1401	1822	1451	1725	1545	1433
Nrtn	ENSMUSG00000039481	577.935	0.40494	0.169089	2.39484	0.0166276	0.569677	protein_coding	17	468	579	672	749	425	750	682	345
Glrx5	ENSMUSG00000021102	1714.48	0.192115	0.0802028	2.39537	0.0166037	0.569677	protein_coding	12	1194	1386	2090	2278	1370	1848	2050	1709
Zfp661	ENSMUSG00000034800	422.451	-0.28562	0.119176	-2.39662	0.0165472	0.569677	protein_coding	2	303	254	439	442	473	585	485	483
D630024D03Rik	ENSMUSG00000085772	1235.82	0.194187	0.0812933	2.38872	0.0169072	0.576982	lincRNA	11	1217	1093	1190	1379	1167	1688	1071	1154
Banp	ENSMUSG00000025316	2304.96	0.175264	0.0733847	2.38829	0.016927	0.576982	protein_coding	8	2142	2119	2208	2602	2016	2830	2251	2385
Nadsyn1	ENSMUSG00000031090	541.848	-0.214597	0.0899724	-2.38514	0.0170728	0.579004	protein_coding	7	440	448	443	526	622	767	560	598
Sim1	ENSMUSG00000019913	658.559	-0.268559	0.112563	-2.38585	0.0170399	0.579004	protein_coding	10	506	490	466	779	781	927	688	754
Slc35g1	ENSMUSG00000044026	1740.34	0.152067	0.0638063	2.38326	0.01716	0.57903	protein_coding	19	1503	1532	1746	2051	1750	2019	1715	1713
Stk38l	ENSMUSG00000001630	2403.66	-0.188586	0.0791109	-2.38381	0.0171343	0.57903	protein_coding	6	1638	1639	2245	3025	2094	3245	2962	2917
Sez6l2	ENSMUSG00000030683	10351.7	-0.147077	0.0617534	-2.38169	0.0172336	0.580054	protein_coding	7	7155	7649	9915	12478	10348	13963	11865	11414
Nes	ENSMUSG00000004891	698.867	0.370804	0.156049	2.3762	0.017492	0.580185	protein_coding	3	788	763	607	732	485	727	799	639
Ddhd2	ENSMUSG00000061313	2827.2	0.161284	0.0677877	2.37926	0.0173476	0.580185	protein_coding	8	2777	2421	2702	3163	2772	3544	2803	2575
Brsk2	ENSMUSG00000053046	2296.19	0.146899	0.0618055	2.3768	0.0174635	0.580185	protein_coding	7	2186	2088	2189	2456	2254	3008	2155	2146
Hnrnpr	ENSMUSG00000066037	6725.62	0.142376	0.0598976	2.37698	0.0174548	0.580185	protein_coding	4	6174	5991	6281	7790	6764	7739	6704	6668
Dusp11	ENSMUSG00000030002	5718.19	-0.169581	0.0713196	-2.37776	0.017418	0.580185	protein_coding	6	4571	4879	4981	5504	5869	7713	6076	6805
Atp8b5	ENSMUSG00000028457	432.53	-0.245747	0.103425	-2.37609	0.0174974	0.580185	protein_coding	4	356	314	359	445	471	583	480	516
Gm21451	ENSMUSG00000094526	141.52	0.410469	0.173035	2.37218	0.0176836	0.583512	unprocessed_pseudogene	14	137	170	127	160	116	200	107	115
Gm33869	ENSMUSG00000112358	391.466	0.269418	0.113575	2.37215	0.0176848	0.583512	TEC	12	409	387	336	449	364	471	336	379
Ptpn1	ENSMUSG00000027540	3627.06	0.177776	0.0749921	2.37059	0.0177596	0.584541	protein_coding	2	3267	3312	3615	4110	3147	4518	3974	3298
Jph3	ENSMUSG00000025318	1683.84	0.166574	0.0702981	2.36954	0.0178101	0.584766	protein_coding	8	1397	1454	1793	2021	1641	1937	1795	1556
Itpr3	ENSMUSG00000042644	5360.46	-0.214491	0.0906322	-2.36661	0.017952	0.587981	protein_coding	17	4225	4399	4695	5065	4910	7908	6835	5679
Gm45632	ENSMUSG00000110077	158.65	0.372826	0.158018	2.35939	0.0183051	0.598084	TEC	7	161	156	162	184	124	204	148	133
4732440D04Rik	ENSMUSG00000090031	184.086	0.467814	0.198354	2.35848	0.0183502	0.5981	antisense	1	171	214	188	215	187	193	98	195
Gm7901	ENSMUSG00000101431	165.973	0.406547	0.172844	2.3521	0.0186675	0.601645	processed_pseudogene	8	168	120	201	222	126	168	193	137
Eif4ebp1	ENSMUSG00000031490	605.468	0.302915	0.128806	2.35172	0.018687	0.601645	protein_coding	8	542	498	704	762	687	572	560	528
Apip	ENSMUSG00000010911	257.849	0.285045	0.121527	2.34553	0.0189999	0.601645	protein_coding	2	227	218	285	333	235	301	248	234
2900076A07Rik	ENSMUSG00000097277	1448.41	0.278581	0.119036	2.34032	0.0192674	0.601645	lincRNA	7	1397	1449	1243	1814	1177	1805	1142	1616
Snx29	ENSMUSG00000071669	387.84	0.265026	0.113223	2.34074	0.0192457	0.601645	protein_coding	16	391	346	366	469	371	462	395	315
Pgp	ENSMUSG00000043445	712.235	0.248171	0.105947	2.3424	0.0191599	0.601645	protein_coding	17	478	615	867	977	506	771	859	713
Gatad2a	ENSMUSG00000036180	2554.43	0.178552	0.0762168	2.34269	0.0191453	0.601645	protein_coding	8	2218	2175	2381	3418	2214	3137	2645	2517
Aldh18a1	ENSMUSG00000025007	3671.23	0.165514	0.0704424	2.34964	0.0187917	0.601645	protein_coding	19	3344	3060	3546	4557	3655	4376	3341	3756
Prox1	ENSMUSG00000010175	3736.79	-0.158647	0.0677363	-2.34212	0.0191744	0.601645	protein_coding	1	2809	2828	3375	4239	3647	4929	4733	3954
Kbtbd2	ENSMUSG00000059486	1728.56	-0.163617	0.0697458	-2.3459	0.0189812	0.601645	protein_coding	6	1263	1275	1689	1894	1867	2049	2047	1983
Clip3	ENSMUSG00000013921	1629.28	-0.175515	0.0749903	-2.3405	0.0192579	0.601645	protein_coding	7	1197	1209	1567	1765	1780	2260	1883	1649
Lrsam1	ENSMUSG00000026792	841.666	-0.188461	0.0802441	-2.3486	0.0188442	0.601645	protein_coding	2	677	623	755	879	918	1133	904	965
Rnf208	ENSMUSG00000044628	628.577	-0.202273	0.0861125	-2.34894	0.0188269	0.601645	protein_coding	2	514	502	525	624	760	879	650	655
Gsap	ENSMUSG00000039934	798.015	-0.209194	0.0892375	-2.34424	0.0190661	0.601645	protein_coding	5	605	613	732	806	952	1081	802	905
Etohd2	ENSMUSG00000089875	387.693	-0.244169	0.104107	-2.34535	0.0190091	0.601645	antisense	13	268	266	372	434	419	518	456	443
Rbm20	ENSMUSG00000043639	320.144	-0.336346	0.143075	-2.35083	0.0187317	0.601645	protein_coding	19	195	263	262	336	441	456	306	361
Gm30122	ENSMUSG00000112433	167.316	-0.430622	0.183985	-2.34053	0.0192565	0.601645	lincRNA	10	119	115	138	160	190	247	148	255
NA	ENSMUSG00000110408	114.903	-0.521845	0.222803	-2.34219	0.0191712	0.601645	NA	NA	75	70	112	94	179	149	154	106
Fam174a	ENSMUSG00000051185	2173.59	0.167346	0.0715946	2.3374	0.0194182	0.603543	protein_coding	1	1572	1721	2438	3015	1666	2488	2437	2363
Lama2	ENSMUSG00000019899	262.874	-0.47058	0.201277	-2.33797	0.0193886	0.603543	protein_coding	10	165	183	156	310	448	442	254	216
Gm34759	ENSMUSG00000115441	18626.2	0.238503	0.102181	2.33413	0.0195889	0.606817	lincRNA	15	21021	17123	16522	19607	16328	22261	16051	19780
Sh3glb1	ENSMUSG00000037062	3797.71	0.134764	0.0577501	2.33356	0.0196187	0.606817	protein_coding	3	3243	3210	3814	4604	3769	4345	3971	3710
Epb41l4a	ENSMUSG00000024376	382.036	-0.270451	0.115935	-2.33278	0.0196595	0.606817	protein_coding	18	253	265	364	426	463	484	432	438
Nrarp	ENSMUSG00000078202	145.985	0.388572	0.166799	2.32958	0.0198283	0.610619	protein_coding	2	136	120	164	202	148	154	129	121
Dusp4	ENSMUSG00000031530	686.359	-0.286266	0.12293	-2.3287	0.0198751	0.610656	protein_coding	8	494	333	686	862	693	776	975	821
Prdm2	ENSMUSG00000057637	4877.93	-0.127543	0.0548158	-2.32675	0.0199787	0.611039	protein_coding	4	3785	4006	4471	5106	4930	6654	5319	5416
Hspa1b	ENSMUSG00000090877	457.814	-0.389114	0.167231	-2.3268	0.0199758	0.611039	protein_coding	17	405	726	82	149	893	1117	153	153
Ppp1r3c	ENSMUSG00000067279	295.754	0.840889	0.361869	2.32374	0.0201394	0.614551	protein_coding	19	440	390	246	313	156	304	310	139
Oxr1	ENSMUSG00000022307	4126.35	0.14317	0.0616603	2.32192	0.0202372	0.616131	protein_coding	15	3279	3541	4163	5286	3619	4545	4709	4257
Ndufaf4	ENSMUSG00000028261	634.542	0.198406	0.08552	2.31999	0.0203413	0.617895	protein_coding	4	494	522	693	849	527	639	706	704
Klf2	ENSMUSG00000055148	711.425	-0.23657	0.102069	-2.31775	0.0204631	0.620188	protein_coding	8	597	686	535	581	773	1105	783	706
Pde4a	ENSMUSG00000032177	403.238	-0.294636	0.127194	-2.31643	0.0205345	0.620377	protein_coding	9	268	301	413	368	511	538	454	434
Rcn3	ENSMUSG00000019539	387.887	-0.378085	0.163254	-2.31593	0.0205619	0.620377	protein_coding	7	242	281	356	378	561	570	488	305
Pid1	ENSMUSG00000045658	548.254	0.20723	0.089559	2.3139	0.0206734	0.622339	protein_coding	1	482	500	569	637	496	651	529	551
Fmo5	ENSMUSG00000028088	360.476	0.243173	0.105287	2.30962	0.0209091	0.62449	protein_coding	3	325	319	389	423	338	406	360	338
Ciao1	ENSMUSG00000003662	1270.66	0.164859	0.0713956	2.30909	0.0209384	0.62449	protein_coding	2	1016	1120	1288	1618	1102	1446	1332	1358
Pgap1	ENSMUSG00000073678	3242.67	0.152031	0.0658842	2.30754	0.0210246	0.62449	protein_coding	1	3007	2939	2892	3853	3318	3835	3108	3147
Aldh3a2	ENSMUSG00000010025	2979.53	0.134048	0.0580562	2.30893	0.0209473	0.62449	protein_coding	11	2527	2582	3016	3518	2848	3421	3202	2933
Crebzf	ENSMUSG00000051451	7145.01	0.133453	0.0578169	2.30821	0.0209877	0.62449	protein_coding	7	6396	6326	6708	8398	7119	8786	6623	7283
Mylk	ENSMUSG00000022836	368.955	-0.244742	0.105945	-2.31009	0.0208831	0.62449	protein_coding	16	303	327	271	339	482	556	374	344
Supt6	ENSMUSG00000002052	6943.47	-0.109351	0.0474348	-2.3053	0.02115	0.626746	protein_coding	11	5270	5376	6641	7744	6898	8829	8041	7733
Zfp12	ENSMUSG00000029587	1838.62	-0.154373	0.0669874	-2.30451	0.0211941	0.626746	protein_coding	5	1345	1366	1844	1973	1813	2407	2073	2176
Phgdh	ENSMUSG00000053398	882.218	0.260298	0.113077	2.30196	0.0213376	0.6296	protein_coding	3	858	658	919	1178	866	926	960	744
Sap130	ENSMUSG00000024260	1603.53	-0.166326	0.0722976	-2.30058	0.0214155	0.630511	protein_coding	18	1214	1328	1395	1697	1634	2206	1702	1886
Cyp26b1	ENSMUSG00000063415	372.816	1.09801	0.47795	2.29732	0.0216004	0.633171	protein_coding	6	800	432	403	146	344	379	203	94
Hps4	ENSMUSG00000042328	1838.21	-0.179977	0.0783151	-2.29812	0.0215551	0.633171	protein_coding	5	1360	1470	1654	1953	1938	2636	1820	2174
Ctc1	ENSMUSG00000020898	902.643	-0.178547	0.0779028	-2.29192	0.0219101	0.640848	protein_coding	11	736	722	797	883	1028	1277	1003	893
Cd63-ps	ENSMUSG00000085939	5125.35	0.166211	0.0726533	2.28772	0.0221537	0.646561	transcribed_processed_pseudogene	18	3558	4121	5823	7175	4600	5317	5948	5099
Mfhas1	ENSMUSG00000070056	422.759	0.27993	0.122744	2.28059	0.0225726	0.657256	protein_coding	8	390	368	428	548	441	419	446	353
Oplah	ENSMUSG00000022562	258.876	-0.293662	0.128809	-2.27982	0.0226183	0.657256	protein_coding	15	169	221	217	259	301	393	277	282
Cnppd1	ENSMUSG00000033159	2375.44	-0.192156	0.0843972	-2.27681	0.0227976	0.661031	protein_coding	1	1888	1764	2177	2438	2399	3432	2364	2925
Gbe1	ENSMUSG00000022707	674.072	0.199854	0.0878242	2.27561	0.0228691	0.661673	protein_coding	16	543	574	702	892	598	677	727	730
Eps15	ENSMUSG00000028552	1225.55	0.18071	0.0794454	2.27464	0.0229276	0.661936	protein_coding	4	1124	1080	1153	1496	1271	1367	1187	1181
Clstn3	ENSMUSG00000008153	854.363	-0.251262	0.110599	-2.27182	0.0230974	0.665404	protein_coding	6	521	567	883	1011	911	1262	939	949
Taf5	ENSMUSG00000025049	327.778	-0.27116	0.119416	-2.27072	0.0231642	0.665897	protein_coding	19	206	210	352	362	350	420	407	382
Hnrnpm	ENSMUSG00000059208	6105.84	0.118303	0.0522129	2.26577	0.0234654	0.671671	protein_coding	17	5306	5452	5972	6916	5857	7284	6336	6112
Sema4f	ENSMUSG00000000627	449.698	-0.34249	0.151118	-2.26638	0.0234283	0.671671	protein_coding	6	333	348	399	387	477	734	638	370
Ccn1	ENSMUSG00000028195	1108.71	0.26279	0.116059	2.26428	0.0235572	0.672861	protein_coding	3	1218	1430	727	1057	1076	1539	963	788
Sertad3	ENSMUSG00000055200	231.502	0.32993	0.145826	2.26249	0.023667	0.674561	protein_coding	7	184	178	327	287	180	249	250	215
6330403K07Rik	ENSMUSG00000018451	316.918	-0.302711	0.133869	-2.26125	0.0237438	0.675311	protein_coding	11	191	215	302	373	347	478	382	328
Gm10941	ENSMUSG00000078444	237.551	0.337073	0.149375	2.25655	0.0240362	0.676387	bidirectional_promoter_lncRNA	10	201	237	299	245	213	241	235	225
Plscr2	ENSMUSG00000032372	288.308	0.280394	0.124182	2.25793	0.0239503	0.676387	protein_coding	9	272	274	300	322	298	364	269	215
Gm42809	ENSMUSG00000105941	396.851	0.252337	0.111982	2.25337	0.024236	0.676387	antisense	3	396	374	387	439	337	514	355	385
B9d1	ENSMUSG00000001039	506.631	0.223494	0.0990897	2.25548	0.0241035	0.676387	protein_coding	11	425	462	505	653	463	632	452	505
Phlpp1	ENSMUSG00000044340	1060.9	0.214275	0.0950579	2.25416	0.0241863	0.676387	protein_coding	1	1106	899	949	1277	1069	1198	1034	980
Wdr82	ENSMUSG00000020257	2430.18	-0.135755	0.0601454	-2.25711	0.0240011	0.676387	protein_coding	9	1683	1800	2481	2763	2292	2967	2872	2973
Lrp1	ENSMUSG00000040249	2037	-0.203224	0.0899746	-2.25868	0.0239034	0.676387	protein_coding	10	1535	1682	1733	2041	2617	3134	2140	1739
Ubr4	ENSMUSG00000066036	33309.1	-0.228759	0.101448	-2.25494	0.0241368	0.676387	protein_coding	4	25284	29410	25926	33063	37188	49913	28375	42165
R74862	ENSMUSG00000059277	495.496	-0.272536	0.120888	-2.25446	0.0241674	0.676387	processed_transcript	7	401	393	394	462	670	751	406	556
Tnfrsf11b	ENSMUSG00000063727	274.828	0.3877	0.172184	2.25166	0.0243439	0.677986	protein_coding	15	244	136	360	473	177	273	284	296
Cldn6	ENSMUSG00000023906	222.458	-0.377263	0.167717	-2.2494	0.0244869	0.680553	protein_coding	17	119	142	221	261	283	309	279	222
Klhdc8a	ENSMUSG00000042115	154.321	0.388941	0.173094	2.24699	0.0246405	0.682668	protein_coding	1	156	117	174	211	115	178	168	126
Cobl	ENSMUSG00000020173	347.531	-0.253598	0.11288	-2.24661	0.0246649	0.682668	protein_coding	11	237	271	301	380	375	523	382	382
Dio1	ENSMUSG00000034785	2685.12	0.169834	0.075717	2.24301	0.0248964	0.683428	protein_coding	4	1982	2200	3159	3420	2406	3231	2799	2606
Tjap1	ENSMUSG00000012296	1789.9	-0.158314	0.0705813	-2.24301	0.0248964	0.683428	protein_coding	17	1387	1407	1661	1852	1795	2542	1898	2051
Ankrd33b	ENSMUSG00000022237	5002.39	-0.191432	0.0853077	-2.24402	0.024831	0.683428	protein_coding	15	3671	3727	4683	5440	4451	7635	5981	5459
Chrm4	ENSMUSG00000040495	182.582	-0.363707	0.162142	-2.24313	0.0248884	0.683428	protein_coding	2	160	104	153	178	206	267	225	202
Rab10os	ENSMUSG00000079179	2882.18	0.200258	0.0895024	2.23745	0.0252566	0.689626	antisense	12	2900	2515	2680	3312	2839	3812	2958	2200
Enah	ENSMUSG00000022995	7895.29	0.165873	0.0741447	2.23715	0.0252767	0.689626	protein_coding	1	7890	7110	7115	8758	8647	9003	7646	7084
Higd1a	ENSMUSG00000038412	205.01	-0.517174	0.23108	-2.23808	0.0252162	0.689626	protein_coding	9	66	134	209	258	270	305	262	204
Scnn1g	ENSMUSG00000000216	463.83	0.259352	0.116344	2.22917	0.0258026	0.692689	protein_coding	7	351	357	563	656	315	554	505	477
Chd5	ENSMUSG00000005045	4608.69	0.229242	0.102712	2.23189	0.025622	0.692689	protein_coding	4	5109	4023	4408	4784	3831	5652	4305	4770
Rxylt1	ENSMUSG00000034620	708.543	0.2061	0.0924251	2.22991	0.0257534	0.692689	protein_coding	10	575	583	805	893	669	737	794	663
Nxt2	ENSMUSG00000042271	836.88	0.184578	0.0827824	2.22967	0.0257692	0.692689	protein_coding	X	652	712	895	1098	786	901	916	810
Idh1	ENSMUSG00000025950	1478.29	0.173286	0.0775701	2.23393	0.0254879	0.692689	protein_coding	1	1108	1350	1604	1822	1401	1743	1518	1413
Irf9	ENSMUSG00000002325	1018.94	-0.250337	0.112298	-2.22922	0.0257995	0.692689	protein_coding	14	666	846	930	1037	1011	1479	1002	1365
Gm37123	ENSMUSG00000103039	228.178	-0.328888	0.147521	-2.22943	0.0257855	0.692689	TEC	3	211	165	178	190	272	336	224	277
Ffar4	ENSMUSG00000054200	207.909	-0.377916	0.169249	-2.2329	0.0255553	0.692689	protein_coding	19	140	122	212	210	230	303	301	194
Znrf1	ENSMUSG00000033545	3127.77	0.191656	0.0860092	2.22833	0.0258588	0.69281	protein_coding	8	3118	2768	2968	3502	2578	4034	3103	3113
A530058N18Rik	ENSMUSG00000087694	2699.43	0.183125	0.0822493	2.22647	0.025983	0.693363	processed_transcript	2	2570	2640	2413	2988	2980	2988	2391	2619
Mast4	ENSMUSG00000034751	5188.45	-0.136544	0.0613228	-2.22665	0.0259707	0.693363	protein_coding	13	4056	4266	4915	5122	5358	7064	5912	5469
Foxf1	ENSMUSG00000042812	110.876	0.521962	0.234523	2.22563	0.0260389	0.693474	protein_coding	8	157	118	70	137	80	135	99	81
Mob1a	ENSMUSG00000043131	1342.07	-0.19074	0.0857423	-2.22457	0.0261102	0.693993	protein_coding	6	949	1038	1307	1397	1557	1606	1475	1579
Ccl28	ENSMUSG00000074715	804.675	0.333167	0.15015	2.21889	0.026494	0.700923	protein_coding	13	688	776	744	1161	839	591	815	820
Tcea1-ps1	ENSMUSG00000067869	592.021	0.204094	0.0919541	2.21952	0.0264514	0.700923	processed_pseudogene	15	493	457	639	807	519	624	670	585
Gfra3	ENSMUSG00000024366	120.184	-0.575727	0.259524	-2.2184	0.0265279	0.700923	protein_coding	18	53	73	97	146	216	173	121	117
Tcf24	ENSMUSG00000099032	859.486	0.255489	0.115388	2.21417	0.0268169	0.706127	protein_coding	1	692	646	868	1380	746	938	768	957
Lrrc29	ENSMUSG00000041679	684.068	0.204757	0.092484	2.21398	0.0268303	0.706127	protein_coding	8	702	638	610	756	652	856	606	666
Dyrk3	ENSMUSG00000016526	374.973	0.258223	0.116854	2.20979	0.0271197	0.7068	protein_coding	1	310	299	449	481	266	429	425	378
Armcx4	ENSMUSG00000049804	4071.85	0.134979	0.0610372	2.21142	0.027007	0.7068	protein_coding	X	3491	3549	3875	5024	3687	4862	4123	4311
Lamb2	ENSMUSG00000052911	857.883	-0.172009	0.0777737	-2.21165	0.0269906	0.7068	protein_coding	9	749	756	659	801	992	1353	811	847
Dusp16	ENSMUSG00000030203	555.447	-0.24307	0.109973	-2.21027	0.0270864	0.7068	protein_coding	6	343	376	507	724	598	726	682	616
Zfp811	ENSMUSG00000055202	110.887	-0.437163	0.197822	-2.20988	0.0271137	0.7068	protein_coding	17	79	89	78	99	181	162	118	98
Fbxo32	ENSMUSG00000022358	1935.31	-0.227957	0.103263	-2.20755	0.0272757	0.708112	protein_coding	15	1933	1603	1343	1677	2354	2675	1816	2206
Arnt2	ENSMUSG00000015709	1063.75	-0.252259	0.11426	-2.20775	0.0272614	0.708112	protein_coding	7	685	699	1088	1218	1266	1531	1221	1038
Ptprr	ENSMUSG00000020151	570.91	0.309361	0.140281	2.20529	0.027434	0.710843	protein_coding	10	550	509	486	824	402	662	531	647
Gm38190	ENSMUSG00000102302	426.835	-0.277682	0.12606	-2.20279	0.0276097	0.714015	sense_intronic	1	388	327	333	374	509	577	415	533
Ufsp1	ENSMUSG00000051502	278.188	-0.341369	0.155109	-2.20083	0.0277482	0.716213	protein_coding	5	180	224	246	261	408	351	327	266
Tbc1d4	ENSMUSG00000033083	704.476	0.264548	0.120455	2.19624	0.0280748	0.719102	protein_coding	14	761	649	626	807	650	787	575	772
Pcyox1	ENSMUSG00000029998	3745.01	0.186659	0.0849712	2.19673	0.0280398	0.719102	protein_coding	6	3050	2902	3930	5199	2734	4402	4428	3823
Adra2a	ENSMUSG00000033717	6520.17	-0.177879	0.0809275	-2.198	0.027949	0.719102	protein_coding	19	4516	4450	6366	7839	5317	8797	8628	7654
Klhl38	ENSMUSG00000022357	145.436	-0.447667	0.203822	-2.19636	0.028066	0.719102	protein_coding	15	100	84	119	154	228	243	133	140
Fam49b	ENSMUSG00000022378	1370.43	0.15868	0.0724013	2.19167	0.028403	0.719358	protein_coding	15	1219	1198	1380	1586	1280	1529	1474	1367
Czib	ENSMUSG00000028608	1609.11	0.157486	0.0718685	2.1913	0.0284299	0.719358	protein_coding	4	1407	1437	1633	1837	1596	1895	1479	1674
Zfp207	ENSMUSG00000017421	8409.66	0.152692	0.0695666	2.19491	0.02817	0.719358	protein_coding	11	7754	7701	7701	9730	8768	9529	7772	8600
Strn	ENSMUSG00000024077	2021.94	0.137662	0.062831	2.19098	0.0284529	0.719358	protein_coding	17	1820	1867	1917	2256	1975	2420	2013	2002
Pex12	ENSMUSG00000018733	625.733	-0.209471	0.0956106	-2.19088	0.0284607	0.719358	protein_coding	11	442	408	602	748	650	734	717	815
Ift27	ENSMUSG00000016637	357.702	-0.24429	0.11149	-2.19113	0.0284423	0.719358	protein_coding	15	259	270	315	382	394	477	376	447
Gm7353	ENSMUSG00000055452	816.659	-0.267574	0.121962	-2.1939	0.0282424	0.719358	processed_pseudogene	7	595	651	675	830	1149	1070	719	950
Gm10461	ENSMUSG00000107277	90.5089	0.431687	0.197501	2.18574	0.0288344	0.724401	TEC	5	86	93	101	105	81	100	70	86
Fkbp7	ENSMUSG00000002732	163.862	0.362626	0.165807	2.18704	0.0287396	0.724401	protein_coding	2	169	175	128	212	138	199	148	143
Mmut	ENSMUSG00000023921	1655.56	0.146187	0.0670114	2.18153	0.0291445	0.724401	protein_coding	17	1249	1399	1722	2194	1437	1800	1820	1801
Srsf1	ENSMUSG00000018379	15490.3	0.126835	0.0581107	2.18264	0.0290621	0.724401	protein_coding	11	14401	14198	13875	17501	15679	18879	14556	15554
Rps21	ENSMUSG00000039001	639.189	-0.244006	0.111809	-2.18234	0.0290845	0.724401	protein_coding	2	359	452	665	764	711	814	726	757
Zfp748	ENSMUSG00000095432	455.963	-0.247085	0.113026	-2.1861	0.0288085	0.724401	protein_coding	13	265	356	461	493	484	590	571	513
A530017D24Rik	ENSMUSG00000072847	414.08	-0.24802	0.113692	-2.18151	0.0291458	0.724401	lincRNA	11	344	306	348	407	512	515	451	476
Slc8a2	ENSMUSG00000030376	369.606	-0.288528	0.132262	-2.18149	0.0291469	0.724401	protein_coding	7	248	229	349	442	424	486	496	364
Cdh24	ENSMUSG00000059674	327.598	-0.317047	0.145128	-2.1846	0.028918	0.724401	protein_coding	14	274	259	242	305	329	484	322	455
Adgrg3	ENSMUSG00000060470	627.022	-0.282633	0.129647	-2.18002	0.0292563	0.725773	protein_coding	8	471	491	527	615	570	925	629	899
Igfbp3	ENSMUSG00000020427	2866.05	0.199242	0.0914402	2.17893	0.0293365	0.726301	protein_coding	11	2929	2485	2512	3457	2422	3789	2778	2747
Sh3rf1	ENSMUSG00000031642	629.015	0.189855	0.0871588	2.17827	0.029386	0.726301	protein_coding	8	558	571	627	740	606	724	659	578
Gm43328	ENSMUSG00000105677	191.712	0.305976	0.140633	2.17571	0.0295773	0.728959	sense_intronic	3	220	200	158	196	209	238	151	151
Angptl6	ENSMUSG00000038742	445.462	0.262626	0.120874	2.17273	0.0298005	0.728959	protein_coding	9	471	377	480	463	444	538	363	428
Lin7b	ENSMUSG00000003872	272.841	0.258058	0.118707	2.1739	0.0297123	0.728959	protein_coding	7	229	265	275	341	244	325	262	258
2810013P06Rik	ENSMUSG00000099881	1196	0.160729	0.0739656	2.17302	0.0297788	0.728959	bidirectional_promoter_lncRNA	8	1063	1088	1105	1450	1143	1396	1187	1207
Anks1	ENSMUSG00000024219	3791.06	-0.162375	0.0746732	-2.17447	0.02967	0.728959	protein_coding	17	2864	3054	3375	4061	3827	5653	3782	4358
Msantd1	ENSMUSG00000051246	161.893	-0.448661	0.206521	-2.17247	0.0298201	0.728959	protein_coding	5	125	147	111	121	160	264	147	245
Kcnh5	ENSMUSG00000034402	90.0493	0.736134	0.339051	2.17116	0.0299189	0.729764	protein_coding	12	95	95	61	176	47	111	36	106
Gm45104	ENSMUSG00000109209	333.713	0.448789	0.207201	2.16596	0.0303141	0.729764	TEC	7	462	368	312	234	430	372	139	281
1110046J04Rik	ENSMUSG00000085457	113.339	0.420856	0.194529	2.16347	0.0305053	0.729764	antisense	13	131	113	101	132	125	112	82	101
NA	ENSMUSG00000097059	1895.75	0.193599	0.0892853	2.16832	0.0301341	0.729764	NA	NA	1404	1713	2149	2327	1675	1968	2279	1789
Cnot6	ENSMUSG00000020362	3673.94	0.155215	0.0715825	2.16833	0.0301335	0.729764	protein_coding	11	3411	3465	3266	4223	3706	4156	3756	3515
Pink1	ENSMUSG00000028756	3342.44	0.14072	0.0648667	2.16937	0.0300545	0.729764	protein_coding	4	2797	2719	3626	3994	2954	3956	3752	3253
Cmip	ENSMUSG00000034390	3546.73	-0.140545	0.0649848	-2.16274	0.0305612	0.729764	protein_coding	8	2572	2767	3298	4033	3885	4708	3697	3969
Abitram	ENSMUSG00000038827	1946.9	-0.141905	0.0655625	-2.16443	0.0304316	0.729764	protein_coding	4	1441	1543	1834	2102	1882	2432	2279	2332
Sytl5	ENSMUSG00000054453	1210.06	-0.181476	0.0838392	-2.16457	0.0304208	0.729764	protein_coding	X	903	1063	1053	1185	1458	1559	1268	1319
Mitd1	ENSMUSG00000026088	547.435	-0.200454	0.092431	-2.16869	0.0301065	0.729764	protein_coding	1	383	415	535	577	599	712	618	626
Slc27a3	ENSMUSG00000027932	998.33	-0.329584	0.152359	-2.1632	0.0305254	0.729764	protein_coding	3	750	809	843	870	928	1663	840	1472
Grem2	ENSMUSG00000050069	124.463	-0.468056	0.215966	-2.16726	0.0302147	0.729764	protein_coding	1	89	70	84	151	154	229	116	143
Jun	ENSMUSG00000052684	18627.2	-0.607527	0.280385	-2.16676	0.0302532	0.729764	protein_coding	4	17164	15361	9309	12937	18668	33514	29345	16176
1500015A07Rik	ENSMUSG00000098702	639.041	0.193627	0.0896605	2.15956	0.030807	0.730624	antisense	18	590	542	638	775	562	801	648	606
Mnat1	ENSMUSG00000021103	713.466	0.175448	0.0812111	2.1604	0.0307421	0.730624	protein_coding	12	613	613	732	873	652	800	766	708
Ube2q2	ENSMUSG00000032307	1853.41	0.141804	0.0656669	2.15945	0.0308153	0.730624	protein_coding	9	1458	1575	1914	2358	1632	1978	2078	2000
Zfp799	ENSMUSG00000095253	899.957	-0.216495	0.100233	-2.15993	0.0307783	0.730624	protein_coding	17	724	729	686	960	1022	1088	994	1099
Elk3	ENSMUSG00000008398	2003.54	0.18297	0.0848129	2.15734	0.0309792	0.733211	protein_coding	10	1674	1575	2032	2779	1632	2455	2231	1916
Gm47015	ENSMUSG00000112907	111.87	0.615028	0.285526	2.15402	0.0312385	0.733494	lincRNA	10	199	80	120	92	73	133	99	79
Ssx2ip	ENSMUSG00000036825	1472.79	0.174767	0.0811065	2.15479	0.0311785	0.733494	protein_coding	3	1172	1268	1517	1912	1236	1592	1775	1446
Sars	ENSMUSG00000068739	9396.49	0.15524	0.0720813	2.15368	0.0312649	0.733494	protein_coding	3	7911	8131	9660	11320	10197	10314	9256	8917
Pcbp2	ENSMUSG00000056851	7976.06	-0.114525	0.0531647	-2.15415	0.0312284	0.733494	protein_coding	15	5843	6335	7832	8661	8027	9842	9137	9187
Spice1	ENSMUSG00000043065	975.463	-0.162458	0.0753889	-2.15493	0.0311673	0.733494	protein_coding	16	755	831	830	1007	1031	1321	1072	1083
B930018H19Rik	ENSMUSG00000109819	169.273	0.385738	0.179197	2.1526	0.0313505	0.734214	lincRNA	8	184	159	173	193	114	207	142	182
Gm12258	ENSMUSG00000072915	3506.71	0.23104	0.107446	2.1503	0.0315318	0.735402	protein_coding	11	3631	3594	2926	3798	3765	4063	2513	3662
Slc31a2	ENSMUSG00000066152	948.58	0.161315	0.0750572	2.14923	0.0316162	0.735402	protein_coding	4	775	747	1049	1203	831	1091	978	1012
Malat1	ENSMUSG00000092341	210799	-0.137985	0.06421	-2.14897	0.0316369	0.735402	lincRNA	19	190045	178100	162749	210262	229719	318821	201208	220915
Cyp4f13	ENSMUSG00000024055	1467.68	-0.153624	0.0715045	-2.14846	0.0316775	0.735402	protein_coding	17	1219	1248	1266	1404	1709	1928	1578	1527
Zfp46	ENSMUSG00000051351	821.512	-0.171142	0.0796699	-2.14814	0.0317028	0.735402	protein_coding	4	579	629	807	885	799	1085	963	960
Srgap1	ENSMUSG00000020121	958.975	-0.193571	0.0901256	-2.14779	0.0317305	0.735402	protein_coding	10	725	833	864	890	1014	1375	978	1117
Pdx1	ENSMUSG00000029644	6597.18	0.120423	0.0561263	2.14557	0.0319071	0.738216	protein_coding	5	5059	4864	7507	8658	5812	7406	7354	6962
Tmem135	ENSMUSG00000039428	1208.5	0.144386	0.0673467	2.14392	0.0320393	0.739997	protein_coding	7	1017	1059	1197	1473	1136	1475	1224	1192
Spr	ENSMUSG00000033735	666.988	0.196077	0.0915064	2.14277	0.0321314	0.740848	protein_coding	6	540	504	750	907	566	766	743	641
Eif3j2	ENSMUSG00000043424	436.835	0.27003	0.126129	2.1409	0.0322824	0.741777	protein_coding	18	345	409	439	597	378	375	513	457
Armc9	ENSMUSG00000062590	1264.13	-0.162661	0.0759778	-2.1409	0.0322825	0.741777	protein_coding	1	998	984	1139	1328	1237	1782	1371	1469
Gm46218	ENSMUSG00000110830	124.633	0.438746	0.20556	2.13439	0.0328108	0.742668	antisense	10	154	123	99	150	139	136	72	114
Klf15	ENSMUSG00000030087	659.607	0.302641	0.141459	2.13943	0.0324009	0.742668	protein_coding	6	726	755	512	689	506	785	676	594
Ankrd10	ENSMUSG00000031508	10423.6	0.168246	0.0788304	2.13428	0.0328202	0.742668	protein_coding	8	10327	9093	9805	11648	9048	12898	10069	10979
Gna12	ENSMUSG00000000149	1442.06	0.158748	0.0743741	2.13445	0.032806	0.742668	protein_coding	5	1157	1128	1545	1927	1273	1752	1515	1424
Sfmbt1	ENSMUSG00000006527	2498.11	0.147545	0.0689852	2.13879	0.0324524	0.742668	protein_coding	14	2381	2160	2366	2842	2482	2920	2580	2363
Nsd3	ENSMUSG00000054823	8075.01	-0.125864	0.058956	-2.13488	0.0327706	0.742668	protein_coding	8	6467	6653	7104	8518	8648	10420	8417	9306
Nbas	ENSMUSG00000020576	3893.61	-0.161365	0.0755193	-2.13673	0.0326199	0.742668	protein_coding	12	2749	3053	3741	4244	4245	4752	4074	4823
Zfp84	ENSMUSG00000046185	660.259	-0.192955	0.0902464	-2.13809	0.0325095	0.742668	protein_coding	7	437	494	680	708	639	849	773	815
Gm8129	ENSMUSG00000059159	161.542	-0.355294	0.166245	-2.13716	0.0325846	0.742668	processed_pseudogene	6	93	129	146	164	192	227	211	163
Slirp	ENSMUSG00000021040	468.299	-0.268997	0.126081	-2.13352	0.032882	0.742812	protein_coding	12	281	366	450	504	508	670	459	603
Mid1ip1	ENSMUSG00000008035	3584.67	0.202561	0.095242	2.1268	0.0334368	0.747401	protein_coding	X	3324	3213	3505	4222	2842	4435	4191	3187
Taf5l	ENSMUSG00000038697	1120.66	0.149117	0.0701289	2.12633	0.0334757	0.747401	protein_coding	8	939	961	1142	1370	994	1294	1176	1182
Prrc1	ENSMUSG00000024594	6138.69	0.136175	0.0639786	2.12844	0.0333003	0.747401	protein_coding	18	5314	5478	5733	7474	5650	7372	5980	6583
Cpt1c	ENSMUSG00000007783	1338.37	-0.163421	0.0767928	-2.12808	0.0333307	0.747401	protein_coding	7	1116	1112	1082	1371	1390	2067	1424	1350
Zfp324	ENSMUSG00000004500	1034.54	-0.227413	0.106926	-2.12683	0.0334345	0.747401	protein_coding	7	643	701	954	1350	904	1366	1140	1465
Minar1	ENSMUSG00000039313	250.371	-0.467424	0.219609	-2.12843	0.0333013	0.747401	protein_coding	9	167	180	201	236	168	463	424	241
Gm31373	ENSMUSG00000104487	105.81	-0.512035	0.24078	-2.12657	0.033456	0.747401	lincRNA	1	71	70	78	107	168	130	86	154
Apoo-ps	ENSMUSG00000049233	300.335	0.263421	0.124122	2.12228	0.0338142	0.753702	processed_pseudogene	13	208	238	362	449	223	339	325	304
Lyrm4	ENSMUSG00000046573	456.512	0.228078	0.107618	2.11932	0.0340635	0.75424	protein_coding	13	349	388	475	657	424	518	470	424
Cacna1c	ENSMUSG00000051331	6986.02	-0.111752	0.0527219	-2.11965	0.0340353	0.75424	protein_coding	6	5979	5912	6124	6787	8015	9660	6999	7100
Hjurp	ENSMUSG00000044783	5690.89	-0.162986	0.0768484	-2.12088	0.033932	0.75424	protein_coding	1	5128	4609	4737	5310	7144	7495	5498	6053
Dhx33	ENSMUSG00000040620	2116.86	-0.174193	0.0821768	-2.11974	0.034028	0.75424	protein_coding	11	1679	1562	1955	2234	2040	3050	2200	2569
Rcan3	ENSMUSG00000059713	9337.29	0.10217	0.0482495	2.11754	0.0342142	0.75508	protein_coding	4	8026	7924	9320	10795	9198	11342	9699	9147
Slc9a8	ENSMUSG00000039463	2996.01	-0.133721	0.0631352	-2.11801	0.0341746	0.75508	protein_coding	2	2469	2265	2737	3182	3090	4059	3189	3389
Zc3h8	ENSMUSG00000027387	441.72	0.217166	0.102674	2.11511	0.0344203	0.756957	protein_coding	2	394	410	433	532	371	505	459	452
2900026A02Rik	ENSMUSG00000051339	4543.21	-0.128129	0.0606133	-2.11388	0.0345253	0.756957	protein_coding	5	3549	3693	4210	4708	4633	6595	4814	4820
Gtf2h2	ENSMUSG00000021639	705.161	-0.187844	0.0887926	-2.11553	0.0343844	0.756957	protein_coding	13	556	581	618	691	795	919	738	823
Clmn	ENSMUSG00000021097	396.586	-0.361196	0.170868	-2.11389	0.0345251	0.756957	protein_coding	12	242	339	360	330	611	597	459	298
Gm18541	ENSMUSG00000110768	95.4901	0.422959	0.20044	2.11015	0.0348452	0.761478	processed_pseudogene	9	85	64	122	147	64	96	107	89
Kansl2	ENSMUSG00000022992	1602.19	-0.1407	0.0666756	-2.11021	0.03484	0.761478	protein_coding	15	1168	1224	1602	1719	1612	2098	1815	1822
Il20rb	ENSMUSG00000044244	119.552	0.390677	0.185935	2.10114	0.0356284	0.766695	protein_coding	9	134	137	84	144	119	142	98	92
Cd38	ENSMUSG00000029084	140.513	0.345403	0.164209	2.10343	0.0354282	0.766695	protein_coding	5	155	128	130	169	129	162	121	129
Pmepa1	ENSMUSG00000038400	549.724	0.216147	0.102759	2.10344	0.0354274	0.766695	protein_coding	2	449	521	535	702	559	707	470	502
Cnnm1	ENSMUSG00000025189	603.807	0.208715	0.0993208	2.10142	0.0356042	0.766695	protein_coding	19	593	522	564	729	554	764	530	610
Sh3gl2	ENSMUSG00000028488	1224.29	0.184632	0.0878726	2.10113	0.0356294	0.766695	protein_coding	4	1169	995	1219	1473	1241	1379	1115	1261
Hace1	ENSMUSG00000038822	1343.93	0.176694	0.0840235	2.10291	0.0354733	0.766695	protein_coding	10	1295	1298	1180	1503	1417	1498	1286	1281
Fbxw7	ENSMUSG00000028086	1568.44	0.147828	0.070325	2.10208	0.0355467	0.766695	protein_coding	3	1351	1469	1483	1833	1537	1821	1643	1495
Tmem165	ENSMUSG00000029234	2067.63	0.129265	0.0615308	2.10083	0.0356562	0.766695	protein_coding	5	1660	1765	2061	2632	1873	2446	2171	2148
Spop	ENSMUSG00000057522	5197.78	0.112994	0.0537188	2.10344	0.0354276	0.766695	protein_coding	11	4325	4543	5070	6253	4926	6031	5389	5462
Hinfp	ENSMUSG00000032119	1790.67	-0.215775	0.102652	-2.10201	0.0355528	0.766695	protein_coding	9	1383	1370	1523	1912	1579	2705	1881	2312
Bicdl2	ENSMUSG00000043782	254.122	0.317447	0.151283	2.09836	0.0358731	0.767661	protein_coding	17	202	267	264	316	183	258	304	247
Ankrd13b	ENSMUSG00000037907	1893.79	0.186528	0.0888424	2.09954	0.0357693	0.767661	protein_coding	11	1818	1697	1967	1971	1595	2489	1897	1809
Socs3	ENSMUSG00000053113	3367.58	-0.616398	0.293694	-2.09878	0.0358367	0.767661	protein_coding	11	3079	2411	2126	2161	3238	5919	5637	3034
Fhdc1	ENSMUSG00000041842	2261.71	-0.131291	0.0625876	-2.09771	0.0359309	0.767671	protein_coding	3	1483	1458	2435	2887	2050	2645	2819	2762
Crybg3	ENSMUSG00000022723	1939.29	-0.259156	0.123728	-2.09456	0.0362101	0.772405	protein_coding	16	1670	1303	1580	1992	1652	2538	2232	2852
Rap1gap	ENSMUSG00000041351	4468.66	-0.151457	0.0723571	-2.09318	0.036333	0.773795	protein_coding	4	3769	3586	4010	4319	4519	6232	5317	4550
Wdr61	ENSMUSG00000061559	852.459	0.183698	0.0880794	2.0856	0.0370153	0.779759	protein_coding	9	635	758	870	1161	793	902	899	882
Nudt16	ENSMUSG00000032565	758.97	0.165061	0.0790856	2.08712	0.0368777	0.779759	protein_coding	9	668	684	772	860	719	925	735	753
Hps3	ENSMUSG00000027615	1370.87	0.136631	0.0655137	2.08554	0.0370205	0.779759	protein_coding	3	1153	1220	1347	1642	1319	1618	1382	1388
Fbrs	ENSMUSG00000042423	4605.32	-0.138603	0.0664003	-2.08738	0.0368537	0.779759	protein_coding	7	3457	3700	4422	4777	4569	6485	4864	5265
Vps13d	ENSMUSG00000020220	5164.14	-0.144275	0.0690645	-2.08898	0.0367094	0.779759	protein_coding	4	3910	4291	5057	4955	5326	6948	5738	5722
Dtnb	ENSMUSG00000071454	1877.61	-0.15959	0.0764158	-2.08844	0.0367578	0.779759	protein_coding	12	1421	1599	1639	1937	1953	2782	1862	2115
Trim2	ENSMUSG00000027993	1104.2	-0.181192	0.0868332	-2.08667	0.0369181	0.779759	protein_coding	3	853	886	945	1166	1373	1474	1232	1051
Gm44901	ENSMUSG00000108954	105.016	0.431916	0.207415	2.08237	0.0373083	0.78003	TEC	7	137	123	74	108	93	118	84	89
Gm10184	ENSMUSG00000066878	101.654	0.425176	0.204042	2.08376	0.0371817	0.78003	protein_coding	17	87	80	123	154	61	124	98	99
Paupar	ENSMUSG00000102424	219.702	0.317775	0.152601	2.08239	0.0373067	0.78003	lincRNA	2	228	230	162	282	233	254	193	174
Clk3	ENSMUSG00000032316	4651.56	-0.154488	0.0741185	-2.08434	0.0371291	0.78003	protein_coding	9	3767	3689	4274	4617	4651	6878	4691	5331
Cdk5rap2	ENSMUSG00000039298	929.618	-0.175006	0.0840489	-2.0822	0.0373245	0.78003	protein_coding	4	737	754	842	908	1017	1161	1110	1008
Cdc42se2	ENSMUSG00000052298	3088.93	0.162535	0.0781487	2.07981	0.0375429	0.783373	protein_coding	11	2652	2291	3192	4192	2553	3546	3576	3082
Kcnb1	ENSMUSG00000050556	5605.77	0.120779	0.0580982	2.07888	0.0376282	0.78393	protein_coding	2	5162	4970	5381	6147	5399	6871	5821	5399
Cd59a	ENSMUSG00000032679	294.18	0.276241	0.133068	2.07595	0.0378988	0.784168	protein_coding	2	228	229	357	408	267	249	290	344
Bicdl1	ENSMUSG00000041609	2071.9	0.163067	0.0785319	2.07644	0.0378535	0.784168	protein_coding	5	1839	1725	2111	2507	1678	2618	2170	2126
Aff1	ENSMUSG00000029313	4815.57	-0.130828	0.0630512	-2.07495	0.0379908	0.784168	protein_coding	5	3786	3930	4475	4907	5171	6032	5173	5574
Cnot4	ENSMUSG00000038784	1197.84	-0.142153	0.068444	-2.07693	0.0378085	0.784168	protein_coding	6	866	919	1145	1349	1196	1581	1385	1337
Zfp213	ENSMUSG00000071256	528.663	-0.211134	0.101738	-2.07526	0.0379626	0.784168	protein_coding	17	319	389	558	592	521	688	655	611
Brca2	ENSMUSG00000041147	184.466	-0.316006	0.152213	-2.07608	0.0378865	0.784168	protein_coding	5	139	145	149	176	249	237	217	187
Nprl2	ENSMUSG00000010057	842.202	-0.206352	0.0995286	-2.07329	0.0381451	0.786141	protein_coding	9	579	673	785	892	856	1209	839	1054
Ctss	ENSMUSG00000038642	626.185	0.224875	0.108846	2.066	0.0388283	0.797767	protein_coding	3	483	587	640	829	494	776	697	572
Daam1	ENSMUSG00000034574	3971.07	-0.11783	0.0570167	-2.06658	0.0387734	0.797767	protein_coding	12	3070	3345	3489	4286	4461	5248	4201	4161
1810013L24Rik	ENSMUSG00000022507	2427.66	-0.157894	0.0764483	-2.06536	0.0388885	0.79778	protein_coding	16	1808	1844	2487	2426	2595	3002	2682	2878
Tmc7	ENSMUSG00000042246	328.214	0.295043	0.143324	2.05857	0.039535	0.798462	protein_coding	7	316	274	273	501	296	383	311	302
Zfp367	ENSMUSG00000044934	597.732	0.195504	0.0948953	2.06021	0.0393788	0.798462	protein_coding	13	509	535	595	749	519	689	674	557
2810410L24Rik	ENSMUSG00000075389	1307.81	0.165147	0.0800815	2.06224	0.0391853	0.798462	processed_transcript	11	1244	1156	1318	1399	1251	1656	1172	1324
Tceal3	ENSMUSG00000044550	3023.62	0.138641	0.0672666	2.06107	0.0392964	0.798462	protein_coding	X	2171	2536	3264	4030	2513	3511	3266	3293
Krt7	ENSMUSG00000023039	10463.4	0.132511	0.0643945	2.05779	0.0396101	0.798462	protein_coding	15	9332	10132	9580	11493	9667	13910	9817	10433
Zfp263	ENSMUSG00000022529	2387.89	-0.138896	0.0674056	-2.0606	0.0393413	0.798462	protein_coding	16	1975	1895	2116	2466	2376	3265	2585	2738
Rbm28	ENSMUSG00000029701	2065.71	-0.14383	0.0699403	-2.05647	0.039737	0.798462	protein_coding	6	1530	1771	1790	2230	2210	2770	2154	2352
Vwa5a	ENSMUSG00000023186	1276.97	-0.146481	0.0712577	-2.05565	0.0398158	0.798462	protein_coding	9	998	1008	1134	1386	1365	1660	1354	1482
Fam50a	ENSMUSG00000001962	1082.41	-0.176063	0.0855156	-2.05884	0.0395093	0.798462	protein_coding	X	746	839	1064	1167	1130	1461	1122	1309
Serhl	ENSMUSG00000058586	814.896	-0.187071	0.0907375	-2.06167	0.0392389	0.798462	protein_coding	15	633	650	768	772	971	1136	805	887
Tbl1xr1	ENSMUSG00000027630	628.285	-0.201686	0.0977659	-2.06294	0.039118	0.798462	protein_coding	3	446	513	567	655	758	776	705	686
F730043M19Rik	ENSMUSG00000052125	646.695	-0.223089	0.108522	-2.05571	0.0398105	0.798462	bidirectional_promoter_lncRNA	12	517	525	515	643	892	922	690	554
Rassf5	ENSMUSG00000026430	167.664	-0.310006	0.150565	-2.05894	0.0394997	0.798462	protein_coding	1	103	131	155	173	191	224	199	196
Fgfr3	ENSMUSG00000054252	239.685	-0.317689	0.154154	-2.06085	0.0393169	0.798462	protein_coding	5	190	269	130	173	412	398	180	182
Rgs2	ENSMUSG00000026360	22436.4	-0.409333	0.198959	-2.05738	0.0396498	0.798462	protein_coding	1	18046	17743	17172	17771	18820	33468	28243	31863
Aldh1l2	ENSMUSG00000020256	2461.38	0.239972	0.116777	2.05496	0.0398824	0.798602	protein_coding	10	2347	1972	2360	3277	2899	2827	1857	2292
Pard3	ENSMUSG00000025812	3257.78	0.197457	0.0962321	2.05188	0.040181	0.800209	protein_coding	8	3088	2729	3053	4108	2550	3746	3233	3780
Tmem9	ENSMUSG00000026411	1046.81	0.169812	0.082753	2.05203	0.0401666	0.800209	protein_coding	1	853	845	1145	1333	928	1326	1081	988
Pdzk1ip1	ENSMUSG00000028716	1240.51	0.153641	0.0748855	2.05167	0.0402016	0.800209	protein_coding	4	1112	1096	1231	1422	1144	1577	1304	1129
Zfat	ENSMUSG00000022335	281.874	-0.244784	0.119209	-2.05341	0.0400331	0.800209	protein_coding	15	227	208	246	278	319	404	331	286
Ccny	ENSMUSG00000024286	3249.1	0.12587	0.0613778	2.05074	0.0402927	0.800832	protein_coding	18	2630	2828	3275	3960	3033	3541	3569	3404
Dtd2	ENSMUSG00000020956	514.746	0.197841	0.0965992	2.04806	0.0405537	0.804524	protein_coding	12	379	441	573	688	437	583	570	505
Pik3r3	ENSMUSG00000028698	1154.13	0.143548	0.0701052	2.04761	0.0405985	0.804524	protein_coding	4	942	997	1233	1360	1057	1333	1194	1207
Snrpd1	ENSMUSG00000002477	426.828	-0.239081	0.11681	-2.04676	0.0406821	0.804989	protein_coding	18	245	318	434	490	448	514	576	471
Slc35e4	ENSMUSG00000048807	728.323	0.196011	0.0958445	2.04509	0.040846	0.806536	protein_coding	11	615	573	839	896	599	842	846	685
Rbm17	ENSMUSG00000037197	2490.75	0.134653	0.065873	2.04413	0.0409409	0.806536	protein_coding	2	2067	2218	2470	2984	2289	2877	2477	2729
Chkb	ENSMUSG00000022617	404.187	-0.237194	0.116025	-2.04433	0.040921	0.806536	protein_coding	15	305	356	334	379	413	550	445	502
Rap1gds1	ENSMUSG00000028149	1048.2	0.170632	0.083509	2.04328	0.0410251	0.807007	protein_coding	3	954	880	1006	1307	1094	1218	1044	952
Wnk1	ENSMUSG00000045962	12881.1	-0.108	0.0529703	-2.03888	0.0414623	0.814412	protein_coding	6	10527	10624	11713	13192	13989	16383	14155	13789
E2f5	ENSMUSG00000027552	467.363	0.209547	0.10286	2.03721	0.0416291	0.816492	protein_coding	3	378	401	510	594	456	470	467	490
Piga	ENSMUSG00000031381	2380.27	-0.246096	0.120913	-2.03532	0.0418189	0.819014	protein_coding	X	1710	2477	1691	2166	2447	3761	2223	2889
Cebpg	ENSMUSG00000056216	3755.71	0.190285	0.0936517	2.03184	0.0421697	0.821106	protein_coding	7	3311	3477	3718	4382	4280	3771	3485	3659
Megf9	ENSMUSG00000039270	4592.34	0.134742	0.0663155	2.03183	0.0421709	0.821106	protein_coding	4	3707	3994	4536	5801	4316	5184	5210	4401
Prkacb	ENSMUSG00000005034	19739	0.118457	0.0582507	2.03358	0.0419942	0.821106	protein_coding	3	16598	16469	19818	23980	16775	23012	22098	21013
5330439M10Rik	ENSMUSG00000112470	119.652	-0.491475	0.241868	-2.032	0.0421538	0.821106	lincRNA	10	51	99	91	135	190	155	116	146
Eya1	ENSMUSG00000025932	708.011	-0.227721	0.112164	-2.03025	0.0423311	0.82303	protein_coding	1	458	511	727	764	864	933	723	807
Ramp3	ENSMUSG00000041046	197.003	0.363067	0.17929	2.02503	0.0428643	0.825196	protein_coding	11	248	164	163	245	156	263	160	180
Sertad4	ENSMUSG00000016262	357.479	0.261061	0.128804	2.02682	0.0426811	0.825196	protein_coding	1	370	303	335	442	296	412	397	319
Spindoc	ENSMUSG00000024970	1123.64	0.193452	0.0955322	2.02499	0.0428685	0.825196	protein_coding	19	1104	960	1122	1262	917	1417	1193	1078
Pon2	ENSMUSG00000032667	644.947	0.189355	0.0935401	2.02432	0.0429374	0.825196	protein_coding	6	498	615	684	773	588	751	688	609
Hnf4a	ENSMUSG00000017950	1228.02	0.183699	0.0908255	2.02254	0.0431201	0.825196	protein_coding	2	1157	984	1312	1411	1030	1438	1381	1189
Srsf10	ENSMUSG00000028676	5490.15	0.142891	0.0705428	2.02559	0.0428069	0.825196	protein_coding	4	5046	4967	5034	6361	5179	6162	5903	5504
Slc44a1	ENSMUSG00000028412	3538.38	0.12081	0.0596922	2.02388	0.0429823	0.825196	protein_coding	4	2953	3148	3504	4151	3188	4228	3850	3571
Zfp219	ENSMUSG00000049295	1901.38	-0.141826	0.0701095	-2.02292	0.0430812	0.825196	protein_coding	14	1450	1436	1888	1985	1891	2635	2151	2071
Rbm34	ENSMUSG00000033931	630.076	-0.171251	0.0845577	-2.02526	0.0428408	0.825196	protein_coding	8	456	485	571	713	644	789	737	743
Resp18	ENSMUSG00000033061	15425.3	-0.215953	0.106723	-2.02348	0.0430236	0.825196	protein_coding	1	8686	10582	15532	20412	17458	19294	19331	15599
Klhl13	ENSMUSG00000036782	153.017	-0.379671	0.187648	-2.02331	0.0430409	0.825196	protein_coding	X	82	113	119	193	196	221	183	157
Ppm1h	ENSMUSG00000034613	2163.7	0.13689	0.0677363	2.02092	0.0432882	0.825571	protein_coding	10	2088	1901	2067	2332	2124	2661	2163	2063
Thap6	ENSMUSG00000102644	682.688	-0.2187	0.108237	-2.02057	0.0433246	0.825571	transcribed_unitary_pseudogene	5	497	549	638	663	841	783	776	783
Zfp960	ENSMUSG00000096696	104.825	-0.37576	0.185875	-2.02157	0.0432209	0.825571	protein_coding	17	69	73	90	111	131	133	131	120
Lgals3bp	ENSMUSG00000033880	10373	-0.152835	0.075682	-2.01943	0.0434422	0.826635	protein_coding	11	7155	7682	10246	12036	11713	12973	12338	10525
Atg2a	ENSMUSG00000024773	2112.35	-0.143676	0.0711939	-2.0181	0.0435809	0.828098	protein_coding	19	1667	1751	1782	2279	2110	3085	2225	2328
Vstm2l	ENSMUSG00000037843	7203.65	0.143101	0.070973	2.01628	0.0437708	0.829598	protein_coding	2	5215	6207	8200	8820	5800	8299	8257	7624
Plekha1	ENSMUSG00000040268	6384.01	0.110842	0.0549769	2.01616	0.0437836	0.829598	protein_coding	7	5472	5708	6087	7437	5897	8023	6688	6298
Hes1	ENSMUSG00000022528	635.075	0.234111	0.11653	2.00902	0.0445348	0.829678	protein_coding	16	648	584	592	718	485	851	626	608
Brdt	ENSMUSG00000029279	382.361	0.222658	0.110552	2.01406	0.0440027	0.829678	protein_coding	5	340	387	355	446	373	431	393	342
Klhl42	ENSMUSG00000040102	2202.32	0.19692	0.0978964	2.01152	0.0442709	0.829678	protein_coding	6	2176	1972	2059	2513	1707	2805	2344	2165
Nr6a1	ENSMUSG00000063972	1559.01	0.195284	0.097086	2.01145	0.0442777	0.829678	protein_coding	2	1690	1551	1254	1633	1652	1765	1376	1495
Tulp4	ENSMUSG00000034377	8243.48	0.141573	0.0703245	2.01314	0.0441	0.829678	protein_coding	17	7521	7273	8066	9234	7214	9538	9078	8451
G3bp2	ENSMUSG00000029405	6032.81	0.117742	0.0586148	2.00875	0.044564	0.829678	protein_coding	5	4737	5017	6233	7654	5763	6888	6692	5901
Nfkbiz	ENSMUSG00000035356	5610.42	-0.136605	0.0678178	-2.0143	0.0439783	0.829678	protein_coding	16	4984	4875	4263	5649	6381	7540	6058	5647
Foxo3	ENSMUSG00000048756	3799.85	-0.137224	0.0681761	-2.01279	0.0441367	0.829678	protein_coding	10	2794	3309	3221	4186	4053	5043	4037	4272
Mpdu1	ENSMUSG00000018761	984.837	-0.15677	0.0780403	-2.00884	0.0445546	0.829678	protein_coding	11	761	795	854	1065	978	1256	1164	1139
Zfp65	ENSMUSG00000071281	652.483	-0.178593	0.0889197	-2.00847	0.044593	0.829678	protein_coding	13	491	486	612	702	682	786	825	726
Frs3	ENSMUSG00000023266	433.636	-0.220587	0.109815	-2.00871	0.0445682	0.829678	protein_coding	17	335	345	386	422	462	632	538	417
Igf2bp2	ENSMUSG00000033581	324.455	-0.290543	0.144471	-2.01108	0.0443167	0.829678	protein_coding	16	286	254	256	279	376	373	419	376
Loxl3	ENSMUSG00000000693	116.405	-0.352308	0.175388	-2.00874	0.0445647	0.829678	protein_coding	6	80	98	89	112	143	183	119	129
Gm671	ENSMUSG00000116116	98.5132	0.443046	0.221134	2.00351	0.0451221	0.830663	antisense	15	109	122	98	79	124	109	55	76
Gm44698	ENSMUSG00000109366	131.323	0.387966	0.193466	2.00534	0.0449264	0.830663	lincRNA	7	158	105	126	163	107	141	141	108
Hook3	ENSMUSG00000037234	7849.68	0.150995	0.075312	2.00492	0.0449714	0.830663	protein_coding	8	7597	7667	6918	8309	8358	8959	7148	7832
Atp7a	ENSMUSG00000033792	2405.73	-0.128585	0.0641582	-2.00419	0.0450495	0.830663	protein_coding	X	1950	1975	2073	2557	2442	3117	2718	2705
Sprtn	ENSMUSG00000031986	1773.9	-0.155633	0.077704	-2.00289	0.0451887	0.830663	protein_coding	8	1412	1382	1629	1823	1718	2279	1967	2209
Zfp462	ENSMUSG00000060206	2179.03	-0.175043	0.0872962	-2.00516	0.0449464	0.830663	protein_coding	4	1713	1762	1832	2321	2178	3201	2116	2659
Tle6	ENSMUSG00000034758	764.521	-0.189121	0.0944305	-2.00275	0.045204	0.830663	protein_coding	10	574	635	705	736	919	1005	883	749
Cdk2ap2	ENSMUSG00000024856	1147.54	-0.204856	0.102251	-2.00347	0.0451272	0.830663	protein_coding	19	776	844	1092	1290	885	1521	1454	1547
Ptprz1	ENSMUSG00000068748	346.452	-0.270788	0.134971	-2.00627	0.0448276	0.830663	protein_coding	6	231	246	302	404	458	484	355	361
Gcg	ENSMUSG00000000394	433873	-0.74046	0.369848	-2.00207	0.0452773	0.830869	protein_coding	2	178033	222839	361017	509397	791262	616543	542376	386620
Slc37a4	ENSMUSG00000032114	6006.69	0.203951	0.101994	1.99964	0.0455394	0.834537	protein_coding	9	6203	6238	5135	6102	4793	8140	5900	5621
Clic4	ENSMUSG00000037242	4674.32	0.15572	0.0779488	1.99772	0.0457466	0.837188	protein_coding	4	3851	3974	4798	5862	5048	5140	4779	4277
Chmp3	ENSMUSG00000053119	2874.84	0.109648	0.0549037	1.9971	0.0458143	0.837282	protein_coding	6	2250	2372	3061	3537	2636	3318	3142	2980
Gm34220	ENSMUSG00000114045	242.499	0.255475	0.128223	1.99243	0.0463236	0.838794	TEC	12	225	236	218	303	228	283	241	215
Tma7-ps	ENSMUSG00000059058	1077.93	0.194817	0.0976162	1.99574	0.0459623	0.838794	processed_pseudogene	1	716	920	1176	1587	889	1219	1223	1054
Chic2	ENSMUSG00000029229	1017.51	0.162781	0.0816411	1.99386	0.0461674	0.838794	protein_coding	5	931	851	992	1238	978	1110	1080	1016
Plekhh1	ENSMUSG00000060716	1232.7	-0.162731	0.0815685	-1.99502	0.0460409	0.838794	protein_coding	12	917	1075	1120	1204	1395	1598	1296	1391
Mical2	ENSMUSG00000038244	2255.29	-0.171721	0.0861612	-1.99302	0.0462592	0.838794	protein_coding	7	1682	1880	2045	2287	2172	3110	2335	2855
Asl	ENSMUSG00000025533	442.655	-0.196107	0.0984595	-1.99176	0.0463979	0.838794	protein_coding	5	348	329	402	460	480	636	472	486
Cntnap1	ENSMUSG00000017167	384.59	-0.227559	0.114238	-1.99198	0.0463734	0.838794	protein_coding	11	334	340	304	322	479	538	366	424
Oas2	ENSMUSG00000032690	115.559	-0.407873	0.204663	-1.9929	0.0462725	0.838794	protein_coding	5	70	115	71	107	160	214	117	96
D630033A02Rik	ENSMUSG00000112237	102.187	0.393169	0.197637	1.98935	0.0466629	0.83885	transcribed_processed_pseudogene	10	107	93	111	119	85	119	76	107
B130055M24Rik	ENSMUSG00000086502	693.629	0.224494	0.113098	1.98495	0.0471504	0.83885	processed_transcript	7	675	645	691	752	692	801	540	756
5730409E04Rik	ENSMUSG00000073755	832.522	0.158093	0.0796469	1.98493	0.0471524	0.83885	protein_coding	4	720	652	871	1057	764	938	887	846
Chst11	ENSMUSG00000034612	2816.71	0.127529	0.0642144	1.98599	0.0470342	0.83885	protein_coding	10	2163	2416	2931	3562	2545	3495	2878	2876
Taok2	ENSMUSG00000059981	17652.7	-0.10441	0.0525559	-1.98665	0.0469616	0.83885	protein_coding	7	14163	14789	16316	17888	18426	24776	18278	18786
Zmym3	ENSMUSG00000031310	4163.83	-0.104417	0.0525329	-1.98764	0.0468516	0.83885	protein_coding	X	3362	3363	3866	4344	4393	5461	4544	4469
Srsf5	ENSMUSG00000021134	35730.7	-0.161383	0.0811656	-1.98832	0.0467767	0.83885	protein_coding	12	29079	31100	31134	33371	40218	44553	36125	43121
Ruvbl2	ENSMUSG00000003868	735.724	-0.193059	0.0971098	-1.98804	0.046807	0.83885	protein_coding	7	452	566	737	845	715	1022	866	834
Rgs9	ENSMUSG00000020599	4032.1	-0.207659	0.104333	-1.99034	0.0465535	0.83885	protein_coding	11	3325	3424	3082	3999	4847	5949	3244	4901
9130401M01Rik	ENSMUSG00000101892	166.496	-0.305944	0.154071	-1.98574	0.0470627	0.83885	protein_coding	15	104	136	143	175	184	215	217	187
Avpr1b	ENSMUSG00000026432	196.379	-0.373995	0.188128	-1.98799	0.046813	0.83885	protein_coding	1	116	153	155	210	312	300	203	164
BC067074	ENSMUSG00000021763	106.364	-0.48296	0.243124	-1.98648	0.0469803	0.83885	protein_coding	13	67	60	102	104	172	148	137	84
0610030E20Rik	ENSMUSG00000058706	2390.73	0.156906	0.0791042	1.98354	0.0473076	0.840495	protein_coding	6	2387	2108	2142	2704	2277	2886	2241	2468
Insig1	ENSMUSG00000045294	7450.33	-0.159252	0.0803602	-1.98173	0.0475096	0.842966	protein_coding	5	4934	5695	7252	8739	6717	10770	8829	8234
Reep3	ENSMUSG00000019873	2172.27	0.122787	0.0619775	1.98115	0.0475748	0.843005	protein_coding	10	1812	1859	2117	2697	1962	2581	2338	2219
Glrb	ENSMUSG00000028020	1469.31	0.144697	0.0731195	1.97891	0.0478265	0.844402	protein_coding	3	1138	1246	1477	1963	1398	1669	1496	1525
Smdt1	ENSMUSG00000022452	2053.51	0.135096	0.0682787	1.9786	0.0478612	0.844402	protein_coding	15	1514	1675	2260	2691	1754	2448	2248	2109
Ftsj3	ENSMUSG00000020706	1652.82	-0.139032	0.0702583	-1.97887	0.0478302	0.844402	protein_coding	11	1134	1229	1662	1903	1483	2023	1952	2112
Myh10	ENSMUSG00000020900	1717.02	-0.156406	0.0790647	-1.9782	0.0479057	0.844402	protein_coding	11	1173	1336	1613	2002	1724	2369	2074	1767
Gm13648	ENSMUSG00000086549	255.169	0.364331	0.184752	1.972	0.04861	0.844631	processed_transcript	4	288	264	265	234	188	298	191	295
Mgp	ENSMUSG00000030218	357.417	0.27024	0.136836	1.97492	0.0482777	0.844631	protein_coding	6	361	334	274	482	362	484	314	273
Lekr1	ENSMUSG00000074579	251.244	0.252821	0.128028	1.97474	0.0482979	0.844631	protein_coding	3	248	244	240	278	231	282	236	250
Bnip3	ENSMUSG00000078566	2765.93	0.169995	0.0861475	1.97331	0.0484606	0.844631	protein_coding	7	2574	2544	2507	3249	2561	2914	3053	2801
Hspa4l	ENSMUSG00000025757	2997.67	0.169212	0.0858052	1.97205	0.0486038	0.844631	protein_coding	3	2778	2409	2886	3782	2394	3425	3218	3334
Zrsr1	ENSMUSG00000044068	2446.66	0.163194	0.0827048	1.97321	0.0484711	0.844631	protein_coding	11	2149	1991	2527	2978	1957	2638	2959	2558
Tm9sf3	ENSMUSG00000025016	9243.07	0.119469	0.060562	1.97268	0.0485321	0.844631	protein_coding	19	7235	7945	9224	11780	8842	9959	10103	9677
Gmip	ENSMUSG00000036246	1228.63	-0.16327	0.0828151	-1.9715	0.048667	0.844631	protein_coding	8	866	1064	1125	1266	1222	1688	1350	1428
Ints5	ENSMUSG00000071652	697.225	-0.185893	0.0942078	-1.97322	0.0484705	0.844631	protein_coding	19	478	517	630	843	690	989	773	803
Kbtbd8	ENSMUSG00000030031	275.927	-0.280572	0.14232	-1.97142	0.0486753	0.844631	protein_coding	6	161	198	311	268	236	362	359	367
Fmo4	ENSMUSG00000026692	183.607	-0.364114	0.184603	-1.97241	0.0485626	0.844631	protein_coding	1	114	136	160	192	281	208	200	204
Fbp1	ENSMUSG00000069805	89.1639	-0.506964	0.256782	-1.9743	0.0483481	0.844631	protein_coding	13	43	51	80	111	113	158	115	75
H2bc21	ENSMUSG00000068854	846.31	0.153029	0.0776516	1.97071	0.0487566	0.844945	protein_coding	3	743	747	839	992	808	978	837	876
Baiap2l1	ENSMUSG00000038859	1219.33	0.14879	0.0755598	1.96917	0.048934	0.845076	protein_coding	5	1021	1059	1218	1504	1075	1576	1210	1220
Zbtb43	ENSMUSG00000026788	1357.85	-0.160479	0.0815027	-1.969	0.0489534	0.845076	protein_coding	2	1066	1021	1269	1433	1365	1803	1411	1690
Cd164l2	ENSMUSG00000028865	272.774	-0.2691	0.136599	-1.97	0.0488387	0.845076	protein_coding	4	199	178	272	280	329	348	342	279
Gm16315	ENSMUSG00000090230	202.12	0.375966	0.191106	1.96732	0.0491469	0.845149	antisense	10	204	160	204	291	154	237	136	245
Tmem117	ENSMUSG00000063296	265.53	0.28519	0.144895	1.96826	0.0490384	0.845149	protein_coding	15	214	233	277	378	247	264	220	309
Bnip5	ENSMUSG00000048905	91.7158	-0.470711	0.239262	-1.96735	0.0491433	0.845149	protein_coding	17	71	44	91	82	115	141	129	82
1700001L05Rik	ENSMUSG00000075511	235.302	0.310849	0.158285	1.96385	0.0495471	0.845648	lincRNA	15	258	210	253	237	186	249	252	229
Baz1a	ENSMUSG00000035021	400.319	0.279185	0.142119	1.96445	0.049478	0.845648	protein_coding	12	423	395	353	450	370	431	465	306
Lonrf1	ENSMUSG00000039633	523.585	0.200408	0.102105	1.96277	0.0496726	0.845648	protein_coding	8	418	468	590	618	485	545	590	502
Shroom3	ENSMUSG00000029381	3508.82	0.12326	0.0627536	1.96419	0.0495086	0.845648	protein_coding	5	3014	2965	3628	4046	3078	4366	3739	3547
Miga2	ENSMUSG00000026858	1023.78	-0.150685	0.0767953	-1.96216	0.049744	0.845648	protein_coding	2	797	802	920	1105	1042	1449	1075	1161
Tram2	ENSMUSG00000041779	576.199	-0.225478	0.114833	-1.96353	0.0495848	0.845648	protein_coding	1	533	534	435	445	704	770	634	579
Gm44167	ENSMUSG00000108297	236.801	-0.324051	0.16504	-1.96348	0.0495909	0.845648	sense_intronic	6	174	166	243	198	231	372	237	318
Celsr1	ENSMUSG00000016028	333.56	-0.37815	0.192693	-1.96245	0.0497102	0.845648	protein_coding	15	181	338	288	264	314	556	322	469
Fam163a	ENSMUSG00000015484	122.506	-0.487527	0.248263	-1.96375	0.0495593	0.845648	protein_coding	1	75	67	113	127	221	169	135	100
Pak6	ENSMUSG00000074923	313.599	-0.297649	0.151793	-1.96088	0.0498928	0.847102	protein_coding	2	168	209	282	432	334	458	371	346
Rassf8	ENSMUSG00000030259	1179.64	0.155495	0.0793438	1.95977	0.0500229	0.847127	protein_coding	6	930	1006	1170	1583	1156	1361	1190	1165
Gpr19	ENSMUSG00000032641	548.25	-0.199601	0.101857	-1.95961	0.0500418	0.847127	protein_coding	6	376	405	522	619	649	711	595	601
Gm11423	ENSMUSG00000085175	256.104	-0.27831	0.142049	-1.95925	0.0500839	0.847127	antisense	11	168	172	248	289	280	357	252	337
Gm5860	ENSMUSG00000085022	687.249	0.249164	0.127471	1.95467	0.0506221	0.855149	lincRNA	4	605	500	725	1008	526	890	599	746
Prc1	ENSMUSG00000038943	142.344	0.348352	0.178424	1.95238	0.0508926	0.855848	protein_coding	7	117	166	120	191	127	178	125	121
Epb41l3	ENSMUSG00000024044	11517.7	-0.15498	0.0793891	-1.95216	0.050919	0.855848	protein_coding	17	8298	9320	11284	11773	13593	14043	13501	11675
Litaf	ENSMUSG00000022500	266.615	-0.256169	0.131129	-1.95357	0.0507518	0.855848	protein_coding	16	184	191	282	252	291	345	313	316
B3gat1	ENSMUSG00000045994	198.296	-0.341763	0.175047	-1.95241	0.0508897	0.855848	protein_coding	9	126	149	195	176	293	297	188	197
Th	ENSMUSG00000000214	2717.06	-0.219921	0.112699	-1.95141	0.0510087	0.856282	protein_coding	7	1956	2203	2274	2902	3888	3467	2429	2957
Wwp1	ENSMUSG00000041058	657.042	0.181918	0.0932648	1.95056	0.0511096	0.856699	protein_coding	4	626	574	622	771	712	754	616	604
Sgk3	ENSMUSG00000025915	1131.31	0.147177	0.0755123	1.94905	0.0512894	0.856699	protein_coding	1	979	1049	1103	1290	1088	1336	1079	1186
Endov	ENSMUSG00000039850	1543.8	-0.147927	0.0758918	-1.94918	0.0512744	0.856699	protein_coding	11	1231	1165	1494	1567	1556	2012	1679	1847
Poglut1	ENSMUSG00000034064	1136.24	-0.155163	0.0795776	-1.94984	0.0511956	0.856699	protein_coding	16	847	802	1140	1255	1180	1516	1218	1320
NA	ENSMUSG00000097131	232.147	0.291944	0.150335	1.94196	0.0521421	0.857833	NA	NA	235	243	230	231	211	234	230	229
Lhx1	ENSMUSG00000018698	498.718	0.254782	0.130824	1.94752	0.0514726	0.857833	protein_coding	11	556	481	496	455	440	581	513	444
Limch1	ENSMUSG00000037736	1399.59	0.245656	0.126417	1.94322	0.0519896	0.857833	protein_coding	5	1267	1219	1346	1861	1171	1790	1027	1642
Trim9	ENSMUSG00000021071	2348.05	0.207819	0.106771	1.94639	0.051608	0.857833	protein_coding	12	2211	2044	2184	2951	1926	3311	1929	2467
Fam104a	ENSMUSG00000041629	1909.89	0.161999	0.0834372	1.94157	0.0521898	0.857833	protein_coding	11	1598	1685	2028	2215	1585	2317	2212	1797
Gsr	ENSMUSG00000031584	1412.6	0.144538	0.0743858	1.94308	0.0520062	0.857833	protein_coding	8	1121	1159	1440	1879	1304	1598	1588	1367
Limd1	ENSMUSG00000025239	2832.96	0.11594	0.0596938	1.94224	0.0521075	0.857833	protein_coding	9	2349	2272	2991	3446	2466	3392	3075	2970
Cxxc4	ENSMUSG00000044365	7334.12	0.106191	0.0546439	1.94334	0.0519756	0.857833	protein_coding	3	6391	6435	6982	8521	7164	8951	7101	7671
Syt14	ENSMUSG00000016200	4646.11	-0.107687	0.0554448	-1.94224	0.0521075	0.857833	protein_coding	1	3728	3873	4147	4890	5058	5960	5205	4822
Pak3	ENSMUSG00000031284	2105.44	-0.160907	0.0827596	-1.94427	0.0518629	0.857833	protein_coding	X	1435	1737	1884	2405	2225	2442	2383	2619
Prmt6	ENSMUSG00000049300	673.804	-0.183373	0.0944339	-1.94181	0.0521598	0.857833	protein_coding	3	449	473	698	768	587	895	876	780
Zc3h10	ENSMUSG00000039810	1686.5	-0.185925	0.0957376	-1.94203	0.0521333	0.857833	protein_coding	10	1139	1175	1777	1878	1422	2450	1993	2023
Nyap1	ENSMUSG00000045348	534.419	-0.244035	0.12552	-1.94419	0.0518728	0.857833	protein_coding	5	363	392	484	603	614	788	677	467
Mapkap1	ENSMUSG00000038696	773.624	0.153473	0.0791772	1.93835	0.0525801	0.858925	protein_coding	2	671	679	801	884	739	938	749	779
Capza2	ENSMUSG00000015733	2466.56	0.145485	0.0749827	1.94025	0.0523496	0.858925	protein_coding	6	1952	2142	2629	2991	2463	2627	2727	2372
Flna	ENSMUSG00000031328	2458.37	-0.113174	0.0584019	-1.93786	0.0526409	0.858925	protein_coding	X	2088	2113	2102	2432	2636	3538	2525	2513
Ank2	ENSMUSG00000032826	8163.32	-0.163297	0.0842328	-1.93864	0.0525449	0.858925	protein_coding	3	6726	6748	7516	7421	10289	10372	9102	7801
Fer1l6	ENSMUSG00000037106	1334.11	-0.246384	0.127099	-1.93852	0.0525601	0.858925	protein_coding	15	890	1134	1142	1354	1937	1816	1117	1465
Cacng4	ENSMUSG00000020723	432.216	-0.315139	0.162461	-1.93978	0.0524067	0.858925	protein_coding	11	311	385	339	391	401	720	627	369
Cep83	ENSMUSG00000020024	898.768	0.171394	0.0885066	1.93651	0.0528057	0.859861	protein_coding	10	754	785	878	1152	947	988	871	876
Tent4b	ENSMUSG00000036779	2105.15	0.13877	0.0716663	1.93634	0.0528266	0.859861	protein_coding	8	1901	1972	1936	2380	1922	2554	2223	2065
Gm49544	ENSMUSG00000116262	96.0574	0.392799	0.204119	1.92436	0.0543092	0.861652	antisense	15	102	84	109	109	69	106	103	86
Cthrc1	ENSMUSG00000054196	112.311	0.380892	0.197118	1.93231	0.0533214	0.861652	protein_coding	15	131	92	113	135	84	133	100	111
Perp	ENSMUSG00000019851	209.881	0.307855	0.159222	1.9335	0.0531744	0.861652	protein_coding	10	152	208	241	271	167	216	259	178
Tle4	ENSMUSG00000024642	325.598	0.280734	0.145452	1.93008	0.0535973	0.861652	protein_coding	19	328	288	324	386	228	396	377	293
Rnf186	ENSMUSG00000070661	365.786	0.259919	0.134991	1.92545	0.0541735	0.861652	protein_coding	4	265	317	461	462	356	453	337	313
Tfeb	ENSMUSG00000023990	272.63	0.242411	0.126054	1.92307	0.0544715	0.861652	protein_coding	17	219	254	298	336	214	335	274	274
Bag2	ENSMUSG00000042215	615.709	0.234221	0.121532	1.92724	0.0539496	0.861652	protein_coding	1	504	508	620	883	413	727	622	728
Hecw2	ENSMUSG00000042807	414.467	0.214273	0.111408	1.92332	0.0544397	0.861652	protein_coding	1	447	424	316	440	498	527	342	313
Mthfd2l	ENSMUSG00000029376	462.331	0.206446	0.107117	1.9273	0.0539421	0.861652	protein_coding	5	409	392	485	565	460	457	484	463
Lactb2	ENSMUSG00000025937	1596.95	0.206304	0.106964	1.92872	0.0537661	0.861652	protein_coding	1	1293	1510	1538	2071	1600	1643	1364	1833
Eif5a2	ENSMUSG00000050192	506.487	0.199833	0.103781	1.92552	0.0541646	0.861652	protein_coding	3	439	417	521	656	448	544	596	470
C030034I22Rik	ENSMUSG00000073374	547.269	0.183922	0.0954777	1.92634	0.0540623	0.861652	lincRNA	17	464	492	523	698	562	666	505	512
Fam217b	ENSMUSG00000070476	659.2	0.170962	0.088674	1.92799	0.0538564	0.861652	protein_coding	2	543	502	749	837	523	736	749	704
Epm2a	ENSMUSG00000055493	730.393	0.158133	0.0819192	1.93036	0.0535625	0.861652	protein_coding	10	591	615	796	889	685	867	762	705
Msi2	ENSMUSG00000069769	6052.03	0.140588	0.0730442	1.9247	0.0542666	0.861652	protein_coding	11	5873	5071	5674	6959	5630	7007	6235	6261
Slmap	ENSMUSG00000021870	2707.56	0.13149	0.0681027	1.93076	0.0535123	0.861652	protein_coding	14	2377	2352	2607	3222	2624	2997	2963	2679
Mapre1	ENSMUSG00000027479	2496.31	0.128732	0.066859	1.92542	0.054177	0.861652	protein_coding	2	1966	2068	2593	3197	2382	2850	2781	2393
Sumo3	ENSMUSG00000020265	3454.16	0.116725	0.0606594	1.92426	0.0543214	0.861652	protein_coding	10	2622	2853	3687	4399	3283	4016	3718	3445
Ptprs	ENSMUSG00000013236	2732.32	-0.136063	0.0707555	-1.923	0.0544804	0.861652	protein_coding	17	2441	2276	2399	2466	2952	4081	2786	2752
Zfp444	ENSMUSG00000044876	1461.32	-0.141445	0.0732978	-1.92973	0.0536403	0.861652	protein_coding	7	1161	1243	1337	1409	1499	2031	1638	1549
Ptk2b	ENSMUSG00000059456	1473.13	-0.14474	0.0749954	-1.92999	0.0536085	0.861652	protein_coding	14	1178	1190	1274	1554	1760	2077	1569	1384
Pias4	ENSMUSG00000004934	1268.19	-0.165231	0.0857357	-1.92721	0.0539536	0.861652	protein_coding	10	892	964	1298	1331	1207	1781	1385	1508
Gm609	ENSMUSG00000053182	975.388	-0.198749	0.103244	-1.92504	0.0542243	0.861652	protein_coding	16	860	778	736	989	1216	1272	1156	897
Spag8	ENSMUSG00000066196	143.537	-0.347173	0.179887	-1.92995	0.0536131	0.861652	protein_coding	4	107	104	117	141	116	193	196	201
Rgs7bp	ENSMUSG00000021719	962.878	0.199814	0.103937	1.92245	0.0545496	0.861729	protein_coding	13	929	711	1050	1154	762	1099	1092	976
Top1	ENSMUSG00000070544	3966.51	0.126032	0.065589	1.92154	0.0546633	0.861915	protein_coding	2	3469	3239	3823	4974	3645	4437	4399	4078
Mtss2	ENSMUSG00000033763	6579.47	-0.124096	0.0645887	-1.92133	0.0546901	0.861915	protein_coding	8	5025	4800	6664	7126	6480	9036	7235	7330
Grtp1	ENSMUSG00000038515	2180.76	0.189224	0.098522	1.92063	0.054779	0.862286	protein_coding	8	2003	1813	2228	2631	1640	2914	2131	2305
Poc1b	ENSMUSG00000019952	1106.22	0.145941	0.0760665	1.9186	0.0550354	0.862286	protein_coding	10	921	977	1081	1372	1009	1325	1211	1053
Zfand1	ENSMUSG00000039795	1479.06	-0.140597	0.0732695	-1.9189	0.0549975	0.862286	protein_coding	3	1180	1233	1277	1541	1602	1994	1484	1703
Rita1	ENSMUSG00000029600	362.468	-0.206257	0.107498	-1.91869	0.0550232	0.862286	protein_coding	5	238	240	377	425	361	460	446	425
Kcnh8	ENSMUSG00000035580	230.81	-0.28271	0.147349	-1.91864	0.0550296	0.862286	protein_coding	17	190	151	198	237	231	279	269	325
Fbxo44	ENSMUSG00000029001	1976.33	0.137099	0.0715105	1.91719	0.0552138	0.863514	protein_coding	4	1881	1747	1932	2102	1865	2429	1961	1977
Trpm3	ENSMUSG00000052387	1124.53	-0.154443	0.0805879	-1.91646	0.0553072	0.863514	protein_coding	19	952	827	980	1207	1215	1604	1252	1130
Sec61g	ENSMUSG00000078974	1743.98	-0.225614	0.117714	-1.91662	0.055286	0.863514	protein_coding	11	1134	1319	1628	1987	1885	2597	1519	2248
Nostrin	ENSMUSG00000034738	310.96	-0.241409	0.126134	-1.91391	0.055631	0.86454	protein_coding	2	210	252	266	339	386	387	337	356
Gm43759	ENSMUSG00000105368	328.991	-0.271544	0.141789	-1.91512	0.0554767	0.86454	TEC	5	253	286	261	300	420	452	280	416
Edn3	ENSMUSG00000027524	345.582	-0.363521	0.189889	-1.91439	0.0555701	0.86454	protein_coding	2	189	212	304	463	488	493	423	289
Fgf14	ENSMUSG00000025551	100.34	-0.41274	0.215578	-1.91458	0.0555464	0.86454	protein_coding	14	64	59	96	105	130	173	108	96
Cpsf6	ENSMUSG00000055531	6592.99	0.126034	0.0659288	1.91166	0.0559192	0.865442	protein_coding	10	6247	6186	6003	6980	7108	7777	6108	6457
Snx30	ENSMUSG00000028385	3550.13	0.112757	0.0589905	1.91144	0.0559475	0.865442	protein_coding	4	3119	3178	3274	4156	3740	4309	3452	3407
Exoc6b	ENSMUSG00000033769	1941.9	-0.134043	0.0701066	-1.91198	0.0558783	0.865442	protein_coding	6	1385	1546	1818	2205	1995	2535	2051	2301
Eps8l1	ENSMUSG00000006154	561.386	-0.662844	0.346575	-1.91255	0.0558053	0.865442	protein_coding	7	577	394	410	200	818	877	713	542
Trmt1l	ENSMUSG00000053286	1936.37	-0.124722	0.0652677	-1.91094	0.0560128	0.865452	protein_coding	1	1451	1556	1876	2034	1895	2535	2213	2197
Snx7	ENSMUSG00000028007	283.782	0.239215	0.125273	1.90955	0.0561913	0.866263	protein_coding	3	238	215	331	378	273	312	286	263
A130014A01Rik	ENSMUSG00000097944	389.779	0.213215	0.111688	1.90902	0.0562593	0.866263	bidirectional_promoter_lncRNA	8	355	369	386	438	393	523	305	370
Cep162	ENSMUSG00000056919	1605.58	-0.135359	0.0708886	-1.90946	0.0562025	0.866263	protein_coding	9	1237	1375	1455	1618	1674	2058	1835	1772
Hmgb2	ENSMUSG00000054717	741.579	0.543401	0.286989	1.89346	0.0582971	0.867058	protein_coding	8	1019	703	544	990	517	830	804	481
B230217O12Rik	ENSMUSG00000097785	103.783	0.385658	0.202609	1.90346	0.0569803	0.867058	processed_transcript	19	104	78	115	146	82	126	109	79
Gm44349	ENSMUSG00000105100	91.8389	0.38437	0.203423	1.88951	0.058823	0.867058	miRNA	11	81	92	84	133	73	92	89	94
Gja4	ENSMUSG00000050234	179.934	0.338354	0.179444	1.88557	0.059353	0.867058	protein_coding	4	181	194	131	240	172	216	184	124
Gm16001	ENSMUSG00000085433	138.058	0.306522	0.162554	1.88566	0.0593411	0.867058	lincRNA	5	128	139	141	158	119	159	142	120
Hilpda	ENSMUSG00000043421	158.253	0.306285	0.160914	1.90341	0.0569872	0.867058	protein_coding	6	134	163	168	186	121	187	167	146
Zfp85	ENSMUSG00000058331	141.486	0.302458	0.15874	1.90537	0.0567318	0.867058	protein_coding	13	122	126	159	178	135	148	130	139
Dnajb6-ps	ENSMUSG00000091905	226.962	0.292015	0.154134	1.89455	0.0581524	0.867058	processed_pseudogene	12	185	220	217	316	196	223	275	196
Itpripl2	ENSMUSG00000095115	347.203	0.245786	0.13026	1.88689	0.0591748	0.867058	protein_coding	7	292	324	350	432	401	448	282	273
Gm5578	ENSMUSG00000029633	285.138	0.241797	0.127982	1.88931	0.0588498	0.867058	processed_pseudogene	6	240	255	293	372	219	351	270	308
Gm8121	ENSMUSG00000051116	456.535	0.222281	0.116505	1.9079	0.0564037	0.867058	processed_pseudogene	5	333	398	534	590	369	487	568	417
Tubb3	ENSMUSG00000062380	1254.81	0.217691	0.115072	1.89179	0.0585196	0.867058	protein_coding	8	1076	1166	1044	1766	1233	1766	1018	1124
Cd93	ENSMUSG00000027435	954.581	0.198332	0.10417	1.90392	0.0569203	0.867058	protein_coding	2	1083	915	700	1055	998	1250	881	756
Mns1	ENSMUSG00000032221	2504.67	0.16131	0.085441	1.88798	0.0590293	0.867058	protein_coding	9	2122	2326	2275	3158	2132	2945	2467	2808
Slc7a5	ENSMUSG00000040010	4407.59	0.158928	0.0838549	1.89527	0.0580567	0.867058	protein_coding	8	3475	3841	4685	5449	4804	4914	4503	3915
Abcb4	ENSMUSG00000042476	791.418	0.155704	0.0817513	1.9046	0.0568314	0.867058	protein_coding	5	672	655	866	925	699	882	855	833
Bphl	ENSMUSG00000038286	981.43	0.1543	0.0814569	1.89425	0.0581918	0.867058	protein_coding	13	827	866	1057	1102	945	1127	1059	925
Klhl2	ENSMUSG00000031605	1080.31	0.139094	0.073641	1.88881	0.0589173	0.867058	protein_coding	8	891	948	1101	1295	950	1294	1106	1151
Lpgat1	ENSMUSG00000026623	6257.81	0.132389	0.0701948	1.88603	0.059291	0.867058	protein_coding	1	5454	5310	6458	7143	5252	7314	7120	6475
Eif6	ENSMUSG00000027613	1493.82	0.128017	0.0674835	1.89701	0.0578273	0.867058	protein_coding	2	1191	1174	1644	1869	1262	1752	1648	1582
Zfc3h1	ENSMUSG00000034163	7289.81	0.124869	0.0660055	1.8918	0.0585173	0.867058	protein_coding	10	7150	6823	6246	7883	7451	9091	6664	7228
Tor3a	ENSMUSG00000060519	2386.1	0.123692	0.0653827	1.89182	0.0585155	0.867058	protein_coding	1	1957	1855	2506	3067	2190	2920	2459	2424
Mbnl1	ENSMUSG00000027763	7666.45	0.121137	0.0638674	1.8967	0.057868	0.867058	protein_coding	3	7176	7067	7156	8152	7438	9201	7591	7815
Stk35	ENSMUSG00000037885	2445.91	0.117504	0.0619555	1.89659	0.0578815	0.867058	protein_coding	2	2178	2118	2313	2878	2282	3006	2464	2518
Hspa9	ENSMUSG00000024359	7609.82	0.103484	0.0546003	1.8953	0.0580533	0.867058	protein_coding	18	6110	6149	7778	9626	7301	8365	8341	7948
Numa1	ENSMUSG00000066306	11976.8	-0.113348	0.0596441	-1.90041	0.0573796	0.867058	protein_coding	7	9550	9757	11415	12035	11892	16163	13706	12786
Tmem161a	ENSMUSG00000002342	1995.01	-0.119057	0.0630496	-1.88831	0.0589841	0.867058	protein_coding	8	1548	1634	1793	2162	2022	2772	2125	2193
Dctn4	ENSMUSG00000024603	1668.56	-0.124551	0.0655367	-1.90048	0.0573696	0.867058	protein_coding	18	1227	1320	1588	1847	1806	2110	1850	1830
Gnas	ENSMUSG00000027523	30985.5	-0.131984	0.0696166	-1.89587	0.0579774	0.867058	protein_coding	2	21194	23367	29591	37859	33140	41206	34783	32423
Ino80d	ENSMUSG00000040865	4581.22	-0.133877	0.0708507	-1.88957	0.0588154	0.867058	protein_coding	1	3992	3927	3807	4423	5039	5891	4806	5137
Cul9	ENSMUSG00000040327	4775.05	-0.134129	0.0708795	-1.89235	0.0584447	0.867058	protein_coding	17	3869	3927	4363	4737	4602	6806	5093	5442
Srp72	ENSMUSG00000036323	6558.7	-0.14061	0.0738852	-1.90309	0.0570286	0.867058	protein_coding	5	4664	5259	6048	7446	6995	7812	6947	8177
Il17ra	ENSMUSG00000002897	1216.98	-0.141292	0.0744722	-1.89725	0.0577955	0.867058	protein_coding	6	888	965	1161	1318	1338	1579	1402	1258
Sirt1	ENSMUSG00000020063	1254.03	-0.152014	0.079918	-1.90212	0.0571552	0.867058	protein_coding	10	897	970	1265	1313	1279	1496	1587	1391
Mrpl33	ENSMUSG00000106918	712.461	-0.160353	0.0846577	-1.89413	0.0582075	0.867058	protein_coding	5	545	587	646	726	759	954	750	825
Amotl2	ENSMUSG00000032531	836.727	-0.164719	0.0867926	-1.89784	0.057717	0.867058	protein_coding	9	581	678	841	848	858	1088	982	937
Wdr90	ENSMUSG00000073434	4466.98	-0.172308	0.0907242	-1.89925	0.0575316	0.867058	protein_coding	17	3578	3838	3684	4473	4572	6689	4086	5449
Ikzf2	ENSMUSG00000025997	910.263	-0.174586	0.0924822	-1.88778	0.059055	0.867058	protein_coding	1	749	775	811	823	970	1173	1003	1060
Exosc5	ENSMUSG00000061286	823.107	-0.180957	0.0952416	-1.89998	0.0574364	0.867058	protein_coding	7	628	659	750	837	805	1182	838	1014
Pot1b	ENSMUSG00000024174	694.488	-0.189209	0.0996493	-1.89875	0.0575971	0.867058	protein_coding	17	620	565	587	616	838	953	658	779
Etaa1	ENSMUSG00000016984	434.834	-0.230862	0.121128	-1.90593	0.0566591	0.867058	protein_coding	11	254	357	425	470	476	510	562	493
Pmf1	ENSMUSG00000028066	142.051	-0.29763	0.157395	-1.89097	0.0586283	0.867058	protein_coding	3	105	117	118	132	163	218	149	158
Clec2d	ENSMUSG00000030157	160.847	-0.325163	0.171758	-1.89315	0.0583378	0.867058	protein_coding	6	107	125	134	165	226	231	145	182
Ankrd34b	ENSMUSG00000045034	117.671	-0.344695	0.181938	-1.89457	0.0581494	0.867058	protein_coding	13	96	97	76	115	131	188	120	139
mt-Tw	ENSMUSG00000064346	128.957	-0.355276	0.186657	-1.90337	0.0569926	0.867058	Mt_tRNA	MT	96	96	108	121	127	213	177	122
Ipcef1	ENSMUSG00000064065	95.0273	-0.388596	0.205714	-1.88901	0.0588899	0.867058	protein_coding	10	53	71	88	98	117	140	121	94
Actn2	ENSMUSG00000052374	230.253	-0.452561	0.239896	-1.88649	0.0592291	0.867058	protein_coding	13	176	136	195	211	445	234	184	281
G630016G05Rik	ENSMUSG00000086308	216.814	0.31608	0.167825	1.88339	0.0596473	0.867356	lincRNA	2	297	200	178	203	208	269	167	193
Sdhaf3	ENSMUSG00000042505	227.358	0.247663	0.131591	1.88207	0.0598266	0.867356	protein_coding	6	208	193	231	292	210	251	244	203
Smim10l1	ENSMUSG00000072704	3650.43	0.122553	0.0651144	1.88211	0.0598209	0.867356	protein_coding	6	2790	3069	3744	4755	3512	4101	4025	3597
Bace2	ENSMUSG00000040605	9683.52	0.112601	0.0597644	1.88408	0.0595545	0.867356	protein_coding	16	6979	7624	10575	13070	8558	10925	11174	9890
Hemk1	ENSMUSG00000032579	1649.63	-0.165284	0.0877712	-1.88312	0.0596839	0.867356	protein_coding	9	1364	1329	1512	1552	1662	2207	1723	2032
Jph4	ENSMUSG00000022208	756.959	-0.168396	0.0894406	-1.88277	0.0597312	0.867356	protein_coding	14	605	604	696	732	934	1057	764	756
Hgh1	ENSMUSG00000022554	402.359	-0.223104	0.118534	-1.88219	0.0598097	0.867356	protein_coding	15	222	286	465	438	361	481	529	515
Zranb1	ENSMUSG00000030967	3876.47	0.132912	0.0706452	1.88141	0.0599163	0.867717	protein_coding	7	3369	2974	3792	5143	3556	4469	4231	3898
Syt13	ENSMUSG00000027220	43917.6	0.114399	0.0608397	1.88033	0.0600625	0.867958	protein_coding	2	36262	37679	44136	52778	37822	56062	47591	43775
Fam193a	ENSMUSG00000037210	2118.63	-0.112735	0.0599548	-1.88033	0.0600625	0.867958	protein_coding	5	1728	1712	1875	2263	2343	2780	2251	2248
5330413P13Rik	ENSMUSG00000086822	298.655	0.225573	0.120241	1.87601	0.060654	0.869141	lincRNA	2	294	291	285	318	296	333	294	275
Rasgrp3	ENSMUSG00000071042	378.854	0.204053	0.108723	1.87681	0.0605442	0.869141	protein_coding	17	354	315	381	464	323	424	402	390
Prxl2c	ENSMUSG00000021482	1625.01	0.146853	0.0782546	1.87661	0.0605716	0.869141	protein_coding	13	1412	1426	1554	1986	1672	1762	1722	1556
Zfp715	ENSMUSG00000012640	2810.78	-0.127832	0.0680287	-1.87909	0.0602323	0.869141	protein_coding	7	2276	2250	2636	2819	2868	3823	2926	3237
Kcnh6	ENSMUSG00000001901	7832.85	-0.135451	0.0721785	-1.87661	0.0605714	0.869141	protein_coding	11	6592	6409	7033	7614	7487	10896	8710	8869
Zfp830	ENSMUSG00000046010	623.997	-0.185988	0.0990581	-1.87756	0.0604414	0.869141	protein_coding	11	384	465	653	711	668	778	734	710
Cmtr2	ENSMUSG00000046441	508.819	-0.195091	0.103979	-1.87625	0.0606203	0.869141	protein_coding	8	306	353	572	568	428	615	655	672
Riox1	ENSMUSG00000046791	222.651	-0.335946	0.179082	-1.87594	0.0606634	0.869141	protein_coding	12	85	137	289	265	203	275	318	270
Gm7666	ENSMUSG00000067547	130.172	0.309152	0.165322	1.86999	0.0614845	0.869743	transcribed_processed_pseudogene	15	101	103	155	190	98	144	135	131
Cds1	ENSMUSG00000029330	2238.1	0.235395	0.125823	1.87084	0.061367	0.869743	protein_coding	5	2012	1975	2351	2665	1368	2917	2475	2349
Gm38393	ENSMUSG00000000948	605.817	0.21716	0.116113	1.87024	0.0614501	0.869743	protein_coding	7	648	613	534	594	691	642	564	522
Susd6	ENSMUSG00000021133	3470.3	0.118208	0.0632045	1.87025	0.0614486	0.869743	protein_coding	12	3042	3085	3180	4166	3210	4394	3617	3372
Derl1	ENSMUSG00000022365	4773.22	0.118084	0.0630216	1.8737	0.0609719	0.869743	protein_coding	15	3937	4156	4504	6028	4371	5616	4870	5156
G3bp1	ENSMUSG00000018583	3795.48	0.10798	0.0576748	1.87223	0.0611747	0.869743	protein_coding	11	3138	3272	3713	4611	3630	4294	4113	3901
Ambra1	ENSMUSG00000040506	3242.01	-0.12286	0.0656662	-1.87097	0.0613492	0.869743	protein_coding	2	2776	2578	2934	3218	3400	4478	3338	3590
Prkab1	ENSMUSG00000029513	1362.19	-0.128667	0.0687981	-1.8702	0.0614555	0.869743	protein_coding	5	965	1026	1351	1562	1333	1792	1544	1555
Sec23b	ENSMUSG00000027429	3506.13	-0.183212	0.0978178	-1.873	0.0610689	0.869743	protein_coding	2	2190	2634	3276	4388	3375	4420	3580	4876
Stap2	ENSMUSG00000038781	232.644	-0.250144	0.133735	-1.87044	0.0614224	0.869743	protein_coding	17	179	170	209	233	262	361	230	260
Zbed4	ENSMUSG00000034333	257.79	-0.255022	0.136174	-1.87277	0.0611006	0.869743	protein_coding	15	158	181	240	316	268	318	279	355
Fgf11	ENSMUSG00000042826	149.909	-0.346778	0.185002	-1.87446	0.0608669	0.869743	protein_coding	11	103	151	108	125	149	231	168	186
Tmem50b	ENSMUSG00000022964	1539.75	0.128714	0.068922	1.86754	0.0618266	0.870354	protein_coding	16	1136	1321	1677	1922	1376	1711	1658	1672
Prpsap1	ENSMUSG00000015869	1754.78	-0.127236	0.0681317	-1.8675	0.0618321	0.870354	protein_coding	11	1458	1368	1619	1791	1857	2309	1867	1975
Fnip2	ENSMUSG00000061175	6072.33	-0.170367	0.0911892	-1.86828	0.0617234	0.870354	protein_coding	3	5280	5214	5089	5446	8073	7327	6094	6359
Cacna1h	ENSMUSG00000024112	625.939	-0.19313	0.103383	-1.86811	0.0617463	0.870354	protein_coding	17	485	491	531	654	791	983	579	601
Pappa2	ENSMUSG00000073530	9055.01	-0.510455	0.273358	-1.86735	0.0618526	0.870354	protein_coding	1	4979	5881	7243	10119	15453	12348	9529	8966
Myt1l	ENSMUSG00000061911	2969.53	-0.122961	0.0658691	-1.86675	0.0619361	0.870615	protein_coding	12	2425	2533	2636	2931	3276	4157	2869	3264
Apold1	ENSMUSG00000090698	756.514	0.661196	0.354403	1.86566	0.0620886	0.87141	protein_coding	6	1444	870	508	583	581	689	650	460
Ghitm	ENSMUSG00000041028	4954.23	0.115283	0.0618123	1.86506	0.0621735	0.87141	protein_coding	14	3763	3854	5308	6615	4706	5477	5466	5043
Znrd1	ENSMUSG00000036315	478.504	-0.178677	0.0958075	-1.86495	0.0621878	0.87141	protein_coding	17	323	371	463	531	499	590	577	549
Adnp2	ENSMUSG00000053950	1131.07	-0.145823	0.0782464	-1.86364	0.0623729	0.872179	protein_coding	18	732	849	1130	1362	1103	1448	1290	1345
Sema4a	ENSMUSG00000028064	1152.55	-0.157943	0.0847391	-1.86387	0.0623395	0.872179	protein_coding	3	914	863	1019	1267	1383	1638	1186	1131
Ogdh	ENSMUSG00000020456	7300.18	-0.106397	0.0571133	-1.8629	0.062476	0.87271	protein_coding	11	5244	5499	7171	8614	7250	9517	7932	8387
Stx18	ENSMUSG00000029125	701.992	-0.169121	0.0908293	-1.86196	0.0626081	0.873644	protein_coding	5	565	551	639	702	713	950	741	847
Dis3	ENSMUSG00000033166	1221.8	-0.131499	0.0706506	-1.86126	0.0627075	0.87412	protein_coding	14	938	969	1129	1318	1370	1592	1342	1278
Klhl20	ENSMUSG00000026705	1055.45	0.162833	0.087739	1.85588	0.0634709	0.877458	protein_coding	1	1056	968	908	1195	1092	1216	1041	986
Asic1	ENSMUSG00000023017	2158.13	0.160147	0.0861877	1.85811	0.0631528	0.877458	protein_coding	15	1845	1613	2313	2828	1729	2741	2180	2301
Pck2	ENSMUSG00000040618	8088.35	0.138929	0.074799	1.85737	0.063259	0.877458	protein_coding	14	8077	7522	7077	8511	9660	9649	7089	7155
Btf3l4	ENSMUSG00000028568	1626.65	0.135913	0.0731955	1.85685	0.0633328	0.877458	protein_coding	4	1364	1314	1701	2015	1653	1814	1702	1583
Strbp	ENSMUSG00000026915	3158.71	0.129725	0.0698669	1.85674	0.0633479	0.877458	protein_coding	2	2852	2803	2949	3666	3455	3628	3073	2989
Trp53	ENSMUSG00000059552	1283.14	-0.161704	0.0869933	-1.85881	0.0630547	0.877458	protein_coding	11	1022	1017	1102	1376	1261	1860	1291	1540
Orc6	ENSMUSG00000031697	1015.86	-0.163033	0.0878129	-1.85659	0.0633691	0.877458	protein_coding	8	624	797	978	1230	969	1205	1201	1302
Ankef1	ENSMUSG00000074771	120.302	-0.324709	0.174942	-1.8561	0.06344	0.877458	protein_coding	2	106	86	93	110	137	176	132	140
Srsf9	ENSMUSG00000029538	2008.66	0.12517	0.0674715	1.85515	0.0635751	0.877992	protein_coding	5	1642	1805	2043	2329	1884	2282	2218	2004
Adamts9	ENSMUSG00000030022	137.064	-0.423627	0.228552	-1.85353	0.0638071	0.880288	protein_coding	6	102	97	93	137	251	183	156	98
Rpgrip1l	ENSMUSG00000033282	711.731	0.152774	0.0825152	1.85146	0.0641035	0.880749	protein_coding	8	678	629	676	793	722	900	692	640
Akirin1	ENSMUSG00000023075	2640.29	0.125788	0.067936	1.85157	0.0640874	0.880749	protein_coding	4	1827	2043	3154	3453	2314	2731	3115	2806
Yipf6	ENSMUSG00000047694	5083.08	0.117087	0.0632192	1.85208	0.0640138	0.880749	protein_coding	X	4152	4358	4940	6393	5039	5583	5277	5335
Rab5a	ENSMUSG00000017831	3283.92	0.115242	0.0622111	1.85243	0.0639635	0.880749	protein_coding	17	2487	2793	3388	4198	3112	3635	3624	3368
Arhgap22	ENSMUSG00000063506	113.357	0.430396	0.234144	1.83816	0.0660382	0.887119	protein_coding	14	122	108	120	123	125	158	104	47
Cxcr4	ENSMUSG00000045382	132.666	0.346904	0.188934	1.83612	0.0663405	0.887119	protein_coding	1	155	128	107	159	106	153	116	134
Amn1	ENSMUSG00000068250	1119.45	0.222013	0.120469	1.84291	0.0653415	0.887119	protein_coding	6	1048	1021	1047	1367	1274	1156	860	1192
Map3k14	ENSMUSG00000020941	553.433	0.190256	0.103537	1.83756	0.0661272	0.887119	protein_coding	11	554	480	559	589	485	707	547	529
Spc25	ENSMUSG00000005233	6068.92	0.182248	0.0989075	1.84261	0.065386	0.887119	protein_coding	2	5197	4787	5980	8419	5336	7524	5103	6947
Mphosph10	ENSMUSG00000030521	837.262	0.153611	0.0836656	1.83602	0.0663551	0.887119	protein_coding	7	606	651	928	1174	749	880	962	855
Mpdz	ENSMUSG00000028402	2254.8	0.142888	0.0776908	1.83919	0.065887	0.887119	protein_coding	4	2250	2080	2028	2381	2101	2834	2168	2263
Ireb2	ENSMUSG00000032293	4752.78	0.139214	0.0754037	1.84625	0.0648559	0.887119	protein_coding	9	4247	4549	4409	5263	4871	5156	4833	4789
Prune2	ENSMUSG00000039126	9362.8	0.136399	0.0740849	1.84111	0.0656049	0.887119	protein_coding	19	9032	8609	8826	9685	10651	10808	8499	8850
Ghr	ENSMUSG00000055737	8104.92	0.116952	0.0636307	1.83797	0.0660663	0.887119	protein_coding	15	7577	7272	7221	9237	8133	9525	8190	8055
Dusp3	ENSMUSG00000003518	2049.02	0.112149	0.0607484	1.84612	0.0648746	0.887119	protein_coding	11	1641	1644	2119	2615	1840	2404	2146	2216
Nav1	ENSMUSG00000009418	6015.48	-0.0954127	0.0516648	-1.84676	0.0647816	0.887119	protein_coding	1	5190	5287	5102	5912	6583	8308	6262	6047
Arhgef17	ENSMUSG00000032875	6299.47	-0.0959796	0.0521614	-1.84005	0.0657608	0.887119	protein_coding	7	4669	4801	6220	7208	6402	8154	7059	6839
Zbtb4	ENSMUSG00000018750	4578.4	-0.102696	0.0558153	-1.83993	0.0657781	0.887119	protein_coding	11	3341	3475	4520	5287	4706	5918	5069	5024
Abcc8	ENSMUSG00000040136	82741.6	-0.115889	0.0629083	-1.84219	0.065448	0.887119	protein_coding	7	68609	69162	73211	83202	88575	120165	78368	91015
Gpkow	ENSMUSG00000031148	1733.08	-0.126909	0.0688682	-1.84278	0.0653617	0.887119	protein_coding	X	1252	1399	1638	1920	1772	2329	1835	1985
Rela	ENSMUSG00000024927	1536.25	-0.128804	0.0698633	-1.84365	0.0652339	0.887119	protein_coding	19	1117	1219	1496	1666	1505	2102	1751	1678
Srrd	ENSMUSG00000029346	394.438	-0.192148	0.104492	-1.83888	0.0659331	0.887119	protein_coding	5	301	318	370	379	415	547	455	425
Zfp783	ENSMUSG00000072653	1680.35	-0.194328	0.105751	-1.83759	0.0661232	0.887119	transcribed_unprocessed_pseudogene	6	1436	1355	1523	1461	1973	2216	1543	2078
Kcnf1	ENSMUSG00000051726	930.616	-0.205835	0.112075	-1.83658	0.0662719	0.887119	protein_coding	12	764	736	774	929	1279	1080	982	977
Zan	ENSMUSG00000079173	327.002	-0.211977	0.114918	-1.84458	0.0650982	0.887119	protein_coding	5	295	266	271	281	393	472	348	322
Smarca1	ENSMUSG00000031099	1471.12	-0.221616	0.120164	-1.84428	0.0651427	0.887119	protein_coding	X	1059	1021	1374	1662	1922	1812	1845	1306
Rpp21	ENSMUSG00000024446	251.902	-0.238725	0.129704	-1.84054	0.0656897	0.887119	protein_coding	17	164	191	245	269	248	329	281	333
Ankrd6	ENSMUSG00000040183	324.307	-0.251847	0.137084	-1.83717	0.066185	0.887119	protein_coding	4	255	217	297	335	423	447	378	295
4930550C14Rik	ENSMUSG00000005131	182.218	-0.291471	0.157921	-1.84567	0.0649395	0.887119	protein_coding	9	114	141	157	205	222	205	217	225
Catsperg1	ENSMUSG00000049676	162.905	-0.308429	0.167467	-1.84173	0.065514	0.887119	protein_coding	7	118	146	119	157	163	264	205	162
Gm15564	ENSMUSG00000086324	98.6401	-0.656831	0.356866	-1.84055	0.0656868	0.887119	antisense	16	92	39	77	71	230	72	117	93
Gmpr	ENSMUSG00000000253	3136.91	0.124155	0.0676655	1.83483	0.0665302	0.888573	protein_coding	13	2492	2505	3527	3777	2660	3778	3535	3173
Fdx1	ENSMUSG00000032051	621.527	0.164705	0.0899032	1.83202	0.0669478	0.891988	protein_coding	9	494	545	650	777	565	709	697	590
U2af1	ENSMUSG00000061613	1091.84	-0.15172	0.0828116	-1.83211	0.0669349	0.891988	protein_coding	17	864	912	989	1074	1060	1481	1217	1274
Hapln1	ENSMUSG00000021613	821.153	-0.225224	0.122954	-1.83177	0.0669857	0.891988	protein_coding	13	495	572	740	1101	991	1055	887	910
Plppr1	ENSMUSG00000063446	198.012	0.281082	0.15353	1.8308	0.067131	0.892334	protein_coding	4	186	176	176	276	195	195	193	194
Mipol1	ENSMUSG00000047022	284.593	-0.24274	0.132626	-1.83026	0.0672115	0.892334	protein_coding	12	198	216	276	284	316	332	388	305
Mkks	ENSMUSG00000027274	218.708	-0.259855	0.141967	-1.83039	0.0671914	0.892334	protein_coding	2	134	166	209	240	188	276	271	308
Ccdc9b	ENSMUSG00000045838	4083.34	0.149149	0.0815559	1.8288	0.0674303	0.894352	protein_coding	2	4245	3924	3630	3985	3758	5560	3740	3903
Spryd4	ENSMUSG00000051346	227.185	0.234818	0.128609	1.82582	0.0678767	0.897607	protein_coding	10	170	188	258	316	179	250	252	231
Acap3	ENSMUSG00000029033	1503.6	-0.123618	0.0676945	-1.82611	0.0678332	0.897607	protein_coding	4	1101	1164	1478	1656	1488	2013	1737	1629
Dscam	ENSMUSG00000050272	163.719	-0.284117	0.15561	-1.82583	0.0678766	0.897607	protein_coding	16	137	120	125	162	211	271	162	152
Dnaja4	ENSMUSG00000032285	5810.83	0.153374	0.0840319	1.82519	0.0679731	0.897693	protein_coding	9	4995	4497	5946	7558	4311	7003	6616	6267
Catsper2	ENSMUSG00000033486	479.043	-0.206834	0.11334	-1.82489	0.0680172	0.897693	protein_coding	2	380	365	416	495	482	601	511	645
Tmem240	ENSMUSG00000084845	328.418	0.229058	0.125648	1.823	0.068303	0.897926	protein_coding	4	321	278	343	375	272	448	303	311
Tsfm	ENSMUSG00000040521	717.242	0.154073	0.0844725	1.82394	0.0681608	0.897926	protein_coding	10	624	592	747	864	613	862	752	747
Ttc28	ENSMUSG00000033209	5994.11	-0.13363	0.0732838	-1.82346	0.0682339	0.897926	protein_coding	5	4360	5124	5286	6575	7129	7526	6426	6253
Slc12a4	ENSMUSG00000017765	668.589	-0.154758	0.0848732	-1.8234	0.0682423	0.897926	protein_coding	8	562	528	593	663	724	957	693	716
Gm43254	ENSMUSG00000105957	352.136	0.212302	0.116772	1.81808	0.0690517	0.899349	lincRNA	3	340	311	344	409	322	402	319	381
Mrps28	ENSMUSG00000040269	409.302	0.199955	0.109793	1.82119	0.0685777	0.899349	protein_coding	3	291	372	472	514	360	461	411	431
4930578M01Rik	ENSMUSG00000097587	902.161	0.188721	0.103654	1.82068	0.0686559	0.899349	processed_transcript	15	856	962	756	975	856	1061	806	943
Gm9856	ENSMUSG00000110945	609.282	0.180845	0.0995316	1.81696	0.0692238	0.899349	antisense	9	497	570	653	690	611	737	529	622
Zfp637	ENSMUSG00000059689	533.008	0.172368	0.0946638	1.82085	0.06863	0.899349	protein_coding	6	399	435	602	702	427	626	573	567
Ptbp2	ENSMUSG00000028134	3025.66	0.158869	0.0872722	1.82038	0.0687007	0.899349	protein_coding	3	3232	2952	2421	3157	3152	3545	2876	2818
Galr1	ENSMUSG00000024553	1177.31	0.149708	0.0823196	1.81862	0.0689699	0.899349	protein_coding	18	1026	1004	1199	1387	1028	1271	1366	1209
Wdr33	ENSMUSG00000024400	2397.23	-0.110689	0.0608261	-1.81976	0.0687955	0.899349	protein_coding	18	1893	1883	2235	2598	2370	3139	2625	2758
9130023H24Rik	ENSMUSG00000062944	1182.32	-0.162025	0.0891627	-1.81719	0.0691888	0.899349	protein_coding	7	751	789	1286	1445	1197	1525	1354	1354
Smg8	ENSMUSG00000020495	380.396	-0.225276	0.123971	-1.81716	0.0691919	0.899349	protein_coding	11	220	257	432	432	363	511	487	426
AW822252	ENSMUSG00000085998	189.417	-0.27734	0.152673	-1.81656	0.069284	0.899349	transcribed_unprocessed_pseudogene	X	138	155	153	192	190	294	190	239
Zfp429	ENSMUSG00000078994	143.851	-0.317439	0.174609	-1.818	0.0690645	0.899349	protein_coding	13	87	95	148	156	177	165	164	184
Npas2	ENSMUSG00000026077	108.258	-0.494968	0.272351	-1.81739	0.0691573	0.899349	protein_coding	1	69	77	96	89	192	133	156	69
Atp11b	ENSMUSG00000037400	3988.92	0.135183	0.0744823	1.81497	0.0695288	0.901653	protein_coding	3	3550	3726	3764	4455	4061	4418	4326	3739
Fosl2	ENSMUSG00000029135	810.296	0.278451	0.153727	1.81133	0.0700894	0.901964	protein_coding	5	1059	724	685	790	632	958	863	724
Prex2	ENSMUSG00000048960	374.314	0.211855	0.116909	1.81214	0.0699647	0.901964	protein_coding	1	316	365	383	423	420	461	342	300
Mtm1	ENSMUSG00000031337	499.797	0.196888	0.108745	1.81055	0.0702108	0.901964	protein_coding	X	462	494	452	570	466	538	530	492
Akap6	ENSMUSG00000061603	690.317	0.177764	0.0980522	1.81295	0.0698398	0.901964	protein_coding	12	646	574	647	866	746	828	614	647
Abhd17c	ENSMUSG00000038459	1554.26	0.140368	0.0774916	1.8114	0.0700789	0.901964	protein_coding	7	1192	1368	1595	1964	1254	1794	1699	1731
Mrpl42	ENSMUSG00000062981	807.374	0.140337	0.0774849	1.81115	0.070117	0.901964	protein_coding	10	687	681	827	973	746	986	801	830
Tars	ENSMUSG00000022241	3161.98	0.134245	0.0741499	1.81045	0.0702261	0.901964	protein_coding	15	2753	2614	2943	4110	3163	3749	2994	3264
Mrtfb	ENSMUSG00000009569	2526.4	-0.162302	0.0895215	-1.813	0.0698319	0.901964	protein_coding	16	2366	2382	1774	2217	3398	3362	2247	2558
Adam8	ENSMUSG00000025473	126.227	-0.375058	0.206928	-1.8125	0.0699084	0.901964	protein_coding	7	86	116	85	121	134	188	116	185
Atf3	ENSMUSG00000026628	607.23	-1.12075	0.618075	-1.8133	0.0697859	0.901964	protein_coding	1	473	554	163	291	535	1331	1402	288
Gm28941	ENSMUSG00000101450	93.339	0.440468	0.243354	1.80999	0.0702973	0.902014	sense_intronic	1	104	109	72	111	93	72	75	98
Ifi30	ENSMUSG00000031838	876.525	0.478102	0.264958	1.80444	0.0711617	0.902015	processed_transcript	8	1103	904	778	962	496	1057	913	746
Gm37795	ENSMUSG00000102813	101.504	0.428074	0.237348	1.80358	0.0712978	0.902015	TEC	4	71	133	103	125	114	87	93	80
Hmgb3	ENSMUSG00000015217	205.015	0.337628	0.186641	1.80897	0.0704562	0.902015	protein_coding	X	195	202	197	258	147	251	258	142
Nutf2-ps1	ENSMUSG00000071497	127.778	0.323211	0.178863	1.80704	0.0707564	0.902015	protein_coding	19	98	92	147	211	109	135	132	117
Prkd1	ENSMUSG00000002688	1502.06	0.202854	0.112504	1.80309	0.0713747	0.902015	protein_coding	12	1532	1193	1348	1922	1380	2017	1203	1552
Kcnip1	ENSMUSG00000053519	1666.57	0.172972	0.095796	1.80563	0.0709755	0.902015	protein_coding	11	1507	1419	1595	2081	1396	2034	1506	1933
Sqle	ENSMUSG00000022351	4147.65	0.153246	0.0849151	1.8047	0.0711216	0.902015	protein_coding	15	2839	3358	4651	5792	3071	4876	4995	4258
Nudt7	ENSMUSG00000031767	1218.58	0.14969	0.0829743	1.80406	0.0712226	0.902015	protein_coding	8	1151	1047	1256	1289	1296	1436	1167	1144
Prkab2	ENSMUSG00000038205	2524.26	0.137149	0.0760548	1.80329	0.0713422	0.902015	protein_coding	3	2451	2317	2177	2854	2399	3132	2393	2582
Myt1	ENSMUSG00000010505	6026.66	-0.116828	0.0647329	-1.80476	0.0711118	0.902015	protein_coding	2	5239	5215	5061	5848	6911	7880	6011	6529
Ccng2	ENSMUSG00000029385	1372.52	-0.137713	0.0763031	-1.80482	0.0711035	0.902015	protein_coding	5	1152	1255	1076	1346	1573	1853	1377	1470
Zfp61	ENSMUSG00000050605	1461.99	-0.144265	0.0799828	-1.80371	0.0712775	0.902015	protein_coding	7	1112	1108	1431	1543	1468	2075	1500	1694
Zfp959	ENSMUSG00000003198	343.482	-0.205625	0.113915	-1.80508	0.0710621	0.902015	protein_coding	17	252	286	285	367	368	424	402	409
Traf4	ENSMUSG00000017386	365.734	-0.229061	0.12665	-1.80861	0.0705122	0.902015	protein_coding	11	270	227	402	369	367	504	450	405
Ly6h	ENSMUSG00000022577	222.18	-0.275201	0.152542	-1.8041	0.071215	0.902015	protein_coding	15	153	162	220	213	296	319	240	212
2310001H17Rik	ENSMUSG00000097354	90.3799	-0.477053	0.263934	-1.80747	0.070689	0.902015	lincRNA	6	58	60	65	97	175	110	91	82
Stk32b	ENSMUSG00000029123	104.779	0.48354	0.26874	1.79928	0.071974	0.904478	protein_coding	5	79	71	105	229	67	115	67	129
Gm10167	ENSMUSG00000066554	708.214	0.219311	0.121881	1.79939	0.0719575	0.904478	processed_pseudogene	5	546	634	739	950	623	717	918	596
Ksr2	ENSMUSG00000061578	2890.69	-0.127032	0.0706182	-1.79885	0.0720422	0.904478	protein_coding	5	2452	2362	2427	3022	3069	3935	2876	3323
Csnk2b	ENSMUSG00000024387	1041.88	-0.134596	0.0748161	-1.79902	0.072015	0.904478	protein_coding	17	801	753	1001	1176	1080	1354	1138	1193
Slc35e2	ENSMUSG00000042202	1361.82	-0.144296	0.0801817	-1.79962	0.0719209	0.904478	protein_coding	4	1051	1083	1194	1507	1306	1779	1482	1690
Alms1	ENSMUSG00000063810	1085.08	-0.149325	0.0829503	-1.80017	0.0718331	0.904478	protein_coding	6	901	847	1000	1068	1277	1386	1133	1179
Gria2	ENSMUSG00000033981	6103.11	-0.154534	0.0858254	-1.80056	0.0717719	0.904478	protein_coding	3	5040	4994	4864	6558	7648	7968	6970	5482
Zfp991	ENSMUSG00000067916	259.19	0.39013	0.217137	1.7967	0.0723832	0.905992	protein_coding	4	227	217	262	410	285	245	309	135
Tank	ENSMUSG00000064289	799.482	0.150758	0.0839426	1.79596	0.072501	0.905992	protein_coding	2	680	697	795	971	755	852	842	851
Dusp10	ENSMUSG00000039384	875.057	-0.184228	0.102509	-1.7972	0.0723046	0.905992	protein_coding	1	562	696	732	1116	942	1087	1054	974
Dpf3	ENSMUSG00000021221	306.301	-0.217409	0.121	-1.79676	0.0723734	0.905992	protein_coding	12	224	254	282	293	301	449	342	354
Pparg	ENSMUSG00000000440	246.619	-0.254362	0.141622	-1.79607	0.0724837	0.905992	protein_coding	6	150	193	225	280	267	282	277	339
Znhit3	ENSMUSG00000020526	298.921	-0.231456	0.128942	-1.79503	0.0726483	0.906986	protein_coding	11	209	244	259	313	267	378	372	396
Tbx3	ENSMUSG00000018604	134.319	0.318254	0.178036	1.78758	0.0738438	0.907549	protein_coding	5	138	141	113	156	159	146	120	96
Fbxo36	ENSMUSG00000073633	154.078	0.298109	0.167322	1.78165	0.074806	0.907549	protein_coding	1	157	134	170	168	117	173	160	155
Hlx	ENSMUSG00000039377	222.606	0.276999	0.155153	1.78533	0.0742085	0.907549	protein_coding	1	253	194	217	233	219	271	230	161
Gm43843	ENSMUSG00000106944	407.013	0.255317	0.14266	1.78968	0.0735053	0.907549	TEC	6	419	390	360	467	331	423	380	481
Gm14269	ENSMUSG00000084067	350.554	0.232861	0.131018	1.77732	0.075515	0.907549	processed_pseudogene	2	277	279	405	469	305	322	456	318
Tusc1	ENSMUSG00000054000	298.985	0.230588	0.129482	1.78085	0.0749363	0.907549	protein_coding	4	265	215	340	400	255	327	349	270
Iqgap2	ENSMUSG00000021676	436.6	0.222241	0.125053	1.77718	0.0755387	0.907549	protein_coding	13	400	421	369	562	352	491	456	464
Actr3b	ENSMUSG00000056367	335.348	0.220991	0.123675	1.78687	0.0739582	0.907549	protein_coding	5	304	301	371	363	318	408	279	351
Dus3l	ENSMUSG00000007603	3964.83	0.217584	0.122106	1.78192	0.0747618	0.907549	protein_coding	17	3732	3660	3851	4449	3941	5978	4026	2422
Nfatc2ip	ENSMUSG00000030722	309.281	0.212471	0.118576	1.79185	0.0731575	0.907549	protein_coding	7	275	277	336	346	308	330	302	307
Traf5	ENSMUSG00000026637	315.785	0.204325	0.11481	1.77968	0.0751283	0.907549	protein_coding	1	333	296	278	336	319	430	287	255
Msh3	ENSMUSG00000014850	602.139	0.181148	0.101073	1.79225	0.0730933	0.907549	protein_coding	13	616	524	540	688	606	766	506	595
Dram2	ENSMUSG00000027900	1104.27	0.150819	0.0844361	1.78619	0.074069	0.907549	protein_coding	3	922	965	1156	1296	1154	1180	1150	1067
Sgcb	ENSMUSG00000029156	1121.04	0.144943	0.0810588	1.78812	0.0737571	0.907549	protein_coding	5	1030	939	1128	1283	1170	1296	1150	1030
Cyp20a1	ENSMUSG00000049439	923.654	0.142678	0.0798224	1.78745	0.0738648	0.907549	protein_coding	1	767	730	951	1205	895	1068	927	942
Gse1	ENSMUSG00000031822	12818.6	0.137041	0.076986	1.78008	0.0750624	0.907549	protein_coding	8	12899	11631	11636	13399	11434	17005	12525	12578
Stk4	ENSMUSG00000018209	1582.71	0.132019	0.0742534	1.77796	0.0754106	0.907549	protein_coding	2	1262	1319	1705	1929	1525	1771	1785	1504
Dhx32	ENSMUSG00000030986	3396.29	0.122827	0.0684873	1.79343	0.0729042	0.907549	protein_coding	7	2794	2848	3354	4306	2980	4346	3660	3293
Wdr47	ENSMUSG00000040389	1760.13	0.111422	0.0626402	1.77875	0.0752801	0.907549	protein_coding	3	1453	1494	1727	2179	1663	2091	1883	1761
Fam171a1	ENSMUSG00000050530	1718.07	0.110166	0.06161	1.78812	0.0737569	0.907549	protein_coding	2	1407	1420	1742	2127	1601	2066	1827	1734
Slc7a8	ENSMUSG00000022180	6496.7	-0.102349	0.0573518	-1.78458	0.0743289	0.907549	protein_coding	14	4515	4875	6454	7862	6062	8325	7781	7246
Patj	ENSMUSG00000061859	2277.25	-0.112027	0.0626816	-1.78723	0.0739001	0.907549	protein_coding	4	1773	1840	2159	2385	2466	2915	2420	2528
Josd1	ENSMUSG00000022426	1647.94	-0.112695	0.0633618	-1.77859	0.075307	0.907549	protein_coding	15	1213	1244	1590	1913	1678	2129	1852	1825
Gad1	ENSMUSG00000070880	9833.45	-0.1127	0.0632767	-1.78107	0.0749011	0.907549	protein_coding	2	8059	8863	8225	9839	10670	13220	9839	10905
Stard13	ENSMUSG00000016128	2457.09	-0.114019	0.0640272	-1.78078	0.074948	0.907549	protein_coding	5	1942	2019	2172	2667	2545	3274	2542	2815
Ppp4r1l-ps	ENSMUSG00000055897	16575.3	-0.118894	0.0666876	-1.78286	0.0746096	0.907549	transcribed_unprocessed_pseudogene	2	14425	14804	14184	15139	18586	22224	16466	17984
Igf1r	ENSMUSG00000005533	4946.63	-0.122085	0.0682981	-1.78753	0.0738523	0.907549	protein_coding	7	4264	4264	4251	4719	5727	6251	5235	5223
mt-Rnr2	ENSMUSG00000064339	58778.2	-0.127492	0.0715578	-1.78166	0.0748048	0.907549	Mt_rRNA	MT	49580	45322	50147	64336	68038	74470	58609	66391
Parp14	ENSMUSG00000034422	1430.39	-0.128451	0.0718389	-1.78805	0.073768	0.907549	protein_coding	16	1176	1191	1288	1412	1502	1920	1498	1613
Glmp	ENSMUSG00000001418	2410.61	-0.12949	0.0722695	-1.79177	0.0731699	0.907549	protein_coding	3	1630	1755	2507	2833	2474	3116	2642	2753
Ypel4	ENSMUSG00000034059	2891.37	-0.136129	0.0765276	-1.77882	0.0752687	0.907549	protein_coding	2	2487	2484	2178	3071	3134	4115	2834	3179
Necap2	ENSMUSG00000028923	1265.88	-0.147504	0.0827014	-1.78358	0.0744921	0.907549	protein_coding	4	997	998	1222	1246	1365	1783	1251	1435
Cog8	ENSMUSG00000031916	1353.73	-0.156934	0.088134	-1.78063	0.0749731	0.907549	protein_coding	8	869	1089	1333	1535	1300	1827	1463	1658
Gm35339	ENSMUSG00000109179	931.706	-0.170409	0.0952497	-1.78907	0.0736031	0.907549	protein_coding	15	748	803	796	899	894	1473	975	1010
Zfp9	ENSMUSG00000072623	3075.45	-0.173084	0.0970128	-1.78414	0.0744015	0.907549	protein_coding	6	2256	2438	2741	3386	2794	4307	3087	4123
Alg12	ENSMUSG00000035845	915.369	-0.17424	0.0975804	-1.7856	0.0741635	0.907549	protein_coding	15	648	709	816	1064	932	1271	903	1146
Srprb	ENSMUSG00000032553	1018.92	-0.175805	0.0985911	-1.78318	0.0745576	0.907549	protein_coding	9	686	722	928	1305	929	1355	1101	1343
Ikzf4	ENSMUSG00000002578	651.095	-0.193841	0.108063	-1.79377	0.0728496	0.907549	protein_coding	10	551	513	527	663	739	747	789	739
Trmo	ENSMUSG00000028331	197.618	-0.245418	0.137993	-1.77848	0.0753245	0.907549	protein_coding	4	117	137	210	222	189	227	263	253
Sftpa1	ENSMUSG00000021789	298.531	-0.254687	0.143262	-1.77778	0.0754407	0.907549	protein_coding	14	243	244	251	267	279	399	332	409
Gm44200	ENSMUSG00000107937	98.0041	-0.362683	0.202486	-1.79115	0.0732684	0.907549	sense_intronic	6	75	76	82	84	113	126	103	137
Rnf122	ENSMUSG00000039328	140.434	-0.375603	0.210191	-1.78696	0.073944	0.907549	protein_coding	8	98	106	133	110	238	180	135	138
Bach2	ENSMUSG00000040270	90.8446	0.410685	0.233914	1.75571	0.0791373	0.910539	protein_coding	4	107	90	75	111	59	139	74	75
A330023F24Rik	ENSMUSG00000096929	6527.68	0.405055	0.2316	1.74895	0.0803003	0.910539	processed_transcript	1	8352	7075	5518	6305	5038	6722	5359	6992
Lrrc14b	ENSMUSG00000021579	96.8332	0.404124	0.231174	1.74813	0.0804411	0.910539	protein_coding	13	93	57	122	151	75	120	76	94
Gm26826	ENSMUSG00000097635	137.917	0.353232	0.201535	1.75271	0.0796521	0.910539	antisense	6	143	95	174	164	86	143	171	133
Cpne2	ENSMUSG00000034361	118.38	0.317045	0.180978	1.75184	0.0798018	0.910539	protein_coding	8	119	111	117	138	133	129	91	107
Rdh16f2	ENSMUSG00000074639	280.958	0.290932	0.165103	1.76212	0.0780489	0.910539	protein_coding	10	265	278	294	286	388	328	185	215
9530085L11Rik	ENSMUSG00000107742	228.166	0.235125	0.133715	1.75841	0.0786773	0.910539	TEC	8	246	205	201	256	247	290	188	195
Psat1	ENSMUSG00000024640	420.3	0.22186	0.125316	1.77041	0.076659	0.910539	protein_coding	19	372	372	446	494	489	430	381	385
Anxa3	ENSMUSG00000029484	328.21	0.22171	0.125849	1.76171	0.0781176	0.910539	protein_coding	5	356	330	272	338	373	378	308	257
Prdm1	ENSMUSG00000038151	498.642	0.21154	0.120896	1.74976	0.0801598	0.910539	protein_coding	10	600	479	406	475	501	623	473	409
Tspan14	ENSMUSG00000037824	371.686	0.194679	0.110056	1.7689	0.0769098	0.910539	protein_coding	14	330	297	409	449	371	412	364	364
B4galt4	ENSMUSG00000022793	500.463	0.184442	0.104862	1.75889	0.0785954	0.910539	protein_coding	16	463	382	539	610	457	604	532	459
Snapc3	ENSMUSG00000028483	1655.73	0.180946	0.102795	1.76025	0.0783649	0.910539	protein_coding	4	1645	1581	1446	1817	1910	1887	1273	1676
Mcc	ENSMUSG00000071856	1494.88	0.180041	0.102024	1.76468	0.0776171	0.910539	protein_coding	18	1492	1410	1195	1781	1380	2171	1204	1437
Plxna1	ENSMUSG00000030084	1391.03	0.170246	0.0966814	1.76089	0.0782562	0.910539	protein_coding	6	1286	1161	1413	1630	1112	1812	1555	1285
Prkrip1	ENSMUSG00000039737	569.533	0.167557	0.0952214	1.75966	0.0784658	0.910539	protein_coding	5	503	498	596	646	484	667	622	575
Gm6206	ENSMUSG00000048949	560.067	0.166125	0.0948113	1.75216	0.0797462	0.910539	processed_pseudogene	X	471	416	618	727	484	568	653	594
Ube2g1	ENSMUSG00000020794	1139.7	0.15324	0.0869127	1.76314	0.0778764	0.910539	protein_coding	11	835	1004	1222	1465	1098	1277	1266	1064
Gstm1	ENSMUSG00000058135	1459.21	0.145821	0.0831142	1.75447	0.0793497	0.910539	protein_coding	3	1287	1277	1551	1578	1325	1711	1645	1378
Lrrc42	ENSMUSG00000028617	871.204	0.145326	0.0830035	1.75084	0.0799731	0.910539	protein_coding	4	659	729	977	1083	840	996	918	854
Sptlc2	ENSMUSG00000021036	1456.97	0.144308	0.0816976	1.76637	0.0773343	0.910539	protein_coding	12	1199	1253	1450	1836	1376	1614	1697	1352
Gtf2h5	ENSMUSG00000034345	1012.07	0.142866	0.0811033	1.76153	0.0781488	0.910539	protein_coding	17	743	901	1034	1325	894	1128	1095	1083
Klhl21	ENSMUSG00000073700	1807.59	0.141092	0.0795541	1.77354	0.0761391	0.910539	protein_coding	4	1448	1482	1886	2314	1382	2166	1993	2007
Arxes2	ENSMUSG00000048040	914.943	0.140869	0.0796379	1.76887	0.0769152	0.910539	protein_coding	X	667	740	978	1258	759	1046	1010	987
Ninj1	ENSMUSG00000037966	2358.92	0.137144	0.077267	1.77493	0.075909	0.910539	protein_coding	13	2035	1898	2504	2812	1917	2975	2486	2492
Gclc	ENSMUSG00000032350	1566.72	0.134247	0.0759106	1.76849	0.0769795	0.910539	protein_coding	9	1361	1399	1522	1827	1334	1966	1617	1637
Ppp2r2a	ENSMUSG00000022052	1142.2	0.132193	0.0756009	1.74856	0.0803667	0.910539	protein_coding	14	915	915	1270	1393	1088	1332	1227	1111
Brms1l	ENSMUSG00000012076	1092.69	0.128217	0.072682	1.76408	0.0777194	0.910539	protein_coding	12	994	947	1049	1253	1122	1305	1074	1060
Adcy9	ENSMUSG00000005580	3040.08	0.122502	0.0700871	1.74786	0.0804889	0.910539	protein_coding	16	2720	2434	3145	3534	2690	3881	3100	3106
Map2k1	ENSMUSG00000004936	2059.57	0.120193	0.0682925	1.75998	0.0784115	0.910539	protein_coding	9	1595	1796	2142	2513	1777	2406	2345	2110
Fam114a1	ENSMUSG00000029185	2902.31	0.119994	0.0679573	1.76572	0.0774427	0.910539	protein_coding	5	2338	2376	2933	3736	2919	3492	2821	2921
Atg3	ENSMUSG00000022663	1224.55	0.119158	0.067406	1.76776	0.0771013	0.910539	protein_coding	16	980	995	1312	1507	1130	1434	1276	1288
Umps	ENSMUSG00000022814	1490.48	0.118541	0.0676387	1.75257	0.0796767	0.910539	protein_coding	16	1230	1212	1534	1848	1307	1708	1696	1537
Sh3d19	ENSMUSG00000028082	2953.32	0.11143	0.0629314	1.77066	0.0766176	0.910539	protein_coding	3	2694	2426	2870	3443	2876	3512	3062	2955
Grsf1	ENSMUSG00000044221	4007.82	0.108751	0.0615244	1.76761	0.0771255	0.910539	protein_coding	5	3079	3162	4400	5067	3808	4522	4471	4000
Fbxo3	ENSMUSG00000027180	4422.22	0.100447	0.0567838	1.76894	0.0769038	0.910539	protein_coding	2	3797	3806	4246	5232	4315	5148	4758	4411
Mtmr6	ENSMUSG00000021987	4972.71	0.0946265	0.0539071	1.75536	0.0791972	0.910539	protein_coding	14	4014	4314	4880	6024	4915	5843	5215	5025
Gnl3l	ENSMUSG00000025266	3471.66	-0.105069	0.0594571	-1.76714	0.0772044	0.910539	protein_coding	X	2457	2590	3467	4122	3584	4185	3932	3966
4930402H24Rik	ENSMUSG00000027309	5315.39	-0.106138	0.0598628	-1.77303	0.0762239	0.910539	protein_coding	2	4122	4402	5118	5401	5782	6785	5811	5683
Tagln2	ENSMUSG00000026547	2330.48	-0.111249	0.0636227	-1.74857	0.0803658	0.910539	protein_coding	1	1634	1739	2330	2755	2090	2977	2777	2747
Zbtb38	ENSMUSG00000040433	1705.88	-0.117543	0.0666996	-1.76228	0.0780225	0.910539	protein_coding	9	1326	1311	1649	1829	1844	2243	1910	1767
D430042O09Rik	ENSMUSG00000032743	2631.67	-0.126906	0.0716292	-1.77171	0.0764424	0.910539	protein_coding	7	2135	2126	2458	2624	2661	3555	2728	3083
Nhlrc3	ENSMUSG00000042997	1380.01	-0.130935	0.0747766	-1.75101	0.0799436	0.910539	protein_coding	3	1042	1105	1240	1541	1585	1736	1474	1496
Mus81	ENSMUSG00000024906	1245.14	-0.139088	0.079167	-1.7569	0.0789355	0.910539	protein_coding	19	1004	992	1178	1223	1366	1745	1230	1380
Flvcr1	ENSMUSG00000066595	856.84	-0.142957	0.0817957	-1.74773	0.0805105	0.910539	protein_coding	1	644	649	836	920	916	1145	997	877
Zbtb34	ENSMUSG00000068966	692.454	-0.151598	0.0866997	-1.74854	0.0803709	0.910539	protein_coding	2	540	577	599	726	733	876	764	806
Snx18	ENSMUSG00000042364	1246.75	-0.151848	0.0867802	-1.7498	0.0801523	0.910539	protein_coding	13	806	1004	1274	1358	1241	1584	1567	1340
Unc13b	ENSMUSG00000028456	3923.55	-0.161102	0.0918518	-1.75393	0.0794425	0.910539	protein_coding	4	3205	3329	3366	3822	4054	5223	3772	5037
Ccdc117	ENSMUSG00000020482	1950.84	-0.16298	0.0928036	-1.75618	0.0790575	0.910539	protein_coding	11	1272	1566	1843	2240	1666	2539	2224	2609
Stard8	ENSMUSG00000031216	639.75	-0.164476	0.0938856	-1.75188	0.079795	0.910539	protein_coding	X	528	550	485	673	772	871	635	677
Zfp330	ENSMUSG00000031711	1808.62	-0.16757	0.0955554	-1.75365	0.0794909	0.910539	protein_coding	8	1161	1491	1621	2154	1844	2286	1877	2341
Taf1a	ENSMUSG00000072258	898.009	-0.171107	0.0972625	-1.75923	0.078538	0.910539	protein_coding	1	683	708	789	978	864	1238	912	1155
Enc1	ENSMUSG00000041773	620.791	-0.174924	0.0996944	-1.7546	0.0793279	0.910539	protein_coding	13	407	515	598	667	658	828	753	641
Dimt1	ENSMUSG00000021692	462.931	-0.184991	0.10535	-1.75597	0.0790941	0.910539	protein_coding	13	329	399	422	462	494	580	520	553
Cdk5rap1	ENSMUSG00000027487	408.616	-0.186281	0.106119	-1.75539	0.0791919	0.910539	protein_coding	2	292	302	393	448	455	577	444	431
Pygo2	ENSMUSG00000047824	2102.15	-0.189817	0.107799	-1.76085	0.0782644	0.910539	protein_coding	3	1555	1575	1981	2232	1690	3056	2301	2826
Aimp2	ENSMUSG00000029610	413.848	-0.191723	0.10813	-1.77308	0.0762152	0.910539	protein_coding	5	304	295	372	484	399	519	463	546
Clip4	ENSMUSG00000024059	453.343	-0.267242	0.150863	-1.77142	0.0764902	0.910539	protein_coding	17	308	333	391	514	473	511	746	427
Prr36	ENSMUSG00000064125	263.698	-0.269076	0.152822	-1.76072	0.0782865	0.910539	protein_coding	8	199	209	206	277	309	379	357	219
Cacna2d2	ENSMUSG00000010066	282.909	-0.271779	0.15367	-1.76859	0.0769625	0.910539	protein_coding	9	229	166	240	327	344	453	294	276
Tesc	ENSMUSG00000029359	223.591	-0.287414	0.161939	-1.77482	0.0759269	0.910539	protein_coding	5	169	171	188	218	327	278	264	200
Gm48267	ENSMUSG00000114624	201.239	-0.2889	0.164646	-1.75467	0.0793159	0.910539	TEC	14	215	179	127	143	235	301	214	205
Lrrc23	ENSMUSG00000030125	152.179	-0.291832	0.165546	-1.76285	0.0779262	0.910539	protein_coding	6	108	113	116	178	154	238	167	179
Rbms3	ENSMUSG00000039607	355.884	-0.297539	0.169785	-1.75244	0.0796978	0.910539	protein_coding	9	244	264	292	377	574	526	366	269
Pard6g	ENSMUSG00000056214	293.035	-0.3084	0.176478	-1.74753	0.0805456	0.910539	protein_coding	18	142	207	296	366	379	311	307	393
Zfp128	ENSMUSG00000060397	139.934	-0.322038	0.182771	-1.76198	0.0780731	0.910539	protein_coding	7	69	93	153	165	138	204	174	162
Rbp7	ENSMUSG00000028996	124.719	-0.368604	0.21083	-1.74835	0.0804035	0.910539	protein_coding	4	76	82	111	143	187	159	152	113
Snora31	ENSMUSG00000065147	176.673	-0.369798	0.209645	-1.76392	0.0777449	0.910539	snoRNA	14	160	159	96	155	158	266	256	187
Rpl36al	ENSMUSG00000049751	142.74	-0.412284	0.232715	-1.77162	0.0764571	0.910539	protein_coding	12	97	106	100	157	91	265	197	174
2610035D17Rik	ENSMUSG00000087259	156.053	-0.446926	0.251928	-1.77402	0.0760594	0.910539	lincRNA	11	58	126	128	197	162	208	284	131
Gm4204	ENSMUSG00000079139	2099.53	0.119567	0.0684387	1.74706	0.0806268	0.910689	processed_pseudogene	1	1684	1763	2106	2664	1908	2384	2427	2072
Slc4a7	ENSMUSG00000021733	10156	0.126001	0.0721386	1.74665	0.0806985	0.910731	protein_coding	14	9188	9346	9218	11607	9922	11151	10838	10349
2310022B05Rik	ENSMUSG00000031983	4087.97	0.125586	0.0719186	1.74622	0.080773	0.910804	protein_coding	8	3283	3853	4259	4468	3675	5232	4166	4088
Agbl5	ENSMUSG00000029165	3975.3	-0.103616	0.0593541	-1.74573	0.0808571	0.910986	protein_coding	5	3440	3163	3548	4068	4351	5235	4235	4177
Rps27	ENSMUSG00000090733	2554.21	-0.143214	0.0821628	-1.74305	0.0813244	0.91548	protein_coding	3	1625	1938	2795	2820	2594	3261	3046	2787
A230072C01Rik	ENSMUSG00000086877	285.051	0.246858	0.142096	1.73726	0.0823415	0.916563	processed_transcript	X	272	276	276	319	330	289	231	280
NA	ENSMUSG00000097123	432.975	0.189556	0.109188	1.73605	0.0825546	0.916563	NA	NA	426	397	403	481	431	512	372	450
Zfp938	ENSMUSG00000062931	1006.48	0.151123	0.086796	1.74113	0.0816616	0.916563	protein_coding	10	959	885	958	1125	1058	1109	1005	976
Ric8b	ENSMUSG00000035620	3138.39	0.150418	0.0866393	1.73614	0.0825388	0.916563	protein_coding	10	2762	2422	3123	4095	2413	3747	3652	3258
Vdac3	ENSMUSG00000008892	1110.46	0.138218	0.0796236	1.73589	0.0825837	0.916563	protein_coding	8	867	916	1184	1418	1110	1198	1188	1103
Lamtor5	ENSMUSG00000087260	806.677	0.137721	0.0793003	1.7367	0.0824404	0.916563	protein_coding	3	632	686	889	964	739	931	864	821
Zfp386	ENSMUSG00000042063	1476.74	0.128803	0.0740164	1.74019	0.0818257	0.916563	protein_coding	12	1334	1192	1438	1803	1494	1738	1506	1424
Ypel5	ENSMUSG00000039770	1838.65	0.125433	0.0721714	1.73799	0.082213	0.916563	protein_coding	17	1525	1529	1880	2260	1854	2025	2004	1776
P4htm	ENSMUSG00000006675	2079.61	0.121072	0.0696811	1.73752	0.0822956	0.916563	protein_coding	9	1842	1729	1988	2539	1970	2752	2022	2014
Isoc1	ENSMUSG00000024601	3733.7	0.106723	0.0613061	1.74081	0.0817161	0.916563	protein_coding	18	2852	3308	3834	4522	3361	4375	4113	3873
Polr2a	ENSMUSG00000005198	8524.98	-0.10392	0.0598545	-1.73622	0.0825255	0.916563	protein_coding	11	6843	6475	8093	9271	8002	10777	10167	9708
Dele1	ENSMUSG00000024442	2455.74	-0.10658	0.0613522	-1.73719	0.0823536	0.916563	protein_coding	18	1917	2037	2294	2557	2514	3283	2605	2745
Crkl	ENSMUSG00000006134	1216.7	-0.130824	0.0753537	-1.73614	0.0825393	0.916563	protein_coding	16	822	900	1256	1416	1209	1564	1445	1335
Mroh7	ENSMUSG00000047502	1177.72	-0.151702	0.0871918	-1.73987	0.0818825	0.916563	protein_coding	4	1034	1018	1013	1041	1370	1579	1150	1303
Zfp780b	ENSMUSG00000063047	717.926	-0.158534	0.091169	-1.7389	0.082052	0.916563	protein_coding	7	566	584	673	695	774	925	757	848
Med20	ENSMUSG00000092558	1227.49	-0.174429	0.100448	-1.73651	0.0824733	0.916563	protein_coding	17	952	1004	1120	1208	1269	1653	1172	1596
5930420M18Rik	ENSMUSG00000107201	356.371	-0.202655	0.116713	-1.73635	0.0825015	0.916563	TEC	5	303	278	293	354	433	450	370	406
Nova1	ENSMUSG00000021047	1136.87	0.150864	0.0869417	1.73523	0.0826997	0.917091	protein_coding	12	1094	1050	1004	1286	1031	1355	1180	1139
Ldlrad4	ENSMUSG00000024544	524.963	0.160305	0.0924442	1.73407	0.0829055	0.917279	protein_coding	18	458	498	499	603	508	678	475	515
Slc5a3	ENSMUSG00000089774	501.299	-0.22072	0.127291	-1.73398	0.0829221	0.917279	protein_coding	16	402	413	412	486	427	675	606	658
Gm36989	ENSMUSG00000102496	217.738	-0.254049	0.146512	-1.73399	0.0829207	0.917279	TEC	18	180	194	177	179	259	297	212	262
Rps12	ENSMUSG00000061983	3621.27	-0.121038	0.0698411	-1.73305	0.0830873	0.918347	protein_coding	10	2358	2777	3674	4343	3602	4683	4202	3985
Fgf1	ENSMUSG00000036585	780.431	0.192632	0.111184	1.73256	0.0831747	0.918556	protein_coding	18	738	656	766	939	853	878	835	612
Sar1b	ENSMUSG00000020386	1885.42	0.125608	0.0725616	1.73106	0.0834418	0.918825	protein_coding	11	1372	1539	1976	2584	1645	2236	2053	1946
Trim56	ENSMUSG00000043279	3581.16	0.0931591	0.0537909	1.73188	0.0832956	0.918825	protein_coding	5	3006	3180	3519	4065	3551	4319	3645	3628
Grk3	ENSMUSG00000042249	11822	-0.105335	0.0608355	-1.73147	0.083368	0.918825	protein_coding	5	9974	9922	10953	11251	13257	15594	12573	12110
Tmigd3	ENSMUSG00000074344	330.481	-0.335294	0.193713	-1.73088	0.0834734	0.918825	protein_coding	3	201	262	293	337	508	372	264	447
Arntl2	ENSMUSG00000040187	347.816	-0.271965	0.157246	-1.72955	0.0837103	0.920675	protein_coding	6	304	248	233	388	344	422	397	495
Tln1	ENSMUSG00000028465	6202.65	-0.108112	0.062539	-1.72871	0.0838604	0.921156	protein_coding	4	4853	5184	5463	6766	6013	8586	6643	6994
Samd14	ENSMUSG00000047181	723.666	-0.199036	0.115147	-1.72854	0.0838915	0.921156	protein_coding	11	516	539	685	790	781	1027	947	639
Zp2	ENSMUSG00000030911	114.775	0.382945	0.221788	1.72663	0.0842347	0.92341	protein_coding	7	128	68	117	178	77	118	116	126
Syt7	ENSMUSG00000024743	17101.3	-0.0999384	0.0578681	-1.727	0.0841669	0.92341	protein_coding	19	13092	13948	16467	18073	16474	23218	18694	19213
Dipk1a	ENSMUSG00000029270	93.1209	0.365725	0.212404	1.72184	0.0850993	0.923898	protein_coding	5	94	97	80	118	82	94	105	73
A430035B10Rik	ENSMUSG00000087305	167.34	0.27299	0.158229	1.72529	0.0844756	0.923898	processed_transcript	6	126	162	172	229	163	201	160	141
Gm46123	ENSMUSG00000111443	525.36	0.264818	0.154035	1.71921	0.0855752	0.923898	lincRNA	9	558	457	561	536	381	635	441	637
A330008L17Rik	ENSMUSG00000052479	202.714	0.245971	0.143107	1.71879	0.0856527	0.923898	lincRNA	8	203	170	204	241	167	228	211	205
Lrrn1	ENSMUSG00000034648	6333.73	0.149994	0.0869541	1.72498	0.084531	0.923898	protein_coding	6	4911	5126	6456	8702	4568	7811	7119	6918
Dhx29	ENSMUSG00000042426	902.628	0.137682	0.0800239	1.72051	0.0853398	0.923898	protein_coding	13	761	730	918	1140	832	956	1007	950
Zdhhc24	ENSMUSG00000006463	1331.32	0.134401	0.078029	1.72245	0.0849881	0.923898	protein_coding	19	1128	1189	1289	1596	1128	1648	1375	1416
Ctsl	ENSMUSG00000021477	4661.37	0.128399	0.0745794	1.72164	0.0851351	0.923898	protein_coding	13	3524	3577	5120	6263	4199	5113	5654	4428
Hadh	ENSMUSG00000027984	19512.9	0.0839712	0.0488114	1.72032	0.0853742	0.923898	protein_coding	3	15094	15520	20088	25119	18167	22574	20764	21134
Fam122a	ENSMUSG00000074922	1859.79	-0.118892	0.0691356	-1.71969	0.0854889	0.923898	protein_coding	19	1292	1348	1853	2267	1905	2338	2169	2031
Zfp646	ENSMUSG00000049739	2447.46	-0.121363	0.0705625	-1.71994	0.0854436	0.923898	protein_coding	7	1778	1896	2397	2730	2230	3320	2750	2887
Faf1	ENSMUSG00000010517	1132.03	-0.12613	0.0733771	-1.71893	0.0856275	0.923898	protein_coding	4	807	863	1066	1345	1178	1391	1270	1312
Clk4	ENSMUSG00000020385	6845.65	-0.130913	0.0759195	-1.72436	0.084643	0.923898	protein_coding	11	5708	5978	5730	6784	7228	8850	6957	8161
Dvl2	ENSMUSG00000020888	1315.53	-0.131087	0.0760187	-1.7244	0.0846357	0.923898	protein_coding	11	1008	1035	1257	1390	1278	1857	1410	1493
Plekhm3	ENSMUSG00000051344	1228.94	-0.135445	0.0785749	-1.72376	0.0847508	0.923898	protein_coding	1	1053	922	1125	1254	1286	1646	1302	1394
Igsf1	ENSMUSG00000031111	1566.46	-0.146091	0.0849686	-1.71935	0.0855512	0.923898	protein_coding	X	1252	1235	1293	1778	1611	1934	1689	1943
Lpin3	ENSMUSG00000027412	737.674	-0.166675	0.0969142	-1.71983	0.0854642	0.923898	protein_coding	2	671	546	653	700	800	1052	751	816
Ccdc88c	ENSMUSG00000021182	466.551	-0.234379	0.136018	-1.72315	0.0848621	0.923898	protein_coding	12	367	342	394	499	477	704	640	400
Col15a1	ENSMUSG00000028339	624.811	-0.266352	0.154968	-1.71876	0.0856585	0.923898	protein_coding	4	414	534	400	782	770	957	756	524
Rad18	ENSMUSG00000030254	173.611	-0.299413	0.173947	-1.72129	0.0851976	0.923898	protein_coding	6	121	142	133	180	267	230	173	167
Gm15747	ENSMUSG00000086700	92.8336	0.40418	0.236399	1.70974	0.0873142	0.923907	antisense	5	94	143	66	81	75	150	73	54
Gm49477	ENSMUSG00000116066	95.9967	0.373665	0.219336	1.70362	0.0884523	0.923907	lincRNA	15	62	74	121	164	57	104	83	120
1810012K16Rik	ENSMUSG00000099825	89.8484	0.362249	0.21425	1.69078	0.0908784	0.923907	lincRNA	8	97	92	82	102	72	110	66	96
Plod2	ENSMUSG00000032374	207.053	0.331275	0.19455	1.70277	0.0886105	0.923907	protein_coding	9	188	164	221	284	261	264	166	126
NA	ENSMUSG00000096975	123.31	0.32092	0.188381	1.70356	0.0884626	0.923907	NA	NA	131	130	111	130	136	139	81	121
Ypel1	ENSMUSG00000022773	135.576	0.318474	0.186228	1.71012	0.0872431	0.923907	protein_coding	16	127	104	174	157	137	155	132	104
Eaf2	ENSMUSG00000022838	115.324	0.306041	0.17998	1.70042	0.0890525	0.923907	protein_coding	16	111	128	117	111	120	135	102	93
2310058D17Rik	ENSMUSG00000085379	113.558	0.305915	0.181127	1.68895	0.0912297	0.923907	processed_transcript	11	113	109	106	138	97	124	103	119
E030042O20Rik	ENSMUSG00000087222	164.98	0.287248	0.170023	1.68947	0.0911298	0.923907	processed_transcript	2	167	177	168	151	171	194	119	163
0610009L18Rik	ENSMUSG00000043644	241.024	0.254145	0.148068	1.71641	0.0860873	0.923907	bidirectional_promoter_lncRNA	11	212	242	266	249	234	262	267	195
Gm44899	ENSMUSG00000109008	194.688	0.241597	0.143343	1.68545	0.0919017	0.923907	lincRNA	7	159	165	225	244	179	223	211	167
9230112J17Rik	ENSMUSG00000111761	215.639	0.240614	0.141624	1.69896	0.0893265	0.923907	lincRNA	9	239	201	184	237	211	253	206	191
Coa6	ENSMUSG00000051671	307.265	0.237418	0.140895	1.68507	0.0919747	0.923907	protein_coding	8	207	258	419	376	248	328	369	283
2810001G20Rik	ENSMUSG00000087497	257.401	0.21773	0.127355	1.70962	0.0873356	0.923907	antisense	11	195	230	293	323	244	299	239	258
Rasgef1b	ENSMUSG00000089809	389.479	0.211861	0.125488	1.68829	0.0913556	0.923907	protein_coding	5	385	374	375	408	365	412	435	356
Gpr137b-ps	ENSMUSG00000097715	611.203	0.203491	0.119774	1.69896	0.089327	0.923907	transcribed_unprocessed_pseudogene	13	669	565	557	611	707	646	573	531
Fzd6	ENSMUSG00000022297	814.357	0.191501	0.113398	1.68876	0.0912661	0.923907	protein_coding	15	903	710	743	831	960	923	766	657
Med27	ENSMUSG00000026799	403.672	0.189155	0.110972	1.70453	0.0882818	0.923907	protein_coding	2	406	364	368	455	362	482	399	405
2310015A10Rik	ENSMUSG00000097729	955.234	0.17785	0.104455	1.70264	0.0886349	0.923907	processed_transcript	12	1012	821	919	987	929	1148	827	1006
Trmt12	ENSMUSG00000037085	554.458	0.175602	0.102304	1.71647	0.0860758	0.923907	protein_coding	15	481	432	592	708	443	698	564	582
Zfp729a	ENSMUSG00000021510	1368.73	0.172966	0.102542	1.68678	0.091646	0.923907	protein_coding	13	1409	1076	1250	1666	1287	1566	1277	1484
Rpap2	ENSMUSG00000033773	474.862	0.160624	0.0948183	1.69402	0.0902612	0.923907	protein_coding	5	370	418	491	605	441	531	501	484
Hspa2	ENSMUSG00000059970	805.636	0.159533	0.0930773	1.71398	0.0865325	0.923907	protein_coding	12	668	721	758	1042	711	994	893	741
Smpdl3a	ENSMUSG00000019872	856.909	0.156335	0.092785	1.68492	0.0920045	0.923907	protein_coding	10	758	725	768	1135	867	1074	818	796
Arl14ep	ENSMUSG00000027122	1632.39	0.149013	0.0876608	1.69988	0.0891528	0.923907	protein_coding	2	1495	1460	1600	1812	1812	1737	1592	1579
Pde6d	ENSMUSG00000026239	768.218	0.145974	0.0865286	1.687	0.0916028	0.923907	protein_coding	1	581	598	856	1023	698	798	908	768
Sfi1	ENSMUSG00000023764	3360.52	0.142519	0.084176	1.69311	0.0904352	0.923907	protein_coding	11	3405	3046	3037	3517	3123	4629	2878	3406
Prkx	ENSMUSG00000035725	834.79	0.134386	0.0787394	1.70671	0.0878751	0.923907	protein_coding	X	684	737	847	998	740	961	906	872
Nars	ENSMUSG00000024587	6199.46	0.129548	0.076024	1.70404	0.0883739	0.923907	protein_coding	18	5352	5452	5673	7749	6192	7274	5625	6749
Ftx	ENSMUSG00000086370	2849.09	0.128358	0.0754266	1.70176	0.0888006	0.923907	lincRNA	X	2638	2499	2756	3146	2593	3356	2820	3123
Slc12a7	ENSMUSG00000017756	7510.35	0.127157	0.0751174	1.69277	0.0904984	0.923907	protein_coding	13	6761	6194	7691	8539	6230	9137	8477	7660
Rnf11	ENSMUSG00000028557	4007.62	0.124502	0.0726819	1.71297	0.0867174	0.923907	protein_coding	4	2917	3265	4339	5334	3805	4435	4583	3864
Hivep2	ENSMUSG00000015501	4119.19	0.124228	0.0728127	1.70612	0.087985	0.923907	protein_coding	10	3802	3593	3867	4706	3558	5192	4260	4278
Rbm47	ENSMUSG00000070780	2204.29	0.12239	0.0716482	1.70821	0.0875974	0.923907	protein_coding	5	1858	1953	2056	2727	2099	2606	2125	2392
Synj2bp	ENSMUSG00000090935	1530.81	0.120266	0.0706931	1.70124	0.0888985	0.923907	protein_coding	12	1299	1303	1441	1932	1419	1767	1647	1576
Mtfr1	ENSMUSG00000027601	1323.72	0.118533	0.0692827	1.71086	0.0871061	0.923907	protein_coding	3	998	1120	1420	1650	1234	1491	1445	1366
Sf3b1	ENSMUSG00000025982	19584.5	0.118185	0.0691091	1.71012	0.0872444	0.923907	protein_coding	1	18554	18621	17075	21160	19399	23741	18353	20367
Eea1	ENSMUSG00000036499	4633.26	0.117705	0.0690715	1.70411	0.0883615	0.923907	protein_coding	10	4299	4293	4212	5056	4675	5306	4662	4698
Itsn1	ENSMUSG00000022957	1595.24	0.116718	0.0679992	1.71647	0.0860768	0.923907	protein_coding	16	1397	1379	1615	1785	1488	2076	1604	1552
Traf3	ENSMUSG00000021277	2676.22	0.113856	0.0670272	1.69865	0.0893846	0.923907	protein_coding	12	2409	2341	2567	3026	2393	3394	2731	2753
Rb1	ENSMUSG00000022105	1322.05	0.113675	0.0672663	1.68993	0.0910418	0.923907	protein_coding	14	1191	1225	1237	1435	1371	1641	1256	1284
Luc7l3	ENSMUSG00000020863	12970.7	0.110538	0.064905	1.70307	0.0885554	0.923907	protein_coding	11	11974	12121	11472	14286	14229	15440	11885	12788
Chic1	ENSMUSG00000031327	24119.9	0.110208	0.0653208	1.68719	0.0915671	0.923907	protein_coding	X	21632	19236	23491	29232	22874	26489	26192	25564
Agtpbp1	ENSMUSG00000021557	3224.53	0.10931	0.0645406	1.69367	0.0903279	0.923907	protein_coding	13	2892	2805	3011	3752	3108	3983	3070	3411
Ywhaq	ENSMUSG00000076432	5794.43	0.108194	0.063799	1.69586	0.0899132	0.923907	protein_coding	12	4176	4613	6123	7959	5193	6769	6186	6172
Man1a2	ENSMUSG00000008763	2818.75	0.101746	0.0601881	1.69046	0.0909397	0.923907	protein_coding	3	2397	2371	2810	3325	2850	3298	2975	2746
Psd3	ENSMUSG00000030465	3328.55	0.0999514	0.0588634	1.69802	0.0895034	0.923907	protein_coding	8	3072	2950	3020	3740	3273	4195	3301	3292
Sec62	ENSMUSG00000027706	6887.24	0.0990959	0.0587548	1.6866	0.0916799	0.923907	protein_coding	3	5443	6121	6825	8265	6500	7832	7639	7056
Azi2	ENSMUSG00000039285	3919.62	0.0983386	0.0575963	1.70738	0.0877521	0.923907	protein_coding	9	3449	3435	3668	4542	3771	4702	4142	3930
Hnrnpu	ENSMUSG00000039630	25533.4	0.0862864	0.0503695	1.71307	0.0867002	0.923907	protein_coding	1	21940	21897	24791	29410	25669	29809	26672	25905
Rpl10	ENSMUSG00000008682	11239.4	-0.0933559	0.0546807	-1.70729	0.0877678	0.923907	protein_coding	X	7970	8306	11476	13352	10523	14324	13495	12378
Phldb2	ENSMUSG00000033149	6045.09	-0.104792	0.0618357	-1.69468	0.0901365	0.923907	protein_coding	16	4741	4925	5757	6264	6321	7392	7138	6472
Zfr2	ENSMUSG00000034949	3451.45	-0.108119	0.0638893	-1.69228	0.0905928	0.923907	protein_coding	10	2866	2867	3079	3515	3590	4778	3456	3867
Zfp672	ENSMUSG00000049755	1930.85	-0.111605	0.0653277	-1.70839	0.0875648	0.923907	protein_coding	11	1503	1447	1821	2192	1960	2556	2056	2204
Usp42	ENSMUSG00000051306	1266.63	-0.118598	0.0690736	-1.71698	0.0859828	0.923907	protein_coding	5	944	962	1252	1397	1200	1624	1476	1468
Rabgap1l	ENSMUSG00000026721	2773.11	-0.119317	0.0706291	-1.68934	0.0911536	0.923907	protein_coding	1	2279	2298	2434	2865	2754	3632	3341	2906
Irf3	ENSMUSG00000003184	3042.75	-0.119433	0.0705554	-1.69276	0.0905016	0.923907	protein_coding	7	2353	2365	2911	3274	2927	4261	3183	3539
Pik3r4	ENSMUSG00000032571	1947.92	-0.11968	0.0698696	-1.71291	0.0867289	0.923907	protein_coding	9	1490	1573	1702	2226	1997	2618	2026	2242
Ccnt2	ENSMUSG00000026349	14596.8	-0.121837	0.0721112	-1.68957	0.0911094	0.923907	protein_coding	1	12145	11316	13568	14931	13939	19198	15715	17753
Maml1	ENSMUSG00000050567	1062.8	-0.123533	0.0731945	-1.68773	0.0914628	0.923907	protein_coding	11	723	805	1056	1261	1027	1348	1250	1216
Zfp597	ENSMUSG00000039789	1017.38	-0.123541	0.0730286	-1.69168	0.0907061	0.923907	protein_coding	16	736	785	977	1161	976	1272	1165	1222
Tfcp2	ENSMUSG00000009733	1000.79	-0.12478	0.0738958	-1.68859	0.0912972	0.923907	protein_coding	15	813	801	905	1045	1023	1307	1108	1126
Elavl4	ENSMUSG00000028546	2190.13	-0.125478	0.073634	-1.70408	0.0883666	0.923907	protein_coding	4	1759	1660	1921	2498	2199	2640	2463	2665
Tbck	ENSMUSG00000028030	1155.92	-0.127484	0.0755417	-1.6876	0.0914875	0.923907	protein_coding	3	889	902	1124	1210	1182	1534	1371	1196
Cep89	ENSMUSG00000023072	1303.11	-0.12788	0.0758138	-1.68677	0.0916477	0.923907	protein_coding	7	1055	1126	1143	1293	1305	1757	1444	1448
Ly6e	ENSMUSG00000022587	3263.8	-0.132931	0.0775904	-1.71324	0.086668	0.923907	protein_coding	15	2149	2498	3236	3913	3278	4522	3667	3485
Setd1b	ENSMUSG00000038384	4453.81	-0.136832	0.0808083	-1.69329	0.090401	0.923907	protein_coding	5	3584	3698	3998	4468	4022	6347	4944	5190
Dhdds	ENSMUSG00000012117	3569.69	-0.140043	0.0815208	-1.71788	0.0858179	0.923907	protein_coding	4	2619	2873	3235	3995	3644	4519	3588	4586
Pkhd1	ENSMUSG00000043760	705.817	-0.149225	0.0880029	-1.69568	0.0899472	0.923907	protein_coding	1	509	608	618	764	714	924	802	806
Mafa	ENSMUSG00000047591	16401.4	-0.149511	0.0882889	-1.69343	0.0903734	0.923907	protein_coding	15	8881	12068	17916	21007	15343	20166	19314	20006
Txlna	ENSMUSG00000053841	7236.12	-0.151975	0.088927	-1.70899	0.0874529	0.923907	protein_coding	4	5314	5714	6524	8148	6686	10087	7218	9439
Scfd2	ENSMUSG00000062110	621.541	-0.152919	0.0901768	-1.69577	0.0899299	0.923907	protein_coding	5	439	453	597	734	659	810	677	712
Stradb	ENSMUSG00000026027	577.835	-0.157461	0.0923509	-1.70502	0.0881898	0.923907	protein_coding	1	419	414	551	678	569	779	634	685
Pms2	ENSMUSG00000079109	526.583	-0.158601	0.0933509	-1.69897	0.0893246	0.923907	protein_coding	5	394	430	454	582	572	682	568	604
Mief1	ENSMUSG00000022412	1191.11	-0.159883	0.0939258	-1.70222	0.0887138	0.923907	protein_coding	15	887	937	1023	1372	1051	1645	1328	1497
Klhl3	ENSMUSG00000014164	465.684	-0.170493	0.100938	-1.68909	0.0912024	0.923907	protein_coding	13	333	367	456	483	438	631	553	539
Zfyve19	ENSMUSG00000068580	1018.21	-0.17607	0.103672	-1.69834	0.0894436	0.923907	protein_coding	2	626	809	1025	1154	995	1476	1068	1201
Zfp874a	ENSMUSG00000069206	396.552	-0.179708	0.106553	-1.68656	0.0916876	0.923907	protein_coding	13	270	316	376	433	430	481	449	474
Gm16638	ENSMUSG00000087088	605.909	-0.181828	0.105816	-1.71834	0.0857345	0.923907	antisense	7	522	498	503	564	822	813	555	622
Inip	ENSMUSG00000038544	413.601	-0.200026	0.118224	-1.69193	0.0906589	0.923907	protein_coding	4	228	313	425	504	409	524	524	469
Espnl	ENSMUSG00000049515	645.675	-0.201557	0.117916	-1.70933	0.0873893	0.923907	protein_coding	1	584	511	549	571	599	970	697	766
Nmnat3	ENSMUSG00000032456	423.298	-0.210439	0.124881	-1.68512	0.0919658	0.923907	protein_coding	9	278	304	446	452	494	543	422	517
Myrip	ENSMUSG00000041794	262.198	-0.241506	0.14289	-1.69015	0.0909997	0.923907	protein_coding	9	180	186	242	296	329	366	247	301
Kcnc2	ENSMUSG00000035681	294.3	-0.241512	0.142814	-1.6911	0.0908179	0.923907	protein_coding	10	250	201	243	306	415	390	298	290
Mybl2	ENSMUSG00000017861	199.244	-0.243848	0.143887	-1.69472	0.0901285	0.923907	protein_coding	2	168	156	179	170	210	301	220	217
A230072E10Rik	ENSMUSG00000084771	220.905	-0.276677	0.162182	-1.70597	0.088014	0.923907	antisense	X	179	184	153	226	235	300	214	306
Abcc2	ENSMUSG00000025194	187.863	-0.282441	0.165869	-1.70279	0.0886076	0.923907	protein_coding	19	141	157	180	146	185	249	235	231
Sgce	ENSMUSG00000004631	229.654	-0.288648	0.170844	-1.68954	0.0911165	0.923907	protein_coding	6	138	168	222	250	289	359	274	191
Tgfb3	ENSMUSG00000021253	107.557	-0.311336	0.182081	-1.70988	0.0872881	0.923907	protein_coding	12	89	96	72	96	136	163	120	102
F730016J06Rik	ENSMUSG00000086425	181.045	-0.37495	0.22242	-1.68577	0.0918402	0.923907	lincRNA	2	119	126	110	225	280	345	142	157
Ccdc113	ENSMUSG00000036598	104.696	-0.389914	0.229536	-1.69871	0.0893747	0.923907	protein_coding	8	55	69	98	126	130	144	156	87
Ccl3	ENSMUSG00000000982	113.644	-0.51278	0.300623	-1.70573	0.088059	0.923907	protein_coding	11	67	147	70	61	100	237	87	160
Map2k2	ENSMUSG00000035027	3663.43	-0.108487	0.0644031	-1.68449	0.0920864	0.924037	protein_coding	10	2882	2955	3344	3977	3699	4871	3767	4300
Gm9917	ENSMUSG00000097099	120.437	0.330295	0.197106	1.67573	0.0937921	0.924469	antisense	9	110	148	96	139	137	137	80	111
C230096K16Rik	ENSMUSG00000106205	148.952	0.270149	0.160989	1.67806	0.0933361	0.924469	TEC	5	134	141	143	186	163	191	126	116
Pkib	ENSMUSG00000019876	338.58	0.208817	0.124637	1.67541	0.0938548	0.924469	protein_coding	10	260	277	380	458	295	374	409	293
Cd300lg	ENSMUSG00000017309	950.097	0.188313	0.112026	1.68097	0.0927688	0.924469	protein_coding	11	1107	859	765	994	951	1140	831	933
Pdlim5	ENSMUSG00000028273	1303.22	0.155542	0.0926309	1.67916	0.0931203	0.924469	protein_coding	3	1069	1110	1270	1716	1383	1471	1382	1140
Mpp5	ENSMUSG00000021112	1121.61	0.137706	0.0820845	1.67761	0.0934237	0.924469	protein_coding	12	982	977	1084	1339	1045	1222	1272	1118
Glrx3	ENSMUSG00000031068	984.134	0.12949	0.0772722	1.67577	0.0937842	0.924469	protein_coding	7	793	828	1004	1238	925	1115	1106	957
Fbxo31	ENSMUSG00000052934	1523.2	0.127285	0.0759319	1.67631	0.0936779	0.924469	protein_coding	8	1414	1344	1448	1697	1374	1913	1624	1469
Stk24	ENSMUSG00000063410	1509.76	0.11626	0.069226	1.67943	0.093069	0.924469	protein_coding	14	1186	1246	1603	1873	1497	1745	1573	1505
Uri1	ENSMUSG00000030421	2501.78	0.107124	0.0638575	1.67755	0.0934357	0.924469	protein_coding	7	1975	2160	2588	3000	2531	2878	2569	2526
Pds5a	ENSMUSG00000029202	4057.29	0.106771	0.063582	1.67926	0.0931018	0.924469	protein_coding	5	3811	3642	3620	4526	4153	4871	4123	3898
Insm1	ENSMUSG00000068154	10201.7	0.101557	0.0605435	1.67742	0.0934599	0.924469	protein_coding	2	7347	7888	11532	13345	8580	12037	11664	10698
Cdc37	ENSMUSG00000019471	3639.28	0.0982719	0.0584068	1.68254	0.0924639	0.924469	protein_coding	9	2768	3006	3766	4658	3349	4378	3928	3713
Nap1l1	ENSMUSG00000058799	5286.08	0.0898711	0.0535314	1.67885	0.0931818	0.924469	protein_coding	10	4147	4491	5430	6373	5043	6005	5793	5498
Man1b1	ENSMUSG00000036646	3217.55	-0.0905723	0.0539122	-1.67999	0.0929585	0.924469	protein_coding	2	2483	2506	3099	3581	3148	4112	3630	3623
Zmynd8	ENSMUSG00000039671	8747.55	-0.104782	0.0623658	-1.68012	0.0929345	0.924469	protein_coding	2	6853	7020	8421	9063	9966	12019	9010	8750
Scn3a	ENSMUSG00000057182	2084.89	-0.119061	0.0708224	-1.68112	0.0927397	0.924469	protein_coding	2	1860	1724	1634	2190	2315	2879	2232	2075
Capn5	ENSMUSG00000035547	1425.9	-0.133583	0.0796593	-1.67694	0.093555	0.924469	protein_coding	7	1093	1056	1338	1618	1455	2027	1653	1418
Cep95	ENSMUSG00000018372	1286.25	-0.135168	0.0805309	-1.67847	0.0932559	0.924469	protein_coding	11	1007	1107	1118	1321	1369	1820	1241	1474
Zfp142	ENSMUSG00000026135	2527.69	-0.140577	0.0838365	-1.6768	0.0935818	0.924469	protein_coding	1	1877	1962	2412	2757	2325	3661	2621	3050
Als2cl	ENSMUSG00000044037	937.295	-0.142615	0.0848121	-1.68154	0.0926586	0.924469	protein_coding	9	775	841	733	945	1037	1400	1030	857
Zkscan3	ENSMUSG00000021327	4884.87	-0.145723	0.086971	-1.67553	0.0938301	0.924469	protein_coding	13	3915	4048	4501	4728	5186	6162	4826	6191
Pced1b	ENSMUSG00000044250	721.456	-0.186007	0.110962	-1.67632	0.093675	0.924469	protein_coding	15	528	549	741	697	878	899	724	840
F5	ENSMUSG00000026579	138.748	-0.276022	0.164457	-1.67839	0.0932714	0.924469	protein_coding	1	96	103	127	144	164	187	173	140
Gm527	ENSMUSG00000047227	123.89	-0.316988	0.188445	-1.68212	0.092545	0.924469	protein_coding	12	78	89	133	113	150	141	153	151
Tmem60	ENSMUSG00000045435	392.508	0.185466	0.110725	1.67501	0.0939324	0.924554	protein_coding	5	289	324	432	540	372	419	434	373
6430590A07Rik	ENSMUSG00000097583	158.293	0.327382	0.195528	1.67435	0.0940618	0.924577	processed_transcript	3	206	141	155	140	177	157	131	139
Dnmt3b	ENSMUSG00000027478	569.705	-0.192732	0.115112	-1.67429	0.0940727	0.924577	protein_coding	2	506	462	478	515	675	674	619	664
Gm44109	ENSMUSG00000107978	309.545	0.250139	0.149509	1.67307	0.0943137	0.92491	lincRNA	6	314	283	297	345	372	337	217	305
Pik3c2b	ENSMUSG00000026447	359.039	0.18566	0.110939	1.67353	0.0942233	0.92491	protein_coding	1	370	326	310	406	350	475	323	327
Rab13	ENSMUSG00000027935	183.26	-0.297689	0.177929	-1.67307	0.0943127	0.92491	protein_coding	3	132	126	165	187	281	253	186	166
Scai	ENSMUSG00000035236	3247.85	0.173792	0.103921	1.67234	0.0944573	0.92564	protein_coding	2	3678	3272	2473	3250	3322	3687	3130	3010
Jpx	ENSMUSG00000097571	277.136	0.210389	0.125889	1.67123	0.0946762	0.926327	lincRNA	X	292	245	266	294	261	344	251	268
Setd3	ENSMUSG00000056770	5666.84	0.0895865	0.0536147	1.67093	0.0947349	0.926327	protein_coding	12	4516	4694	5740	6997	5272	6665	6353	5704
Samd12	ENSMUSG00000058656	321.27	-0.229875	0.137523	-1.67154	0.0946157	0.926327	protein_coding	15	267	227	266	341	435	386	345	340
Napepld	ENSMUSG00000044968	1152.88	-0.137954	0.0825831	-1.67049	0.0948228	0.926511	protein_coding	5	808	857	1119	1362	1021	1582	1345	1352
D730003I15Rik	ENSMUSG00000073478	545.094	0.152134	0.0912668	1.66692	0.0955302	0.926753	lincRNA	1	456	432	602	665	516	620	571	546
Lrrc1	ENSMUSG00000032352	1323.42	0.144529	0.0866535	1.66789	0.0953371	0.926753	protein_coding	9	1100	1038	1405	1692	1139	1599	1553	1217
Mrps14	ENSMUSG00000058267	695.834	0.139	0.0833403	1.66786	0.0953435	0.926753	protein_coding	1	487	546	789	953	570	751	773	792
Furin	ENSMUSG00000030530	4001.32	0.136793	0.0820825	1.66653	0.0956086	0.926753	protein_coding	7	3478	3624	4035	4429	3259	5084	4455	3955
Tdg	ENSMUSG00000034674	1179.07	0.132526	0.0795111	1.66676	0.0955616	0.926753	protein_coding	10	1015	1118	1103	1347	1118	1350	1199	1239
Stx7	ENSMUSG00000019998	3012.84	0.117624	0.0705661	1.66687	0.0955408	0.926753	protein_coding	10	2427	2502	2977	3892	2951	3226	3380	3020
Usp14	ENSMUSG00000047879	1403.43	0.11734	0.070391	1.66698	0.0955184	0.926753	protein_coding	18	1215	1195	1375	1667	1345	1567	1500	1458
Azin1	ENSMUSG00000037458	3563.67	0.106934	0.0641292	1.66747	0.0954205	0.926753	protein_coding	15	2561	2823	3837	4800	2952	3984	4288	3761
Xpot	ENSMUSG00000034667	4330.71	0.105338	0.0632059	1.66659	0.0955962	0.926753	protein_coding	10	3770	3762	4171	5023	4475	4951	4254	4499
Coro2b	ENSMUSG00000041729	3842.07	-0.112753	0.0675753	-1.66856	0.0952051	0.926753	protein_coding	9	2751	2992	3632	4531	3993	5232	4000	4259
Edem2	ENSMUSG00000038312	4507.54	-0.151711	0.0908941	-1.6691	0.0950977	0.926753	protein_coding	2	3034	3582	4115	5362	4243	5678	4658	6151
Rps3a2	ENSMUSG00000062611	571.25	0.195482	0.117355	1.66573	0.0957668	0.927615	processed_pseudogene	14	446	447	687	724	490	611	727	494
Pigg	ENSMUSG00000029263	1251.49	0.147084	0.0884432	1.66303	0.0963057	0.929403	protein_coding	5	1074	1121	1185	1529	1246	1278	1293	1342
Pacsin2	ENSMUSG00000016664	1396.38	0.119752	0.0720406	1.66229	0.0964546	0.929403	protein_coding	15	1256	1196	1356	1605	1415	1595	1407	1417
Gpbp1	ENSMUSG00000032745	2479.42	0.112229	0.0674585	1.66367	0.0961779	0.929403	protein_coding	13	1990	2141	2445	3078	2289	2718	2840	2548
Hepacam2	ENSMUSG00000044156	8999.51	0.0836114	0.0502671	1.66334	0.0962438	0.929403	protein_coding	6	7506	7674	8743	10697	8741	10875	9061	9517
Baiap3	ENSMUSG00000047507	20361.7	-0.0892466	0.0536294	-1.66414	0.0960854	0.929403	protein_coding	17	16549	16347	19250	21289	20465	28304	21671	21699
Zc3h4	ENSMUSG00000059273	4908.92	-0.109954	0.0661131	-1.66311	0.0962897	0.929403	protein_coding	7	4096	4018	4405	5013	4740	6883	5287	5456
Jmjd6	ENSMUSG00000056962	1764.25	-0.142243	0.0856066	-1.66159	0.096594	0.929403	protein_coding	11	1297	1315	1802	1872	1600	2399	1903	2215
Pprc1	ENSMUSG00000055491	1573.92	-0.162846	0.097997	-1.66174	0.0965641	0.929403	protein_coding	19	966	1078	1742	1894	1310	2193	1854	1917
Hspb1	ENSMUSG00000004951	410.07	-0.200718	0.120784	-1.66178	0.0965559	0.929403	protein_coding	5	317	430	272	364	584	677	343	339
Vgf	ENSMUSG00000037428	567.624	-0.289919	0.174509	-1.66134	0.0966452	0.929403	protein_coding	5	327	372	493	768	836	769	513	599
Pkd2	ENSMUSG00000034462	6445.61	0.114066	0.0686837	1.66074	0.0967659	0.929896	protein_coding	5	6199	5469	6163	6999	6305	7733	6833	6167
Tbx2	ENSMUSG00000000093	544.183	0.164183	0.0989001	1.66008	0.0968975	0.930194	protein_coding	11	520	441	518	666	553	637	527	525
Kif5c	ENSMUSG00000026764	2795.37	0.129343	0.0779869	1.65852	0.097212	0.930194	protein_coding	2	2457	2311	2501	3700	2636	3454	2753	2852
P2rx4	ENSMUSG00000029470	2264.86	0.105218	0.0634534	1.65819	0.0972786	0.930194	protein_coding	5	1984	2043	2144	2546	2432	2726	2235	2137
Ccnk	ENSMUSG00000021258	1411.86	-0.12196	0.0735511	-1.65817	0.0972829	0.930194	protein_coding	12	1120	1171	1292	1445	1399	1921	1502	1624
Zkscan2	ENSMUSG00000030757	1391.23	-0.131388	0.0792197	-1.65853	0.0972113	0.930194	protein_coding	7	1184	1067	1297	1380	1508	1836	1616	1399
Ptprg	ENSMUSG00000021745	794.911	-0.18226	0.109873	-1.65882	0.0971527	0.930194	protein_coding	14	546	696	705	822	1031	1040	881	739
Pcdhga4	ENSMUSG00000103677	100.612	-0.349449	0.210599	-1.65931	0.0970537	0.930194	protein_coding	18	78	84	70	95	108	115	145	121
Zfp512	ENSMUSG00000062761	2656.79	-0.103801	0.0626448	-1.65697	0.0975248	0.931178	protein_coding	5	2253	2243	2366	2619	2910	3480	2776	2852
Gm4875	ENSMUSG00000082791	125.273	-0.296134	0.178698	-1.65718	0.0974833	0.931178	processed_pseudogene	6	84	103	106	126	138	144	171	147
Zranb3	ENSMUSG00000036086	354.811	-0.201194	0.121451	-1.65659	0.0976032	0.931262	protein_coding	1	281	304	311	324	408	432	386	422
Morn2	ENSMUSG00000045257	360.325	0.176019	0.106417	1.65405	0.0981167	0.931789	protein_coding	17	299	281	378	486	304	408	394	373
Prkce	ENSMUSG00000045038	2794.35	0.0974829	0.0589245	1.65437	0.0980525	0.931789	protein_coding	17	2260	2374	2774	3420	2677	3176	3063	2863
Kif1a	ENSMUSG00000014602	15165.6	-0.0902593	0.0545287	-1.65526	0.0978712	0.931789	protein_coding	1	12333	11901	14170	16340	16872	20467	15757	15415
Eps15l1	ENSMUSG00000006276	3610.04	-0.0965549	0.0583436	-1.65494	0.0979376	0.931789	protein_coding	8	3083	3121	3105	3604	3821	4987	3676	3852
Snhg17	ENSMUSG00000085385	1585.46	-0.13815	0.0834625	-1.65524	0.0978766	0.931789	processed_transcript	2	1308	1290	1396	1613	1490	2235	1692	1874
Polg2	ENSMUSG00000020718	428.443	-0.184469	0.111558	-1.65357	0.0982149	0.931789	protein_coding	11	326	382	383	390	481	624	495	400
Ndufb2	ENSMUSG00000002416	418.097	-0.203167	0.122841	-1.6539	0.098148	0.931789	protein_coding	6	298	334	372	452	366	653	467	489
Mlph	ENSMUSG00000026303	1093.14	-0.226819	0.136974	-1.65592	0.097737	0.931789	protein_coding	1	761	883	974	1098	1730	1418	1052	961
Ubtd2	ENSMUSG00000044949	401.588	0.179672	0.108708	1.6528	0.0983715	0.931955	protein_coding	11	319	341	447	495	407	426	417	388
Kcnk3	ENSMUSG00000049265	611.557	-0.222603	0.134682	-1.6528	0.0983708	0.931955	protein_coding	5	399	501	550	660	731	928	753	491
Plekha6	ENSMUSG00000041757	14508.6	-0.115519	0.069917	-1.65224	0.0984861	0.932382	protein_coding	1	11987	12497	12490	14609	14695	21808	13920	15999
Gm38357	ENSMUSG00000103313	490.644	-0.264071	0.159894	-1.65154	0.0986289	0.933074	TEC	3	453	450	368	365	447	821	444	632
Pcmtd1	ENSMUSG00000051285	4534.58	0.107119	0.0648768	1.65112	0.0987143	0.933223	protein_coding	1	3744	3948	4511	5371	4599	4968	4900	4537
Dnmt1	ENSMUSG00000004099	1759.42	-0.103241	0.0625855	-1.6496	0.0990243	0.934824	protein_coding	9	1436	1451	1622	1790	1860	2424	1888	1816
Dock7	ENSMUSG00000028556	2965.1	-0.104861	0.0635802	-1.64927	0.099093	0.934824	protein_coding	4	2530	2403	2690	2973	3079	3877	3233	3240
Tsc2	ENSMUSG00000002496	4808.6	-0.105988	0.0642494	-1.64964	0.0990165	0.934824	protein_coding	17	3979	3782	4429	5048	4873	6785	4877	5351
Jag1	ENSMUSG00000027276	267.452	-0.226999	0.137691	-1.64862	0.0992256	0.935416	protein_coding	2	219	220	191	283	361	352	288	257
Klf10	ENSMUSG00000037465	3197.8	0.815046	0.495256	1.64571	0.0998239	0.935553	protein_coding	15	4764	3722	2287	4108	834	3420	3791	2212
Scarf2	ENSMUSG00000012017	634.985	0.615394	0.374306	1.64409	0.100157	0.935553	protein_coding	16	1107	632	442	638	339	731	600	468
Tmem212	ENSMUSG00000043164	95.5268	0.438366	0.268387	1.63334	0.102398	0.935553	protein_coding	3	117	54	93	151	97	90	65	100
Mypopos	ENSMUSG00000086533	125.884	0.312892	0.191636	1.63274	0.102523	0.935553	antisense	7	139	119	119	137	115	144	91	139
Gm45769	ENSMUSG00000107838	108.844	0.303332	0.186399	1.62733	0.103667	0.935553	TEC	6	95	114	100	139	89	121	104	112
Gm47962	ENSMUSG00000111583	187.848	0.273676	0.166693	1.64179	0.100633	0.935553	bidirectional_promoter_lncRNA	10	182	141	214	234	138	249	168	195
Nrcam	ENSMUSG00000020598	536.834	0.204154	0.12496	1.63375	0.102311	0.935553	protein_coding	12	460	457	544	686	557	735	395	518
Trpc4	ENSMUSG00000027748	370.023	0.196084	0.120109	1.63255	0.102564	0.935553	protein_coding	3	335	268	409	476	344	446	340	379
D930048N14Rik	ENSMUSG00000052563	330.233	0.193588	0.117645	1.64552	0.0998616	0.935553	protein_coding	11	333	304	327	330	368	402	291	286
Eid2b	ENSMUSG00000070705	465.695	0.182005	0.111329	1.63483	0.102085	0.935553	protein_coding	7	375	392	539	549	490	502	468	438
Rnpc3	ENSMUSG00000027981	1201.84	0.166561	0.10233	1.62769	0.103591	0.935553	protein_coding	3	1188	1161	1039	1304	1254	1455	940	1285
Asns	ENSMUSG00000029752	3750.42	0.163118	0.100001	1.63116	0.102856	0.935553	protein_coding	6	3429	3213	3676	4431	4473	3812	3630	3418
Tmed10-ps	ENSMUSG00000114251	1042.31	0.160946	0.0979845	1.64257	0.100472	0.935553	processed_pseudogene	13	773	803	1113	1512	784	1294	1161	1076
Kdm1b	ENSMUSG00000038080	723.003	0.15399	0.0938909	1.64009	0.100986	0.935553	protein_coding	13	611	557	802	894	678	814	825	669
Vac14	ENSMUSG00000010936	1442.24	0.146839	0.0901333	1.62913	0.103286	0.935553	protein_coding	8	1417	1386	1218	1585	1278	1848	1411	1451
Got1	ENSMUSG00000025190	933.828	0.145675	0.0895282	1.62715	0.103706	0.935553	protein_coding	19	767	718	984	1237	952	1002	976	924
Ube2f	ENSMUSG00000034343	707.711	0.142259	0.0868681	1.63765	0.101495	0.935553	protein_coding	1	570	554	716	968	596	797	761	786
Ttll5	ENSMUSG00000012609	669.121	0.141801	0.086802	1.63361	0.10234	0.935553	protein_coding	12	582	599	657	777	619	827	633	707
Mrtfa	ENSMUSG00000042292	1139.58	0.139845	0.0850471	1.64432	0.10011	0.935553	protein_coding	15	1165	997	988	1261	1159	1554	975	1079
Gapdh	ENSMUSG00000057666	8596.52	0.135293	0.0821809	1.64628	0.0997059	0.935553	protein_coding	6	7651	6913	8290	10880	6913	11223	9273	8661
Hsd17b12	ENSMUSG00000027195	1659.75	0.130244	0.0795721	1.63681	0.101671	0.935553	protein_coding	2	1331	1283	1720	2234	1413	2096	1693	1746
Atic	ENSMUSG00000026192	1672.98	0.127736	0.0778665	1.64045	0.100912	0.935553	protein_coding	1	1317	1405	1714	2133	1318	2018	1870	1811
Ints8	ENSMUSG00000040738	1369.93	0.125049	0.0764884	1.63488	0.102075	0.935553	protein_coding	4	1163	1148	1333	1712	1402	1507	1426	1371
Ggact	ENSMUSG00000041625	1579.74	0.12079	0.0739745	1.63286	0.102498	0.935553	protein_coding	14	1329	1401	1467	1959	1558	1863	1518	1671
Gm45606	ENSMUSG00000109715	1231.81	0.119956	0.0735699	1.6305	0.102996	0.935553	antisense	11	1099	1146	1207	1297	1168	1607	1211	1192
Ndst2	ENSMUSG00000039308	1539.22	0.114824	0.0698398	1.64411	0.100154	0.935553	protein_coding	14	1430	1307	1483	1726	1499	1855	1545	1559
Zfr	ENSMUSG00000022201	6456.14	0.107088	0.0651763	1.64306	0.100371	0.935553	protein_coding	15	5842	5535	6124	7405	5974	7480	7091	6606
Las1l	ENSMUSG00000057421	2650.53	0.102934	0.0629177	1.63601	0.101838	0.935553	protein_coding	X	2415	2261	2528	3004	2582	3150	2760	2670
Plpp3	ENSMUSG00000028517	2088.84	0.102457	0.0627644	1.63241	0.102593	0.935553	protein_coding	4	1727	1775	1994	2615	2014	2473	2184	2132
Scrn3	ENSMUSG00000008226	1685.68	0.0995566	0.0608521	1.63604	0.101831	0.935553	protein_coding	2	1348	1365	1770	2070	1562	1924	1813	1803
Gspt1	ENSMUSG00000062203	2487.49	0.0920928	0.0561652	1.63968	0.101072	0.935553	protein_coding	16	1990	2009	2583	3064	2278	2846	2773	2616
Srsf6	ENSMUSG00000016921	19411.1	-0.0884235	0.0541324	-1.63347	0.102371	0.935553	protein_coding	2	15361	16385	17723	20568	19597	25266	20647	21988
Alg2	ENSMUSG00000039740	3979.32	-0.0943537	0.0574165	-1.64332	0.100317	0.935553	protein_coding	4	2682	2887	4137	4911	3750	4746	4586	4814
Zcchc8	ENSMUSG00000029427	2551.63	-0.0969431	0.0594731	-1.63003	0.103094	0.935553	protein_coding	5	2035	2115	2379	2643	2600	3487	2724	2749
Rptor	ENSMUSG00000025583	2191.85	-0.105518	0.0647669	-1.6292	0.10327	0.935553	protein_coding	11	1695	1719	2056	2434	2101	3022	2444	2404
Map3k15	ENSMUSG00000031303	17844.7	-0.11202	0.0682169	-1.64212	0.100565	0.935553	protein_coding	X	14905	14218	14574	20344	17859	24691	18848	19897
Zc3h12c	ENSMUSG00000035164	1740.42	-0.116468	0.0713167	-1.63312	0.102445	0.935553	protein_coding	9	1366	1385	1564	1923	1961	2215	1780	1945
Rbm15b	ENSMUSG00000074102	1773.03	-0.116507	0.0713372	-1.63318	0.102431	0.935553	protein_coding	9	1201	1156	1855	2283	1481	2154	2272	2144
Nova2	ENSMUSG00000030411	1071.27	-0.116698	0.0712284	-1.63836	0.101346	0.935553	protein_coding	7	846	847	1007	1134	1098	1466	1163	1158
Hdac7	ENSMUSG00000022475	2093.53	-0.120121	0.0731584	-1.64193	0.100604	0.935553	protein_coding	15	1739	1637	1971	2108	2058	3009	2296	2221
Tmem175	ENSMUSG00000013495	1038.31	-0.121276	0.0745134	-1.62757	0.103617	0.935553	protein_coding	5	848	831	917	1108	1087	1430	1067	1157
Rai2	ENSMUSG00000043518	1396.49	-0.126899	0.0773432	-1.64073	0.100854	0.935553	protein_coding	X	981	1153	1262	1617	1477	1705	1663	1512
Tspan5	ENSMUSG00000028152	4941.01	-0.131214	0.0804287	-1.63143	0.1028	0.935553	protein_coding	3	3307	3942	4957	5545	5480	5664	6002	5286
Eif4a1	ENSMUSG00000059796	5925.3	-0.131583	0.0802216	-1.64025	0.100954	0.935553	protein_coding	11	4414	4514	5708	6508	4867	7827	7416	7130
Zfp866	ENSMUSG00000043090	1640.44	-0.132364	0.0812802	-1.62849	0.103422	0.935553	protein_coding	8	1218	1221	1652	1781	1674	2103	1677	2036
Kbtbd7	ENSMUSG00000043881	1029.69	-0.135118	0.0824512	-1.63876	0.101263	0.935553	protein_coding	14	644	749	1099	1241	1025	1188	1293	1176
Tbc1d22a	ENSMUSG00000051864	1614.09	-0.15236	0.0934348	-1.63066	0.102962	0.935553	protein_coding	15	1151	1192	1656	1746	1900	2000	1910	1587
Hint2	ENSMUSG00000028470	789.994	-0.154511	0.09411	-1.64182	0.100628	0.935553	protein_coding	4	531	662	693	925	854	1064	833	891
Senp8	ENSMUSG00000051705	496.748	-0.171257	0.105095	-1.62954	0.103198	0.935553	protein_coding	9	311	388	475	595	539	590	582	577
Stx5a	ENSMUSG00000010110	7429.03	-0.173189	0.105266	-1.64525	0.0999175	0.935553	protein_coding	19	5878	6236	6032	7839	6997	10757	6914	9901
Nabp1	ENSMUSG00000026107	1623.5	-0.179375	0.110045	-1.63002	0.103098	0.935553	protein_coding	1	1188	1252	1514	1745	1892	1817	1579	2182
Cfp	ENSMUSG00000001128	683.394	-0.179393	0.10889	-1.64747	0.0994605	0.935553	protein_coding	X	537	626	558	649	679	1052	656	804
Igsf9	ENSMUSG00000037995	396.582	-0.194323	0.119339	-1.62833	0.103456	0.935553	protein_coding	1	297	305	349	423	483	632	397	362
Fgf9	ENSMUSG00000021974	351.287	-0.196063	0.119766	-1.63706	0.101619	0.935553	protein_coding	14	215	227	401	409	350	425	459	394
Agbl4	ENSMUSG00000061298	267.009	-0.211201	0.129092	-1.63605	0.101829	0.935553	protein_coding	4	190	187	268	285	295	310	298	341
Syne3	ENSMUSG00000054150	238.446	-0.212479	0.129022	-1.64684	0.0995914	0.935553	protein_coding	12	207	196	191	220	295	328	236	258
Relt	ENSMUSG00000008318	742.768	-0.213613	0.129837	-1.64523	0.0999215	0.935553	protein_coding	7	425	592	762	822	797	1117	901	690
Tvp23a	ENSMUSG00000050908	233.747	-0.216484	0.133046	-1.62713	0.10371	0.935553	protein_coding	16	176	170	213	250	257	348	272	228
Emp2	ENSMUSG00000022505	368.042	-0.218299	0.132457	-1.64808	0.0993361	0.935553	protein_coding	16	255	267	324	432	470	543	358	370
Dok1	ENSMUSG00000068335	221.052	-0.235074	0.144033	-1.63209	0.102661	0.935553	protein_coding	6	130	128	273	248	213	241	289	289
Pold2	ENSMUSG00000020471	416.457	-0.238958	0.145679	-1.6403	0.100943	0.935553	protein_coding	11	250	297	398	512	327	618	445	592
Gm43039	ENSMUSG00000107200	134.288	-0.299893	0.183586	-1.63353	0.102357	0.935553	TEC	5	114	134	82	113	161	193	129	159
Chp2	ENSMUSG00000030865	137.476	-0.341353	0.209777	-1.62722	0.103691	0.935553	protein_coding	7	88	120	132	106	200	175	174	119
Bmp3	ENSMUSG00000029335	144.904	-0.356551	0.217036	-1.64282	0.100421	0.935553	protein_coding	5	111	74	141	153	194	209	194	115
Rab11a	ENSMUSG00000004771	1840.51	0.130004	0.0799573	1.62592	0.103967	0.937242	protein_coding	9	1331	1579	1996	2359	1779	2100	2039	1744
Amy2b	ENSMUSG00000083079	281.361	1.42084	0.881222	1.61235	0.106885	0.938347	unprocessed_pseudogene	3	321	176	392	331	26	51	788	145
Tmem88b	ENSMUSG00000073680	103.107	0.366789	0.228237	1.60705	0.108043	0.938347	protein_coding	4	88	129	110	95	131	110	64	88
Mkln1os	ENSMUSG00000086212	119.08	0.365271	0.227313	1.60691	0.108075	0.938347	lincRNA	6	95	145	110	147	143	94	99	111
Gm26621	ENSMUSG00000096967	95.1117	0.356833	0.21964	1.62462	0.104243	0.938347	processed_transcript	15	89	73	119	119	85	80	78	118
9030612E09Rik	ENSMUSG00000045008	228.19	0.217814	0.135176	1.61133	0.107107	0.938347	bidirectional_promoter_lncRNA	10	210	214	239	246	197	262	246	217
Ercc8	ENSMUSG00000021694	241.756	0.202877	0.125688	1.61413	0.106498	0.938347	protein_coding	13	217	209	257	281	222	262	254	242
Rhoc	ENSMUSG00000002233	445.224	0.186855	0.116008	1.61071	0.107244	0.938347	protein_coding	3	341	344	503	615	400	527	505	387
Zfp101	ENSMUSG00000055240	586.794	0.185523	0.114951	1.61393	0.106543	0.938347	protein_coding	17	574	504	546	691	698	637	532	522
Cbx4	ENSMUSG00000039989	1604.73	0.185273	0.115014	1.61087	0.107207	0.938347	protein_coding	11	1571	1362	1687	1677	1222	1796	1952	1619
Spata5	ENSMUSG00000027722	397.693	0.179107	0.111148	1.61143	0.107085	0.938347	protein_coding	3	287	367	446	487	378	452	408	390
Gm3724	ENSMUSG00000106133	497.736	0.171424	0.106169	1.61464	0.106388	0.938347	processed_pseudogene	5	334	410	558	712	434	546	568	490
Fam234a	ENSMUSG00000024187	5703.85	0.166616	0.103483	1.61009	0.107378	0.938347	protein_coding	17	5580	4087	5874	7035	4411	7409	6163	5695
Zfp277	ENSMUSG00000055917	613.565	0.162108	0.100833	1.60768	0.107905	0.938347	protein_coding	12	627	530	552	690	621	723	561	620
Sesn1	ENSMUSG00000038332	2325.4	0.160916	0.0998708	1.61124	0.107128	0.938347	protein_coding	10	2469	2388	1904	2268	2167	2886	2445	2037
Zfp617	ENSMUSG00000066880	576.977	0.160065	0.0995606	1.60771	0.107898	0.938347	protein_coding	8	452	518	588	727	577	620	635	541
Ugcg	ENSMUSG00000028381	1108.28	0.146752	0.0912592	1.60808	0.107817	0.938347	protein_coding	4	835	974	1137	1439	1054	1152	1310	1062
Gnaz	ENSMUSG00000040009	2384.53	0.136372	0.0844118	1.61555	0.106191	0.938347	protein_coding	10	1794	1981	2659	2986	2053	2914	2805	2180
Tet1	ENSMUSG00000047146	776.719	0.133715	0.0830091	1.61085	0.107213	0.938347	protein_coding	10	794	753	659	778	842	1003	717	674
Cdc34	ENSMUSG00000020307	1034.69	0.132042	0.082222	1.60592	0.108292	0.938347	protein_coding	10	715	782	1178	1468	872	1181	1159	1087
Ginm1	ENSMUSG00000040006	1975.65	0.120336	0.0741727	1.62237	0.104724	0.938347	protein_coding	10	1496	1470	2280	2561	1814	2113	2330	1972
Selenop	ENSMUSG00000064373	13024.6	0.119834	0.0740452	1.61839	0.105578	0.938347	protein_coding	15	10275	10606	13236	16956	10299	15380	15831	13274
Pdgfa	ENSMUSG00000025856	2531.07	0.119654	0.0744001	1.60825	0.10778	0.938347	protein_coding	5	2399	2019	2492	2902	2324	3050	2626	2614
Rbm45	ENSMUSG00000042369	1223.07	0.11804	0.0731802	1.61301	0.106743	0.938347	protein_coding	2	1053	974	1224	1525	1149	1396	1347	1229
Sema4b	ENSMUSG00000030539	1715.65	0.11768	0.0728192	1.61606	0.106082	0.938347	protein_coding	7	1452	1554	1671	1975	1547	2147	1887	1634
Wdr43	ENSMUSG00000041057	1758.3	0.11727	0.0728876	1.60892	0.107634	0.938347	protein_coding	17	1539	1498	1640	2163	1608	2086	1951	1734
Sqor	ENSMUSG00000005803	1192.27	0.115755	0.0714379	1.62036	0.105155	0.938347	protein_coding	2	906	1007	1258	1500	1084	1439	1248	1235
Rai1	ENSMUSG00000062115	4827.66	0.115376	0.0717356	1.60836	0.107757	0.938347	protein_coding	11	4715	4400	4375	5057	4489	6245	4967	4591
Chmp1b	ENSMUSG00000109901	1409.41	0.114714	0.0710154	1.61534	0.106237	0.938347	protein_coding	18	1181	1101	1501	1719	1317	1580	1584	1422
Rps4l	ENSMUSG00000063171	1527.62	0.11058	0.0680882	1.62406	0.104362	0.938347	transcribed_processed_pseudogene	6	1287	1213	1579	1874	1365	1824	1694	1545
Cnn3	ENSMUSG00000053931	5684.7	0.107414	0.0668819	1.60603	0.108267	0.938347	protein_coding	3	4689	5150	5692	6426	4982	7015	6311	5686
Tapt1	ENSMUSG00000046985	2489.72	0.105759	0.0654774	1.6152	0.106267	0.938347	protein_coding	5	2272	2150	2424	2736	2356	2999	2620	2508
Cbfa2t3	ENSMUSG00000006362	3180.03	0.0973622	0.0603199	1.6141	0.106506	0.938347	protein_coding	8	2739	2763	3166	3565	3082	4137	3304	2963
Exosc10	ENSMUSG00000017264	1962.16	-0.105455	0.0650474	-1.6212	0.104975	0.938347	protein_coding	4	1612	1522	1802	2111	2070	2699	2015	2132
Ccdc92b	ENSMUSG00000069814	1458.39	-0.107393	0.0668644	-1.60613	0.108246	0.938347	protein_coding	11	1084	1128	1403	1656	1539	1884	1576	1611
Trim28	ENSMUSG00000005566	4506.16	-0.110414	0.0681204	-1.62086	0.105047	0.938347	protein_coding	7	3127	3523	4522	5145	4104	6059	5094	5253
Zfp639	ENSMUSG00000027667	1306.25	-0.110569	0.0681106	-1.62338	0.104509	0.938347	protein_coding	3	1044	1103	1171	1351	1378	1701	1459	1389
Mpzl1	ENSMUSG00000026566	2735.44	-0.112136	0.0692998	-1.61813	0.105635	0.938347	protein_coding	1	2340	2272	2418	2703	3063	3555	2736	3044
Pcnt	ENSMUSG00000001151	2117.31	-0.114962	0.0708235	-1.62322	0.104542	0.938347	protein_coding	10	1693	1672	2023	2178	2353	2764	2416	2091
Amotl1	ENSMUSG00000013076	3077.5	-0.122417	0.0756515	-1.61817	0.105626	0.938347	protein_coding	9	2232	2511	2874	3403	3659	4052	3182	3131
Eif3k	ENSMUSG00000053565	1029.45	-0.125418	0.0780687	-1.60651	0.108162	0.938347	protein_coding	7	722	772	1041	1178	1001	1358	1129	1210
Prkd2	ENSMUSG00000041187	1006.43	-0.126919	0.0789046	-1.60851	0.107724	0.938347	protein_coding	7	796	797	944	1045	1049	1480	1053	1041
Anks6	ENSMUSG00000066191	1909.48	-0.126967	0.0790466	-1.60623	0.108223	0.938347	protein_coding	4	1647	1525	1795	1780	1970	2729	2113	1938
Kctd12b	ENSMUSG00000041633	2880.09	-0.126983	0.0783425	-1.62087	0.105046	0.938347	protein_coding	X	2133	2171	2798	3240	3279	3297	3419	3061
D10Wsu102e	ENSMUSG00000020255	939.884	-0.133066	0.0822796	-1.61724	0.105826	0.938347	protein_coding	10	689	697	933	1051	1021	1177	1113	977
Zfp212	ENSMUSG00000052763	966.336	-0.137033	0.0851817	-1.60871	0.107679	0.938347	protein_coding	6	643	719	1011	1108	1002	1250	1059	1105
Yeats2	ENSMUSG00000041215	1525.15	-0.137284	0.0847067	-1.62069	0.105083	0.938347	protein_coding	16	1326	1269	1261	1521	1663	2096	1442	1783
Ing3	ENSMUSG00000029670	769	-0.137564	0.0850817	-1.61684	0.105913	0.938347	protein_coding	6	535	570	789	867	786	973	935	822
Ercc2	ENSMUSG00000030400	1877.05	-0.140262	0.0864356	-1.62274	0.104645	0.938347	protein_coding	7	1394	1520	1785	1968	1794	2737	1886	2238
Fcho1	ENSMUSG00000070000	476.024	-0.15124	0.093255	-1.62179	0.104848	0.938347	protein_coding	8	382	408	415	464	546	665	495	488
Fgfr1	ENSMUSG00000031565	1113.02	-0.180431	0.112188	-1.60828	0.107773	0.938347	protein_coding	8	811	795	1064	1235	1439	1594	1160	1003
Vav2	ENSMUSG00000009621	680.267	-0.180609	0.11217	-1.61014	0.107368	0.938347	protein_coding	2	429	573	693	691	733	987	695	758
Exog	ENSMUSG00000042787	393.319	-0.187	0.115811	-1.6147	0.106375	0.938347	protein_coding	9	281	290	355	461	371	547	414	504
Zfp882	ENSMUSG00000089857	463.54	-0.192664	0.118965	-1.6195	0.105339	0.938347	protein_coding	8	362	405	408	425	457	651	471	585
Slc3a1	ENSMUSG00000024131	263.53	-0.216244	0.134171	-1.6117	0.107027	0.938347	protein_coding	17	184	231	208	287	283	384	263	313
Dna2	ENSMUSG00000036875	186.503	-0.232886	0.144314	-1.61375	0.106581	0.938347	protein_coding	10	154	153	149	179	205	245	205	223
Epha8	ENSMUSG00000028661	194.238	-0.265711	0.164879	-1.61155	0.10706	0.938347	protein_coding	4	134	129	207	193	236	224	261	198
BC022960	ENSMUSG00000081137	206.278	-0.296378	0.183334	-1.6166	0.105964	0.938347	transcribed_processed_pseudogene	X	204	150	180	143	233	263	265	224
Adcy5	ENSMUSG00000022840	141.71	-0.30492	0.1888	-1.61504	0.106301	0.938347	protein_coding	16	114	95	117	147	151	236	187	119
Recql4	ENSMUSG00000033762	124.127	-0.310679	0.192658	-1.61259	0.106833	0.938347	protein_coding	15	103	97	87	121	182	172	103	143
Gm5763	ENSMUSG00000048600	150.782	-0.327101	0.20243	-1.61587	0.106123	0.938347	processed_pseudogene	X	70	126	153	155	186	237	156	159
Plce1	ENSMUSG00000024998	303.197	0.305487	0.190322	1.6051	0.108471	0.938679	protein_coding	19	240	263	323	417	395	404	236	180
Snapc2	ENSMUSG00000011837	425.911	-0.187668	0.116905	-1.6053	0.108427	0.938679	protein_coding	8	301	289	459	453	414	619	482	475
Ppid	ENSMUSG00000027804	2720.46	0.142986	0.0890995	1.60478	0.108541	0.938682	protein_coding	3	2311	2525	2540	3264	2565	2939	2572	3181
Pdzd8	ENSMUSG00000074746	2479.69	0.110237	0.0687246	1.60404	0.108706	0.939498	protein_coding	19	1951	2184	2463	3052	2376	2755	2798	2470
Dnmt3a	ENSMUSG00000020661	13931.9	0.106433	0.0663932	1.60307	0.108919	0.939519	protein_coding	12	13472	12477	13015	14397	13541	17093	13994	13949
Dcp1b	ENSMUSG00000041477	1948.31	-0.147527	0.0920124	-1.60334	0.108861	0.939519	protein_coding	6	1649	1670	1784	1711	1926	2759	2018	2267
D130040H23Rik	ENSMUSG00000079038	232.525	-0.239243	0.14922	-1.60329	0.108871	0.939519	protein_coding	8	173	210	210	191	307	297	243	247
Tsc22d4	ENSMUSG00000029723	1738.2	-0.106774	0.0666213	-1.6027	0.109001	0.939625	protein_coding	5	1298	1391	1666	1910	1771	2396	1849	1889
1700037H04Rik	ENSMUSG00000027327	231.839	0.226755	0.141615	1.60121	0.109331	0.941865	protein_coding	2	200	182	254	306	215	295	239	190
Gspt2	ENSMUSG00000071723	1175.41	-0.116404	0.0727226	-1.60065	0.109453	0.942312	protein_coding	X	877	943	1051	1360	1210	1565	1263	1315
Dock11	ENSMUSG00000031093	1643.82	-0.198773	0.124211	-1.60029	0.109534	0.942402	protein_coding	X	1160	1201	1593	1794	2319	1820	1733	1721
Rassf6	ENSMUSG00000029370	356.083	0.179873	0.112534	1.59839	0.109957	0.942533	protein_coding	5	358	357	296	384	351	438	336	331
Gm8203	ENSMUSG00000101878	812.53	0.14401	0.0901187	1.598	0.110042	0.942533	processed_pseudogene	6	579	657	913	1092	697	937	948	788
Gm9833	ENSMUSG00000049230	682.055	0.133797	0.0836447	1.59958	0.109691	0.942533	protein_coding	3	613	593	657	795	638	821	718	668
Tcf12	ENSMUSG00000032228	2299.49	0.129897	0.0812384	1.59897	0.109828	0.942533	protein_coding	9	2339	2004	2149	2374	2352	2756	2145	2317
Lrch1	ENSMUSG00000068015	1637.01	-0.106521	0.0666359	-1.59855	0.10992	0.942533	protein_coding	14	1223	1338	1490	1852	1742	2036	1858	1771
Aatk	ENSMUSG00000025375	3451.87	-0.153222	0.0958667	-1.59828	0.109981	0.942533	protein_coding	11	2424	2664	3357	3791	3798	5451	3660	3166
St6galnac5	ENSMUSG00000039037	856.632	-0.155143	0.0970435	-1.5987	0.109888	0.942533	protein_coding	3	661	688	817	845	962	1198	1019	780
Aktip	ENSMUSG00000031667	1627.51	0.119823	0.0750604	1.59636	0.110409	0.942666	protein_coding	8	1177	1320	1731	2208	1560	1794	1741	1690
Eva1b	ENSMUSG00000050212	3160.66	0.112682	0.0705405	1.59741	0.110174	0.942666	protein_coding	4	2679	2603	3294	3705	2687	4039	3229	3381
Bbx	ENSMUSG00000022641	3867.17	-0.0937596	0.0587219	-1.59667	0.110339	0.942666	protein_coding	16	3118	3061	3616	4158	4158	4745	4335	4171
Safb2	ENSMUSG00000042625	14014.8	-0.112769	0.0706411	-1.59637	0.110407	0.942666	protein_coding	17	11499	11920	12561	13937	14174	19277	13889	16442
Zfp763	ENSMUSG00000067430	396.367	-0.197311	0.123579	-1.59663	0.110347	0.942666	protein_coding	17	310	339	361	354	451	462	476	448
Vezt	ENSMUSG00000036099	1543.56	0.10721	0.0672171	1.59499	0.110715	0.944077	protein_coding	10	1357	1421	1448	1717	1525	1878	1510	1580
Ubac1	ENSMUSG00000036352	781.478	-0.135118	0.0847045	-1.59517	0.110674	0.944077	protein_coding	2	576	593	754	873	702	1038	934	912
Bicc1	ENSMUSG00000014329	1109.83	0.131105	0.0822593	1.5938	0.110982	0.944808	protein_coding	10	1063	964	981	1305	1037	1428	1125	1056
Kif5b	ENSMUSG00000006740	9445.25	0.0959886	0.0602316	1.59366	0.111013	0.944808	protein_coding	18	7396	8072	9234	11988	9219	10493	10322	9746
Fam161b	ENSMUSG00000021234	538.447	-0.147683	0.0926389	-1.59418	0.110896	0.944808	protein_coding	12	390	412	527	587	582	694	581	614
Kmt5a	ENSMUSG00000049327	2313.03	-0.0993214	0.0623414	-1.59318	0.111119	0.94511	protein_coding	5	1620	1697	2437	2683	2281	2806	2741	2599
Pcdhga1	ENSMUSG00000103144	159.148	0.256648	0.161138	1.59273	0.111222	0.945184	protein_coding	18	161	139	172	168	150	199	129	158
Dhrs7	ENSMUSG00000021094	1470.24	0.146876	0.0922347	1.59241	0.111292	0.945184	protein_coding	12	990	1260	1583	2052	1384	1720	1469	1508
Ttc14	ENSMUSG00000027677	10503	0.129229	0.0811634	1.5922	0.111339	0.945184	protein_coding	3	9990	9651	9587	11379	11109	11767	9461	11234
Jazf1	ENSMUSG00000063568	1068.25	0.120231	0.0755492	1.59142	0.111514	0.946071	protein_coding	6	933	953	1008	1252	985	1297	1151	1047
Trim3	ENSMUSG00000036989	4088.18	0.0953502	0.0599658	1.59008	0.111818	0.948044	protein_coding	7	3676	3536	3905	4579	3853	5354	3993	4147
A430005L14Rik	ENSMUSG00000047613	767.109	0.131402	0.0826709	1.58946	0.111957	0.948323	protein_coding	4	603	648	811	950	699	835	883	776
C8b	ENSMUSG00000029656	1498.42	-0.175118	0.110185	-1.5893	0.111992	0.948323	protein_coding	4	958	1046	1542	1820	1790	1892	1782	1439
Gm48435	ENSMUSG00000112014	152.655	0.260008	0.163668	1.58863	0.112144	0.94901	antisense	10	174	144	140	153	137	193	141	136
Ap3m2	ENSMUSG00000031539	1565.97	0.114762	0.0722873	1.58759	0.11238	0.949247	protein_coding	8	1384	1363	1526	1787	1542	1819	1717	1485
Mff	ENSMUSG00000026150	3231.92	0.0896851	0.0564949	1.58749	0.112402	0.949247	protein_coding	1	2611	2775	3239	3845	3147	3701	3444	3367
Kcnq4	ENSMUSG00000028631	1739.79	-0.197354	0.124327	-1.58738	0.112426	0.949247	protein_coding	4	1665	1638	1245	1399	2041	2505	1368	2142
Catsperd	ENSMUSG00000040828	169.462	-0.286019	0.180198	-1.58725	0.112456	0.949247	protein_coding	17	139	100	184	145	190	214	189	217
Cntd1	ENSMUSG00000078653	109.934	0.305026	0.192414	1.58525	0.112909	0.949936	protein_coding	11	116	123	98	107	120	128	107	73
Cab39l	ENSMUSG00000021981	995.914	0.129747	0.0819229	1.58377	0.113246	0.949936	protein_coding	14	850	887	966	1176	929	1078	1093	1045
Tafa5	ENSMUSG00000054863	1015.55	0.12773	0.0806445	1.58387	0.113223	0.949936	protein_coding	15	787	855	1067	1285	878	1266	1116	996
Dgke	ENSMUSG00000000276	5064.11	0.127149	0.0802147	1.5851	0.112943	0.949936	protein_coding	11	5063	4340	4566	5619	4562	6341	5368	4922
Tm7sf3	ENSMUSG00000040234	1901.33	0.104997	0.0662331	1.58527	0.112905	0.949936	protein_coding	6	1580	1632	1893	2261	1863	2133	2085	1906
Usp34	ENSMUSG00000056342	5851.42	-0.0908835	0.0573573	-1.58451	0.113077	0.949936	protein_coding	11	4770	4798	5347	6170	6288	7201	6469	6355
Prrc2a	ENSMUSG00000024393	15956	-0.0919458	0.0580179	-1.58478	0.113016	0.949936	protein_coding	17	12433	12802	15503	16884	15318	21588	17354	17945
Rgs7	ENSMUSG00000026527	726.623	-0.131862	0.0831817	-1.58523	0.112915	0.949936	protein_coding	1	584	571	647	780	839	990	755	744
Syvn1	ENSMUSG00000024807	4478.82	-0.174283	0.109951	-1.58509	0.112945	0.949936	protein_coding	19	3241	3692	3832	4980	3857	6576	4416	6060
Bambi-ps1	ENSMUSG00000081219	186.961	-0.236627	0.149388	-1.58398	0.113198	0.949936	processed_pseudogene	2	124	121	192	215	208	256	212	207
Med13l	ENSMUSG00000018076	2945.11	0.104542	0.0660735	1.5822	0.113604	0.952339	protein_coding	5	2640	2781	2745	3131	2762	3752	3007	2905
Galnt9	ENSMUSG00000033316	224.175	0.231713	0.146482	1.58185	0.113683	0.952404	protein_coding	5	212	191	239	258	230	255	243	173
Rpp25	ENSMUSG00000062309	116.338	0.30558	0.193499	1.57923	0.114283	0.952578	protein_coding	9	105	103	128	145	97	145	133	83
Agpat5	ENSMUSG00000031467	731.102	0.135614	0.0858881	1.57897	0.114343	0.952578	protein_coding	8	542	633	787	920	694	791	790	759
Fam173a	ENSMUSG00000057411	2895.48	0.117929	0.0745924	1.58097	0.113884	0.952578	protein_coding	17	2463	2574	2899	3284	2443	3619	2959	3163
H1f0	ENSMUSG00000096210	5964.59	0.109688	0.0694496	1.57939	0.114247	0.952578	protein_coding	15	4425	4758	6034	8281	5186	6636	7148	6067
Mkln1	ENSMUSG00000025609	3958.31	0.103392	0.0654115	1.58064	0.113961	0.952578	protein_coding	6	3766	3760	3419	4205	4072	4849	3936	3779
Ocrl	ENSMUSG00000001173	7386.45	-0.116469	0.0736899	-1.58053	0.113986	0.952578	protein_coding	X	6547	5773	6248	7745	8217	9797	8562	7020
Ndufa3	ENSMUSG00000035674	501.86	-0.178134	0.112773	-1.57958	0.114203	0.952578	protein_coding	7	329	392	490	563	522	721	497	597
Cfap44	ENSMUSG00000071550	363.234	-0.199294	0.126135	-1.58	0.114107	0.952578	protein_coding	16	329	289	307	322	370	528	447	356
St6galnac2	ENSMUSG00000057286	188.363	-0.246251	0.155871	-1.57984	0.114143	0.952578	protein_coding	11	162	160	129	185	220	296	224	159
Zfp869	ENSMUSG00000054648	1562.93	-0.110003	0.0697136	-1.57793	0.114581	0.953368	protein_coding	8	1237	1212	1485	1675	1528	1894	1846	1814
Asap2	ENSMUSG00000052632	518.565	-0.163609	0.103674	-1.57811	0.114541	0.953368	protein_coding	12	421	408	426	569	568	720	623	491
Fabp3	ENSMUSG00000028773	161.61	0.243593	0.154611	1.57553	0.115135	0.954564	protein_coding	4	133	122	183	227	147	172	150	175
She	ENSMUSG00000046280	203.127	0.223663	0.142064	1.57438	0.115399	0.954564	protein_coding	3	196	192	201	216	237	240	176	167
Tdrp	ENSMUSG00000050052	367.229	0.179755	0.114396	1.57134	0.116103	0.954564	protein_coding	8	304	274	403	496	358	414	383	346
Loxl2	ENSMUSG00000034205	1037.12	0.161745	0.102901	1.57185	0.115986	0.954564	protein_coding	14	887	1045	935	1202	867	1411	945	1086
Pitpnc1	ENSMUSG00000040430	1364.42	0.151443	0.096091	1.57603	0.115018	0.954564	protein_coding	11	1349	1179	1288	1485	1617	1568	1167	1281
Tcaim	ENSMUSG00000046603	528.145	0.144847	0.0919861	1.57467	0.115334	0.954564	protein_coding	9	465	466	541	589	536	649	529	482
Mef2a	ENSMUSG00000030557	3140.22	0.129847	0.0823636	1.57651	0.114909	0.954564	protein_coding	7	2931	2832	2931	3469	3319	3488	3424	2811
Map7d2	ENSMUSG00000041020	869.523	0.125077	0.0795448	1.5724	0.115857	0.954564	protein_coding	X	719	755	847	1076	838	967	939	883
Herc4	ENSMUSG00000020064	1466.81	0.122394	0.0778597	1.57198	0.115954	0.954564	protein_coding	10	1314	1272	1375	1736	1513	1634	1443	1524
H2aj	ENSMUSG00000060032	1358.25	0.120371	0.0764117	1.5753	0.115188	0.954564	protein_coding	6	970	1092	1558	1742	1225	1530	1552	1364
Lrrfip2	ENSMUSG00000032497	3970.92	0.0983063	0.0625665	1.57123	0.11613	0.954564	protein_coding	9	3597	3475	3714	4472	3826	4868	3874	4199
Vps13c	ENSMUSG00000035284	6508.45	-0.0910717	0.0579839	-1.57064	0.116267	0.954564	protein_coding	9	5322	5652	5914	6451	7291	8499	6667	6865
Fryl	ENSMUSG00000070733	9275.62	-0.0947747	0.0601765	-1.57495	0.115269	0.954564	protein_coding	5	7932	8130	8236	8833	9675	12808	9650	9809
Zc3h13	ENSMUSG00000022000	3831.28	-0.0980953	0.06246	-1.57053	0.116292	0.954564	protein_coding	14	3132	3120	3557	3947	3934	4767	4450	4140
Rbm15	ENSMUSG00000048109	1386.39	-0.120931	0.0768363	-1.57387	0.115517	0.954564	protein_coding	3	1109	1176	1244	1402	1465	1837	1398	1613
Mpp3	ENSMUSG00000052373	884.491	-0.128031	0.0815043	-1.57085	0.116217	0.954564	protein_coding	11	643	679	916	927	901	1106	1027	997
Zfp414	ENSMUSG00000073423	801.895	-0.132741	0.0842614	-1.57534	0.115177	0.954564	protein_coding	17	620	650	716	865	865	1178	794	853
4930451G09Rik	ENSMUSG00000022543	263.477	-0.19953	0.126695	-1.57488	0.115284	0.954564	transcribed_unitary_pseudogene	16	190	181	275	276	285	339	293	311
Id1	ENSMUSG00000042745	408.928	-0.215578	0.137058	-1.57289	0.115743	0.954564	protein_coding	2	250	289	372	537	437	620	420	452
Hpgds	ENSMUSG00000029919	1056.05	-0.220173	0.140177	-1.57068	0.116258	0.954564	protein_coding	6	757	778	999	1113	1570	1166	1003	1172
6430550D23Rik	ENSMUSG00000074646	153.883	-0.276704	0.175779	-1.57416	0.11545	0.954564	protein_coding	2	166	121	106	116	190	224	167	150
Gpx3	ENSMUSG00000018339	8445.27	-0.516402	0.328183	-1.57352	0.115599	0.954564	protein_coding	11	4008	4926	8488	9129	13889	13229	9042	7265
Add3	ENSMUSG00000025026	1887.61	0.137466	0.0875479	1.57018	0.116372	0.954615	protein_coding	19	1736	1514	1885	2244	1548	2330	2162	1854
Smc1a	ENSMUSG00000041133	2625.47	-0.105276	0.0670594	-1.56989	0.116441	0.954615	protein_coding	X	1968	2227	2479	2752	2631	3343	3113	2809
Pcdhb1	ENSMUSG00000051663	90.9901	0.373164	0.241069	1.54796	0.121633	0.955656	protein_coding	18	94	70	122	94	51	106	97	96
A930016O22Rik	ENSMUSG00000040705	109.479	0.310035	0.198153	1.56463	0.11767	0.955656	antisense	7	112	97	119	121	76	135	119	100
Gm49041	ENSMUSG00000115026	108.486	0.304201	0.196099	1.55127	0.120838	0.955656	bidirectional_promoter_lncRNA	6	103	124	100	115	82	136	104	103
Gm7832	ENSMUSG00000106917	103.078	0.291522	0.187149	1.5577	0.119305	0.955656	processed_pseudogene	5	91	79	127	130	91	109	110	94
Gm15773	ENSMUSG00000082872	125.891	0.285848	0.183132	1.56088	0.118552	0.955656	processed_pseudogene	7	95	88	155	195	104	137	145	107
Gm15535	ENSMUSG00000085527	158.43	0.27213	0.173804	1.56573	0.117411	0.955656	sense_intronic	3	187	156	141	148	190	168	136	126
Arhgdig	ENSMUSG00000073433	480.833	0.244794	0.156906	1.56013	0.118729	0.955656	protein_coding	17	475	347	507	621	348	522	665	400
Fam228b	ENSMUSG00000050545	219.498	0.240221	0.154507	1.55476	0.120004	0.955656	protein_coding	12	230	212	206	227	224	213	213	219
Grin2d	ENSMUSG00000002771	186.741	0.234682	0.150974	1.55445	0.120077	0.955656	protein_coding	7	173	181	192	201	169	223	156	202
Gm7816	ENSMUSG00000083261	295.849	0.22078	0.142588	1.54837	0.121532	0.955656	processed_pseudogene	5	203	233	312	477	203	337	301	354
Plp2	ENSMUSG00000031146	262.546	0.205563	0.13273	1.54873	0.121447	0.955656	protein_coding	X	201	225	312	319	258	321	253	236
Bcl11a	ENSMUSG00000000861	379.936	0.188438	0.1205	1.5638	0.117864	0.955656	protein_coding	11	347	287	425	457	335	428	444	345
Aifm3	ENSMUSG00000022763	336.84	0.173869	0.111008	1.56627	0.117286	0.955656	protein_coding	16	324	326	315	347	347	477	274	299
Irgm2	ENSMUSG00000069874	380.439	0.172899	0.110634	1.56281	0.118097	0.955656	protein_coding	11	314	347	382	465	343	465	422	338
Arl6	ENSMUSG00000022722	480.831	0.171279	0.110534	1.54956	0.121247	0.955656	protein_coding	16	353	402	571	594	456	474	561	472
Memo1	ENSMUSG00000058704	697.871	0.158871	0.101857	1.55974	0.118822	0.955656	protein_coding	17	593	685	635	827	577	864	730	721
Zfp846	ENSMUSG00000058192	732.859	0.146098	0.0937142	1.55897	0.119003	0.955656	protein_coding	9	673	710	691	772	690	852	726	764
Glt1d1	ENSMUSG00000049971	1702.58	0.140094	0.0902952	1.55151	0.12078	0.955656	protein_coding	5	1689	1356	1663	1923	1511	2113	1652	1821
Serpini1	ENSMUSG00000027834	1419.42	0.135571	0.0870249	1.55785	0.11927	0.955656	protein_coding	3	1048	1051	1501	2090	1325	1536	1597	1415
Hdgfl3	ENSMUSG00000025104	1988.01	0.13161	0.0846496	1.55477	0.120001	0.955656	protein_coding	7	1830	1738	2017	2116	1847	2277	2275	1884
Emc4	ENSMUSG00000027131	1091.79	0.123892	0.0792037	1.56422	0.117765	0.955656	protein_coding	2	875	849	1097	1490	1019	1273	1158	1112
Atp6v0e	ENSMUSG00000015575	1678.62	0.120943	0.0776231	1.55808	0.119214	0.955656	protein_coding	17	1261	1454	1730	2145	1437	2116	1708	1793
Tspan3	ENSMUSG00000032324	4368.92	0.112909	0.0723886	1.55977	0.118815	0.955656	protein_coding	9	2998	3621	4841	5749	3575	4975	5245	4550
Usp35	ENSMUSG00000035713	7510.91	0.112133	0.0716222	1.56562	0.117437	0.955656	protein_coding	7	7034	6282	7119	8565	7097	10015	6822	7784
Bmt2	ENSMUSG00000042742	1382.25	0.108784	0.0696302	1.56231	0.118216	0.955656	protein_coding	6	1152	1155	1420	1641	1249	1673	1537	1364
Rapgef2	ENSMUSG00000062232	1576.89	0.108396	0.0695919	1.5576	0.119328	0.955656	protein_coding	3	1404	1428	1450	1800	1486	1926	1664	1561
Mid2	ENSMUSG00000000266	1940.99	0.10314	0.0665422	1.54999	0.121144	0.955656	protein_coding	X	1609	1520	1942	2499	1726	2287	2164	2008
Selenom	ENSMUSG00000075702	2011.51	0.100758	0.0647407	1.55633	0.11963	0.955656	protein_coding	11	1585	1755	2010	2451	1780	2375	2211	2127
H2az1	ENSMUSG00000037894	3451.06	0.1001	0.0646151	1.54918	0.121339	0.955656	protein_coding	3	2660	2887	3635	4251	3225	4297	3747	3319
Lhfpl4	ENSMUSG00000042873	4452.65	0.0919006	0.0593359	1.54882	0.121425	0.955656	protein_coding	6	3719	3712	4384	5393	3990	5683	4725	4516
Tom1l2	ENSMUSG00000000538	5620.58	-0.0836344	0.0535113	-1.56293	0.118069	0.955656	protein_coding	11	4635	4565	5115	6000	5802	7506	5840	6173
Ncoa1	ENSMUSG00000020647	4545.89	-0.0954656	0.0609691	-1.5658	0.117395	0.955656	protein_coding	12	3359	3722	4419	4937	4784	5616	5297	4794
Flcn	ENSMUSG00000032633	9275.43	-0.0965899	0.0618577	-1.56148	0.11841	0.955656	protein_coding	11	7846	7604	8525	9209	10554	12579	8974	9854
Hsf2	ENSMUSG00000019878	1984.17	-0.101	0.0651888	-1.54935	0.121298	0.955656	protein_coding	10	1542	1573	1964	2061	2036	2504	2245	2184
Auts2	ENSMUSG00000029673	2446.5	-0.104373	0.0668731	-1.56076	0.118581	0.955656	protein_coding	5	1998	1979	2225	2570	2449	3554	2524	2622
Fpgt	ENSMUSG00000053870	2490	-0.105826	0.0683364	-1.54861	0.121476	0.955656	protein_coding	3	1888	1896	2354	2872	2522	3174	2589	2990
Dip2b	ENSMUSG00000023026	1697.78	-0.114762	0.0733253	-1.56511	0.117558	0.955656	protein_coding	15	1330	1436	1408	1909	1871	2211	1757	1873
Tstd2	ENSMUSG00000035495	1193.27	-0.116761	0.074694	-1.5632	0.118006	0.955656	protein_coding	4	848	937	1179	1338	1189	1565	1284	1392
Sobp	ENSMUSG00000038248	2249.88	-0.120062	0.0773057	-1.55308	0.120403	0.955656	protein_coding	10	1569	1786	2325	2407	2407	2816	2667	2332
Tctn2	ENSMUSG00000029386	678.366	-0.128071	0.0823016	-1.55612	0.119679	0.955656	protein_coding	5	517	513	623	781	681	880	759	778
Wdr5	ENSMUSG00000026917	1185.18	-0.128888	0.0826929	-1.55863	0.119084	0.955656	protein_coding	2	933	897	1191	1197	1134	1491	1355	1431
Heatr6	ENSMUSG00000000976	1494.28	-0.131353	0.0839253	-1.56512	0.117555	0.955656	protein_coding	11	1335	1142	1382	1417	1549	2044	1592	1653
Zfp952	ENSMUSG00000053390	931.592	-0.132547	0.085004	-1.55931	0.118924	0.955656	protein_coding	17	700	767	895	947	927	1160	1037	1129
Trim46	ENSMUSG00000042766	1294.9	-0.139551	0.0898669	-1.55286	0.120456	0.955656	protein_coding	3	1030	973	1196	1404	1329	1929	1236	1481
Prdm10	ENSMUSG00000042496	1099.01	-0.140335	0.0905518	-1.54977	0.121196	0.955656	protein_coding	9	916	951	985	993	1410	1455	1053	1112
Hyou1	ENSMUSG00000032115	20108.9	-0.142614	0.0919498	-1.551	0.120902	0.955656	protein_coding	9	12623	15599	18658	25897	19181	26058	20614	26252
Mcat	ENSMUSG00000048755	708.692	-0.147476	0.0942928	-1.56402	0.117812	0.955656	protein_coding	15	460	567	726	775	638	909	871	842
Gm10736	ENSMUSG00000096842	1616.85	-0.150736	0.0970542	-1.55311	0.120397	0.955656	processed_pseudogene	13	969	1215	1749	1901	1731	2111	1790	1775
Togaram2	ENSMUSG00000045761	573.673	-0.15113	0.0969922	-1.55817	0.119193	0.955656	protein_coding	17	476	495	520	515	607	802	635	598
Scn3b	ENSMUSG00000049281	568.735	-0.154557	0.0992715	-1.55691	0.119492	0.955656	protein_coding	9	475	456	516	545	612	843	648	532
Lmf1	ENSMUSG00000002279	631.986	-0.164197	0.105547	-1.55568	0.119784	0.955656	protein_coding	17	466	464	644	659	657	884	619	766
Fbxo16	ENSMUSG00000034532	398.298	-0.167923	0.108468	-1.54813	0.121591	0.955656	protein_coding	14	256	279	388	507	408	466	459	498
Rint1	ENSMUSG00000028999	2488.88	-0.169522	0.108375	-1.56422	0.117766	0.955656	protein_coding	5	1783	2117	2009	2860	2317	3324	2495	3406
Nectin2	ENSMUSG00000062300	570.005	-0.173509	0.111598	-1.55477	0.120002	0.955656	protein_coding	7	388	408	542	693	638	761	694	547
Acrbp	ENSMUSG00000072770	767.735	-0.176793	0.113958	-1.55138	0.12081	0.955656	protein_coding	6	615	633	686	736	810	1110	678	974
Ndufa5	ENSMUSG00000023089	315.895	-0.184343	0.118507	-1.55554	0.119817	0.955656	protein_coding	6	199	221	315	392	338	370	387	364
Mfge8	ENSMUSG00000030605	584.51	-0.187668	0.120816	-1.55334	0.120342	0.955656	protein_coding	7	419	446	572	599	713	867	661	500
Lrrc24	ENSMUSG00000033707	541.55	-0.196466	0.125888	-1.56064	0.118609	0.955656	protein_coding	15	331	408	511	669	648	699	532	638
Elf4	ENSMUSG00000031103	376.418	-0.196797	0.126732	-1.55286	0.120456	0.955656	protein_coding	X	315	274	344	370	449	453	475	371
Spef1	ENSMUSG00000027329	305.034	-0.209494	0.133894	-1.56462	0.117671	0.955656	protein_coding	2	225	218	307	310	276	463	327	374
Pcdhgb2	ENSMUSG00000102748	234.185	-0.220042	0.141333	-1.5569	0.119494	0.955656	protein_coding	18	185	182	197	241	269	268	304	253
Ly6c1	ENSMUSG00000079018	489.638	-0.22393	0.144549	-1.54916	0.121342	0.955656	protein_coding	15	286	421	427	558	567	820	518	437
Arx	ENSMUSG00000035277	630.116	-0.265656	0.170324	-1.5597	0.11883	0.955656	protein_coding	X	349	370	755	749	766	830	846	525
Gm45137	ENSMUSG00000109206	199.281	-0.271023	0.174118	-1.55654	0.119579	0.955656	TEC	7	185	188	150	138	234	271	188	247
C8g	ENSMUSG00000015083	100.195	-0.294921	0.190407	-1.5489	0.121406	0.955656	protein_coding	2	70	76	86	105	100	161	117	109
Sv2b	ENSMUSG00000053025	370.021	-0.29567	0.188556	-1.56807	0.116864	0.955656	protein_coding	7	194	287	403	364	322	460	671	334
P2rx7	ENSMUSG00000029468	90.045	-0.313563	0.201059	-1.55956	0.118863	0.955656	protein_coding	5	67	69	70	91	125	136	87	91
Tmem59l	ENSMUSG00000035964	1067.21	-0.381362	0.244645	-1.55884	0.119035	0.955656	protein_coding	8	489	700	1090	1325	1386	1605	1153	1098
Myo3a	ENSMUSG00000025716	172.444	-0.385069	0.246871	-1.5598	0.118808	0.955656	protein_coding	2	113	126	151	160	322	202	114	210
Sertm1	ENSMUSG00000056306	109.559	-0.414433	0.265593	-1.5604	0.118664	0.955656	protein_coding	3	49	78	105	123	185	156	123	84
Car11	ENSMUSG00000003273	95.5252	-0.422062	0.270244	-1.56178	0.11834	0.955656	protein_coding	7	97	63	57	82	174	99	114	81
Fbxw11	ENSMUSG00000020271	2992.82	0.0905672	0.0585201	1.54763	0.121712	0.955719	protein_coding	11	2403	2554	2997	3610	2803	3503	3346	3014
Cst6	ENSMUSG00000024846	109.385	0.317454	0.205321	1.54614	0.122072	0.956084	protein_coding	19	69	104	124	167	92	130	90	114
2810405F17Rik	ENSMUSG00000101493	157.187	0.280627	0.181565	1.5456	0.122201	0.956084	lincRNA	4	153	156	146	183	145	201	103	174
Coq10b	ENSMUSG00000025981	576.727	0.168066	0.108808	1.54461	0.122441	0.956084	protein_coding	1	476	440	613	757	405	573	697	710
Pank1	ENSMUSG00000033610	554.698	0.141746	0.0916414	1.54675	0.121924	0.956084	protein_coding	19	486	444	572	678	482	653	602	571
Cyb5d1	ENSMUSG00000044795	925.851	0.120426	0.0779826	1.54426	0.122524	0.956084	protein_coding	11	805	781	945	1066	842	1084	952	999
Cdc73	ENSMUSG00000026361	2780.01	0.119562	0.0774405	1.54392	0.122609	0.956084	protein_coding	1	2372	2516	2661	3235	2905	2953	2956	2763
Mrps26	ENSMUSG00000037740	1149.59	0.116765	0.0755441	1.54565	0.12219	0.956084	protein_coding	2	841	927	1330	1420	1047	1300	1240	1220
Ppp2r5a	ENSMUSG00000026626	5189.5	0.087248	0.0564834	1.54466	0.122427	0.956084	protein_coding	1	4477	4379	5230	5831	4987	6168	5636	5198
Ankrd44	ENSMUSG00000052331	3926.23	-0.119026	0.0771058	-1.54367	0.122669	0.956084	protein_coding	1	3177	3319	3629	3822	4456	4733	4584	4012
Trappc5	ENSMUSG00000040236	1010.04	-0.132188	0.0855829	-1.54456	0.122454	0.956084	protein_coding	8	657	739	956	1322	940	1270	1170	1230
Prom1	ENSMUSG00000029086	2720.53	-0.164257	0.106259	-1.54582	0.122149	0.956084	protein_coding	5	1660	2307	2547	3150	3006	3999	2591	3036
Plekhg2	ENSMUSG00000037552	676.519	-0.168316	0.108905	-1.54553	0.122219	0.956084	protein_coding	7	563	653	523	610	703	919	711	784
Gas6	ENSMUSG00000031451	678.823	-0.230978	0.149636	-1.54359	0.122687	0.956084	protein_coding	8	428	576	567	727	1027	1062	634	537
Zfp217	ENSMUSG00000052056	924.479	-0.150669	0.0976599	-1.54279	0.122881	0.956515	protein_coding	2	657	760	913	938	1060	1191	1107	889
Clu	ENSMUSG00000022037	3609.43	-0.291305	0.188819	-1.54278	0.122885	0.956515	protein_coding	14	2209	2471	3553	4128	4111	4645	5488	3033
Gm16439	ENSMUSG00000072594	246.802	0.210313	0.136357	1.54236	0.122985	0.95674	processed_pseudogene	14	223	192	270	306	224	236	290	245
Prpf4	ENSMUSG00000066148	1860.45	0.116123	0.0753139	1.54186	0.123108	0.956987	protein_coding	4	1668	1666	1780	2074	1622	2362	1907	1939
Dixdc1	ENSMUSG00000032064	2041.52	0.113418	0.0735832	1.54135	0.123231	0.956987	protein_coding	9	1932	1688	1985	2277	1876	2620	2077	2029
Fank1	ENSMUSG00000053111	170.271	-0.240965	0.156327	-1.54142	0.123215	0.956987	protein_coding	7	108	140	169	166	192	237	181	197
Gm11789	ENSMUSG00000084983	185.893	0.253916	0.164799	1.54076	0.123375	0.957549	antisense	11	189	152	182	231	131	236	198	182
Inpp4a	ENSMUSG00000026113	12016.8	-0.0850506	0.0552163	-1.54032	0.123483	0.957832	protein_coding	1	10189	10045	11077	11847	13471	15934	12522	12168
B230303O12Rik	ENSMUSG00000106547	137.952	-0.284921	0.185011	-1.54002	0.123555	0.957834	lincRNA	5	124	111	110	112	174	161	170	149
Gm17018	ENSMUSG00000041035	619.853	0.158036	0.102685	1.53904	0.123795	0.95822	protein_coding	19	457	538	627	852	629	677	638	606
Rplp2	ENSMUSG00000025508	2355.56	-0.127038	0.0825256	-1.53937	0.123714	0.95822	protein_coding	7	1509	1768	2488	2783	2508	2972	2554	2669
Wdr27	ENSMUSG00000046991	247.425	-0.206858	0.134416	-1.53894	0.123819	0.95822	protein_coding	17	211	197	222	218	260	324	295	277
Gm4791	ENSMUSG00000094893	656.842	0.2421	0.157705	1.53514	0.124749	0.958752	protein_coding	9	573	689	650	676	929	762	391	569
2010320M18Rik	ENSMUSG00000100691	378.074	0.199439	0.129893	1.53541	0.124683	0.958752	lincRNA	8	265	350	399	514	353	482	392	319
Mars2	ENSMUSG00000046994	528.965	0.166163	0.108091	1.53725	0.124232	0.958752	protein_coding	1	524	441	496	617	511	566	558	534
Exosc4	ENSMUSG00000034259	680.044	0.152396	0.0992807	1.535	0.124784	0.958752	protein_coding	15	487	532	789	918	535	834	697	752
Galnt4	ENSMUSG00000090035	1331.96	0.123509	0.0804516	1.5352	0.124735	0.958752	protein_coding	10	1119	1079	1359	1657	1247	1552	1542	1231
Pigp	ENSMUSG00000022940	1991.33	0.0974731	0.0634125	1.53713	0.124262	0.958752	protein_coding	16	1594	1662	2125	2332	1839	2466	2063	2056
Yy1	ENSMUSG00000021264	4119.36	0.0827041	0.0538617	1.53549	0.124663	0.958752	protein_coding	12	3398	3432	4224	4792	3995	4876	4464	4142
Plec	ENSMUSG00000022565	3424.07	-0.0924231	0.0602016	-1.53523	0.124728	0.958752	protein_coding	15	2947	2779	3071	3487	3632	4873	3651	3365
Shisal2b	ENSMUSG00000042655	943.009	-0.127006	0.0827473	-1.53486	0.124818	0.958752	protein_coding	13	735	691	913	1040	885	1243	1169	1016
Zfp113	ENSMUSG00000037007	937.328	-0.130199	0.084796	-1.53544	0.124677	0.958752	protein_coding	5	773	747	810	1002	1047	1147	994	1077
H4c3	ENSMUSG00000060678	113.261	-0.276506	0.180095	-1.53533	0.124703	0.958752	protein_coding	13	77	77	105	128	100	155	157	132
Plet1	ENSMUSG00000032068	95.4881	-0.328251	0.213677	-1.5362	0.124489	0.958752	protein_coding	9	55	78	89	95	129	109	109	113
Bambi	ENSMUSG00000024232	3163.89	-0.375025	0.244214	-1.53564	0.124626	0.958752	protein_coding	18	2486	2446	2622	2532	2191	4903	4705	4023
Celf5	ENSMUSG00000034818	164.304	-0.302264	0.197026	-1.53414	0.124996	0.959571	protein_coding	10	124	122	165	126	261	222	160	151
Phf2os1	ENSMUSG00000086889	546.482	0.15864	0.103432	1.53376	0.125089	0.959733	antisense	13	549	517	503	555	510	711	485	554
Pycard	ENSMUSG00000030793	186.76	0.221312	0.144359	1.53307	0.125259	0.960088	protein_coding	7	169	184	179	213	195	200	181	174
Eno1	ENSMUSG00000063524	2945.04	0.108974	0.0711536	1.53154	0.125637	0.960088	protein_coding	4	2377	2311	3114	3719	2585	3822	3013	3017
Fmnl2	ENSMUSG00000036053	4286.28	0.104996	0.0685548	1.53156	0.12563	0.960088	protein_coding	2	4078	3721	4070	4579	4204	5088	4482	4246
Disp2	ENSMUSG00000040035	23685.7	-0.0724601	0.0472844	-1.53243	0.125416	0.960088	protein_coding	2	19486	19019	22172	25320	24352	31561	25059	25367
Ezh1	ENSMUSG00000006920	4613.88	-0.0952346	0.0621524	-1.53228	0.125454	0.960088	protein_coding	11	4121	3915	3953	4488	4993	6376	4561	4926
Rassf1	ENSMUSG00000010067	792.903	-0.165134	0.107746	-1.53262	0.12537	0.960088	protein_coding	9	597	653	717	814	657	1101	978	951
Tat	ENSMUSG00000001670	1873.02	-0.172315	0.112506	-1.53161	0.125618	0.960088	protein_coding	8	1218	1900	1585	1806	2231	2731	1701	2047
Gm5454	ENSMUSG00000047643	302.848	-0.191314	0.124996	-1.53055	0.12588	0.961392	processed_pseudogene	13	234	220	262	341	375	428	311	303
Sdr39u1	ENSMUSG00000022223	1581.62	0.107326	0.0701512	1.52993	0.126035	0.962032	protein_coding	14	1197	1331	1672	1980	1434	1969	1648	1618
Gm10432	ENSMUSG00000113679	197.713	-0.247498	0.161803	-1.52962	0.126111	0.96206	processed_transcript	12	165	131	163	217	245	249	255	186
Dcun1d3	ENSMUSG00000048787	1286.45	-0.123244	0.080601	-1.52906	0.126249	0.962567	protein_coding	7	853	985	1278	1548	1304	1716	1427	1418
Vegfa	ENSMUSG00000023951	40106.6	0.0940608	0.0615271	1.52877	0.126321	0.96257	protein_coding	17	36526	34665	38129	44474	37299	49878	39728	42900
Pold4	ENSMUSG00000024854	651.067	-0.161438	0.105631	-1.52832	0.126434	0.962881	protein_coding	19	487	496	585	736	680	982	613	752
Kcnh1	ENSMUSG00000058248	520.802	0.711931	0.476197	1.49503	0.134906	0.963328	protein_coding	1	650	456	408	917	294	539	199	705
Arrdc4	ENSMUSG00000042659	2008.28	0.53586	0.363488	1.47422	0.140424	0.963328	protein_coding	7	2846	2227	1471	2178	984	2369	2011	1746
Tyro3	ENSMUSG00000027298	104.222	0.498589	0.333032	1.49712	0.134361	0.963328	protein_coding	2	76	74	124	178	156	143	56	45
Spsb4	ENSMUSG00000046997	138.307	0.457553	0.304099	1.50462	0.132422	0.963328	protein_coding	9	132	114	108	244	42	151	212	124
Arrdc3	ENSMUSG00000074794	2586.12	0.38601	0.261303	1.47725	0.139609	0.963328	protein_coding	13	3324	2618	1834	3028	2072	2511	2947	2119
Gm29008	ENSMUSG00000099609	111.015	0.35818	0.243149	1.47309	0.140727	0.963328	TEC	6	109	93	108	154	130	132	54	113
Tmem88	ENSMUSG00000045377	105.655	0.322942	0.214002	1.50906	0.131284	0.963328	protein_coding	11	94	138	85	116	82	144	103	83
4930405A21Rik	ENSMUSG00000086638	109.464	0.284054	0.190244	1.49311	0.135409	0.963328	processed_transcript	2	119	84	110	133	111	136	94	93
Strip2	ENSMUSG00000039629	217.851	0.282579	0.187212	1.50941	0.131195	0.963328	protein_coding	6	171	224	185	318	169	344	192	175
S100z	ENSMUSG00000021679	186.247	0.274142	0.18474	1.48394	0.137826	0.963328	protein_coding	13	199	172	149	236	142	292	143	174
Crhbp	ENSMUSG00000021680	165.935	0.273154	0.187209	1.45908	0.144542	0.963328	protein_coding	13	197	189	131	147	138	232	117	166
Gpihbp1	ENSMUSG00000022579	330.696	0.272493	0.186684	1.45965	0.144385	0.963328	protein_coding	15	435	218	286	401	264	446	322	288
Gm31544	ENSMUSG00000114375	112.487	0.270749	0.17908	1.51188	0.130564	0.963328	processed_pseudogene	13	89	88	129	162	86	127	127	106
Ednrb	ENSMUSG00000022122	544.479	0.264085	0.179633	1.47014	0.141524	0.963328	protein_coding	14	703	418	466	602	559	483	632	454
Gm3636	ENSMUSG00000091754	133.688	0.26223	0.174593	1.50195	0.133109	0.963328	protein_coding	14	133	131	139	134	112	150	136	132
Gm45838	ENSMUSG00000108825	256.812	0.261532	0.178236	1.46734	0.142284	0.963328	TEC	7	392	286	145	197	319	301	170	192
H1f3	ENSMUSG00000052565	360.38	0.257543	0.173028	1.48844	0.136634	0.963328	protein_coding	13	397	291	290	477	243	382	412	406
Gm15441	ENSMUSG00000074398	228.454	0.247841	0.166906	1.48492	0.137566	0.963328	antisense	3	188	245	197	295	178	264	277	197
Gm7967	ENSMUSG00000100009	547.904	0.24714	0.16438	1.50347	0.132717	0.963328	lincRNA	1	695	525	433	531	400	720	482	576
Gm12663	ENSMUSG00000101316	160.566	0.246519	0.168062	1.46683	0.142422	0.963328	processed_pseudogene	11	154	163	156	170	124	185	177	156
Gm47572	ENSMUSG00000112922	155.438	0.245945	0.163685	1.50255	0.132955	0.963328	TEC	10	150	154	138	183	130	170	157	163
H2ac7	ENSMUSG00000071478	207.678	0.241259	0.164164	1.46962	0.141664	0.963328	protein_coding	13	234	184	179	234	168	239	198	225
Tmem79	ENSMUSG00000001420	140.529	0.240222	0.157777	1.52254	0.127875	0.963328	protein_coding	3	116	137	142	173	134	165	135	130
D430018E03Rik	ENSMUSG00000097559	173.954	0.236117	0.155377	1.51963	0.128603	0.963328	sense_intronic	5	172	156	185	183	142	220	166	173
Cd72	ENSMUSG00000028459	168.846	0.220319	0.144213	1.52773	0.12658	0.963328	protein_coding	4	161	151	170	192	163	210	160	151
Slc19a2	ENSMUSG00000040918	430.441	0.213847	0.143453	1.49071	0.136037	0.963328	protein_coding	1	395	369	394	569	367	423	572	378
Mir670hg	ENSMUSG00000075020	941.633	0.211394	0.1386	1.52521	0.127206	0.963328	lincRNA	2	787	740	964	1329	621	1175	828	1221
Gm13331	ENSMUSG00000081519	274.052	0.203184	0.136277	1.49097	0.13597	0.963328	processed_pseudogene	2	183	227	309	403	259	273	312	260
Zfp971	ENSMUSG00000074519	410.773	0.201168	0.13726	1.4656	0.142758	0.963328	protein_coding	2	450	367	369	433	433	411	378	428
Aldoc	ENSMUSG00000017390	416.939	0.200441	0.136139	1.47233	0.140931	0.963328	protein_coding	11	319	361	554	431	346	487	468	397
Pik3ip1	ENSMUSG00000034614	492.773	0.197938	0.133841	1.4789	0.139168	0.963328	protein_coding	11	613	497	349	468	465	715	463	360
Ogfod3	ENSMUSG00000025169	290.874	0.196956	0.129956	1.51556	0.129631	0.963328	protein_coding	11	222	266	317	360	263	299	351	268
Pard6b	ENSMUSG00000044641	568.565	0.194388	0.131824	1.47461	0.140318	0.963328	protein_coding	2	548	516	608	564	514	594	696	505
Paqr3	ENSMUSG00000055725	292.773	0.19365	0.126791	1.52731	0.126683	0.963328	protein_coding	5	237	244	293	407	226	362	318	294
Tex30	ENSMUSG00000026049	257.587	0.191639	0.130773	1.46543	0.142804	0.963328	protein_coding	1	207	236	264	321	223	274	308	245
Cpeb1os1	ENSMUSG00000109401	219.048	0.191248	0.130214	1.46872	0.141909	0.963328	TEC	7	178	186	227	288	193	243	217	240
Trmt61a	ENSMUSG00000060950	323.286	0.190888	0.128344	1.48731	0.136933	0.963328	protein_coding	12	239	242	363	475	243	387	316	374
9530082P21Rik	ENSMUSG00000097006	296.042	0.190445	0.130029	1.46464	0.143019	0.963328	antisense	17	283	265	271	353	286	383	234	311
Gm11175	ENSMUSG00000080058	855.906	0.182238	0.121788	1.49635	0.134561	0.963328	antisense	8	841	764	865	892	666	1124	764	971
H4c11	ENSMUSG00000067455	311.351	0.182074	0.121247	1.50168	0.133181	0.963328	protein_coding	13	239	286	328	389	243	375	331	331
Il1rap	ENSMUSG00000022514	305.827	0.17849	0.121199	1.4727	0.140831	0.963328	protein_coding	16	287	271	294	353	317	375	318	247
Gm38077	ENSMUSG00000104344	491.656	0.176137	0.117123	1.50386	0.132617	0.963328	TEC	9	514	479	425	502	515	533	464	485
Aacs	ENSMUSG00000029482	2767.01	0.174302	0.11758	1.48241	0.138232	0.963328	protein_coding	5	2511	2464	2734	3191	1846	3743	2943	2968
Bak1	ENSMUSG00000057789	530.168	0.163381	0.108101	1.51138	0.130692	0.963328	protein_coding	17	490	524	470	590	453	746	520	485
Plaat3	ENSMUSG00000060675	719.219	0.157531	0.107479	1.46569	0.142733	0.963328	protein_coding	19	595	538	817	913	544	909	836	699
Gm12481	ENSMUSG00000043770	930.035	0.148768	0.101681	1.46308	0.143446	0.963328	processed_pseudogene	4	670	731	1038	1291	772	1218	967	911
Tsga10	ENSMUSG00000060771	1991.85	0.14801	0.0977985	1.51342	0.130173	0.963328	protein_coding	1	1896	1686	2098	2060	1611	2374	2196	2104
Kcnk16	ENSMUSG00000023387	11545.3	0.147569	0.0983853	1.49991	0.133637	0.963328	protein_coding	14	8846	8804	12795	15577	7788	14934	13091	12449
Ostf1	ENSMUSG00000024725	467.119	0.146985	0.0998566	1.47196	0.141031	0.963328	protein_coding	19	370	403	498	570	473	509	479	469
Aen	ENSMUSG00000030609	750.422	0.146278	0.0968593	1.51021	0.13099	0.963328	protein_coding	7	627	658	697	976	612	918	780	816
Tmem246	ENSMUSG00000039611	561.979	0.139914	0.0946	1.47901	0.139139	0.963328	protein_coding	4	408	445	645	738	485	650	640	559
H2-Ab1	ENSMUSG00000073421	1408.83	0.136945	0.0913992	1.49832	0.134051	0.963328	protein_coding	17	1115	1351	1321	1729	1264	1844	1538	1255
Nr2c1	ENSMUSG00000005897	716.586	0.134878	0.0895606	1.50599	0.132069	0.963328	protein_coding	10	676	610	661	844	701	825	750	704
Pfn2	ENSMUSG00000027805	1138.25	0.134547	0.0884265	1.52157	0.128118	0.963328	protein_coding	3	812	928	1279	1502	1124	1255	1240	1098
Fig4	ENSMUSG00000038417	603.48	0.133286	0.0913481	1.4591	0.144538	0.963328	protein_coding	10	486	476	676	737	581	665	663	598
Paxip1	ENSMUSG00000002221	8240.53	0.132561	0.0885143	1.49762	0.134231	0.963328	protein_coding	5	7697	6592	7940	9920	6560	10391	8370	9236
Pgm2	ENSMUSG00000029171	642.877	0.131411	0.0864528	1.52003	0.128504	0.963328	protein_coding	5	529	497	666	844	600	713	695	667
Srebf1	ENSMUSG00000020538	6745.85	0.131051	0.0878668	1.49148	0.135837	0.963328	protein_coding	11	5587	5672	7064	8079	5136	9068	7335	6866
Heatr5a	ENSMUSG00000035181	1699.5	0.130704	0.0856513	1.526	0.127009	0.963328	protein_coding	12	1569	1496	1632	1898	1509	2107	1587	1901
Igsf8	ENSMUSG00000038034	2025.71	0.130569	0.0858564	1.52078	0.128316	0.963328	protein_coding	1	1745	1645	2189	2325	1663	2441	2411	1971
Prdx3	ENSMUSG00000024997	1017.47	0.1267	0.0835107	1.51717	0.129223	0.963328	protein_coding	19	720	803	1135	1386	966	1118	1066	1077
Slc2a8	ENSMUSG00000026791	859.632	0.125546	0.083056	1.51158	0.13064	0.963328	protein_coding	2	745	747	885	963	772	1132	861	848
Pdhb	ENSMUSG00000021748	3463.15	0.124872	0.0849947	1.46917	0.141787	0.963328	protein_coding	14	3105	3360	3028	3907	3038	4285	3393	3777
Exosc9	ENSMUSG00000027714	824.93	0.12388	0.0819682	1.51131	0.130709	0.963328	protein_coding	3	604	706	885	1050	778	930	868	866
Slc25a16	ENSMUSG00000071253	867.828	0.123689	0.0812668	1.52201	0.128007	0.963328	protein_coding	10	701	690	919	1094	766	940	1033	885
Sema6d	ENSMUSG00000027200	2863.65	0.123036	0.0841764	1.46165	0.143837	0.963328	protein_coding	2	2726	2430	2761	3149	2438	3400	3120	3042
Gm26782	ENSMUSG00000097431	1209.1	0.121835	0.082317	1.48008	0.138853	0.963328	antisense	14	1147	1064	1088	1373	1305	1449	1085	1214
Slc17a5	ENSMUSG00000049624	820.249	0.119008	0.0810863	1.46767	0.142194	0.963328	protein_coding	9	681	707	818	988	845	937	820	827
Bri3	ENSMUSG00000047843	794.984	0.11831	0.0803889	1.47172	0.141096	0.963328	protein_coding	5	625	653	860	972	672	925	902	836
Tcea1	ENSMUSG00000033813	1576.27	0.118189	0.0777686	1.51975	0.128573	0.963328	protein_coding	1	1214	1372	1527	2060	1451	1699	1805	1636
Tmod3	ENSMUSG00000058587	1470.22	0.118117	0.0795081	1.4856	0.137384	0.963328	protein_coding	9	1329	1252	1377	1743	1579	1714	1525	1334
Ptpn2	ENSMUSG00000024539	1028.61	0.117824	0.080582	1.46217	0.143695	0.963328	protein_coding	18	791	885	1022	1330	966	1094	1153	1084
Hmgcll1	ENSMUSG00000007908	824.296	0.116835	0.0794858	1.46988	0.141594	0.963328	protein_coding	9	673	708	835	994	786	910	863	888
Hsp90aa1	ENSMUSG00000021270	10598.2	0.115938	0.0794137	1.45993	0.144309	0.963328	protein_coding	12	8524	8176	10160	14818	8230	12250	12119	12013
Cbfb	ENSMUSG00000031885	1899.18	0.11525	0.0754981	1.52652	0.126879	0.963328	protein_coding	8	1570	1648	1907	2255	1748	2153	2236	1827
Cnnm2	ENSMUSG00000064105	1209.68	0.114712	0.0773207	1.48359	0.137918	0.963328	protein_coding	19	956	1006	1241	1529	1058	1448	1205	1371
D3Ertd751e	ENSMUSG00000025766	1974.17	0.11262	0.076235	1.47727	0.139604	0.963328	protein_coding	3	1778	1749	1847	2249	1949	2165	2116	2026
Ube2k	ENSMUSG00000029203	1781.89	0.112067	0.0764843	1.46523	0.142859	0.963328	protein_coding	5	1298	1561	1784	2338	1640	1941	2025	1860
Rbms1	ENSMUSG00000026970	1053.22	0.11206	0.0758548	1.47729	0.139598	0.963328	protein_coding	2	916	965	984	1198	1141	1268	1030	983
Rlim	ENSMUSG00000056537	2804.86	0.110647	0.0732293	1.51097	0.130796	0.963328	protein_coding	X	2491	2463	2545	3358	2853	3112	2873	2901
Lman2l	ENSMUSG00000001143	2138.63	0.109585	0.0745439	1.47008	0.141541	0.963328	protein_coding	1	1999	1882	1960	2398	1932	2650	2204	2218
Tmem184a	ENSMUSG00000036687	3523.35	0.108136	0.072591	1.48966	0.136313	0.963328	protein_coding	5	3360	3076	3364	3728	3234	4438	3551	3622
Ccdc91	ENSMUSG00000030301	1781.46	0.107975	0.071818	1.50345	0.132723	0.963328	protein_coding	6	1289	1433	1918	2370	1682	1958	2007	1814
Tle3	ENSMUSG00000032280	6106.67	0.107602	0.0731223	1.47153	0.141147	0.963328	protein_coding	9	5702	6301	5410	5887	6398	7503	5770	5899
Aip	ENSMUSG00000024847	1788.42	0.107462	0.0705733	1.5227	0.127833	0.963328	protein_coding	19	1377	1343	2011	2297	1584	2141	1861	1932
Creb3l1	ENSMUSG00000027230	1930.34	0.106354	0.0701284	1.51656	0.129377	0.963328	protein_coding	2	1608	1597	2021	2259	1632	2354	2135	2029
Rfwd3	ENSMUSG00000033596	1236.25	0.106344	0.0727067	1.46265	0.143564	0.963328	protein_coding	8	1024	1107	1210	1440	1182	1415	1353	1246
Lrp6	ENSMUSG00000030201	4160.57	0.106284	0.071957	1.47705	0.139663	0.963328	protein_coding	6	3947	3672	3850	4509	4159	4826	4465	4010
Fis1	ENSMUSG00000019054	1821.41	0.105623	0.0697218	1.51492	0.129792	0.963328	protein_coding	5	1473	1463	1871	2300	1555	2280	1953	1907
Hax1	ENSMUSG00000027944	1730.73	0.105534	0.0702222	1.50286	0.132875	0.963328	protein_coding	3	1363	1493	1706	2176	1756	2002	1756	1759
Zranb2	ENSMUSG00000028180	8779.87	0.105039	0.0711755	1.47578	0.140002	0.963328	protein_coding	3	8292	7784	7744	9925	9686	10183	8317	8634
Ube2g2	ENSMUSG00000009293	1740.27	0.104644	0.0711607	1.47053	0.141418	0.963328	protein_coding	10	1272	1482	1794	2262	1543	2060	1828	1900
Impad1	ENSMUSG00000066324	3335.18	0.104337	0.0696352	1.49833	0.134046	0.963328	protein_coding	4	2640	2761	3399	4196	3242	3628	3863	3265
Sacm1l	ENSMUSG00000025240	3602.07	0.10414	0.0691844	1.50525	0.132259	0.963328	protein_coding	9	2824	3012	3585	4585	3203	3702	4160	4072
Sgpp1	ENSMUSG00000021054	2430.99	0.103276	0.0694449	1.48717	0.136971	0.963328	protein_coding	12	1762	2080	2674	2955	2156	2710	2823	2541
Pmpcb	ENSMUSG00000029017	1890.12	0.101626	0.0678752	1.49726	0.134327	0.963328	protein_coding	5	1583	1517	1978	2254	1883	2158	2045	1865
Cab39	ENSMUSG00000036707	3371.01	0.101444	0.0677223	1.49794	0.13415	0.963328	protein_coding	1	2560	2924	3479	4148	3292	3831	3778	3282
Nod1	ENSMUSG00000038058	3624.1	0.101266	0.0665848	1.52086	0.128296	0.963328	protein_coding	6	3352	3383	3449	3630	3606	5141	3271	3387
Slc6a6	ENSMUSG00000030096	17361	0.100868	0.068085	1.4815	0.138473	0.963328	protein_coding	6	17436	16224	14785	17817	17234	22137	17218	16508
Shprh	ENSMUSG00000090112	2591.6	0.100815	0.0689142	1.4629	0.143494	0.963328	protein_coding	10	2449	2263	2376	2854	2697	3051	2596	2556
Celf4	ENSMUSG00000024268	2517.96	0.0993822	0.0659779	1.50629	0.131991	0.963328	protein_coding	18	2051	2191	2468	3036	2432	2887	2831	2461
Inpp5a	ENSMUSG00000025477	1774.2	0.0993802	0.0664574	1.4954	0.134811	0.963328	protein_coding	7	1449	1568	1673	2180	1672	2165	1807	1852
Ap1s2	ENSMUSG00000031367	20036.7	0.0991684	0.0659555	1.50357	0.132693	0.963328	protein_coding	X	18550	18423	18230	21524	20602	23039	20263	20267
Gm7964	ENSMUSG00000063902	4143.28	0.098367	0.0669219	1.46988	0.141595	0.963328	processed_pseudogene	7	3041	3254	4469	5493	3620	4871	4856	4130
Kctd20	ENSMUSG00000005936	5277.01	0.0974583	0.0664522	1.46659	0.142487	0.963328	protein_coding	17	5102	4599	4731	5776	5249	6441	5380	5188
Arglu1	ENSMUSG00000040459	18226.7	0.0970803	0.0658226	1.47488	0.140245	0.963328	protein_coding	8	16706	17539	15711	19752	19677	21512	18204	17242
Cap1	ENSMUSG00000028656	3940.39	0.0958154	0.0628426	1.52469	0.127337	0.963328	protein_coding	4	3139	3037	4045	5169	3478	4793	4356	4042
Vps26b	ENSMUSG00000031988	2457.51	0.0956951	0.0637365	1.50142	0.133247	0.963328	protein_coding	9	1988	1870	2670	3040	2275	2902	2708	2491
Kpna4	ENSMUSG00000027782	1876.63	0.0952172	0.0639164	1.48971	0.136299	0.963328	protein_coding	3	1442	1606	1979	2243	1739	2119	2037	2022
Atp6ap2	ENSMUSG00000031007	6933.21	0.0924886	0.0631832	1.46382	0.143244	0.963328	protein_coding	X	4948	5490	7221	9557	6268	7613	8039	7291
Abcg1	ENSMUSG00000024030	2057.26	0.0918569	0.0623148	1.47408	0.14046	0.963328	protein_coding	17	1681	1723	2045	2510	1917	2554	2069	2181
Twf1	ENSMUSG00000022451	2455.26	0.091548	0.0608963	1.50334	0.132751	0.963328	protein_coding	15	1881	1986	2525	3174	2281	2935	2620	2551
Ssb	ENSMUSG00000068882	5080.57	0.0906387	0.0607041	1.49312	0.135405	0.963328	protein_coding	2	3990	4385	4926	6372	4863	5697	5587	5310
Pcyt1a	ENSMUSG00000005615	2372.67	0.090516	0.059304	1.52631	0.126934	0.963328	protein_coding	16	1833	1983	2429	2962	2253	2791	2476	2515
Ahctf1	ENSMUSG00000026491	2795.24	0.0901842	0.061661	1.46258	0.143582	0.963328	protein_coding	1	2475	2350	2776	3127	2632	3366	2927	2913
Colgalt1	ENSMUSG00000034807	2720.45	0.0891719	0.0593648	1.5021	0.133071	0.963328	protein_coding	8	2361	2266	2720	3113	2561	3435	2755	2800
Snrk	ENSMUSG00000038145	3045.87	0.0886706	0.0600913	1.4756	0.140052	0.963328	protein_coding	9	2715	2688	2876	3383	2953	3769	3239	2953
Dnaja2	ENSMUSG00000031701	2448.09	0.0875634	0.0599822	1.45982	0.144338	0.963328	protein_coding	8	1731	1893	2714	3248	2166	2698	2733	2735
Cfap36	ENSMUSG00000020462	2714.91	0.0874445	0.0589995	1.48212	0.138308	0.963328	protein_coding	11	2107	2337	2767	3281	2459	3276	2934	2850
Jade1	ENSMUSG00000025764	3142.54	0.0863269	0.0582389	1.48229	0.138264	0.963328	protein_coding	3	2554	2625	3107	3843	2890	3552	3429	3435
Ddx47	ENSMUSG00000030204	2719.91	0.0860483	0.0588827	1.46135	0.143919	0.963328	protein_coding	6	2385	2347	2688	2993	2604	3420	2769	2761
Necap1	ENSMUSG00000030327	2511.43	0.0860435	0.057972	1.48423	0.137749	0.963328	protein_coding	6	1990	2056	2511	3172	2272	2926	2731	2717
Pcbp1	ENSMUSG00000051695	6470.31	0.0860367	0.0580488	1.48214	0.138302	0.963328	protein_coding	6	4853	5129	6810	8422	5575	7852	7076	6958
Ppm1a	ENSMUSG00000021096	3493.57	0.0848128	0.0563359	1.50548	0.132199	0.963328	protein_coding	12	2850	2893	3566	4165	3347	4186	3842	3447
Tmem59	ENSMUSG00000028618	7383.01	0.0846983	0.0573977	1.47564	0.140041	0.963328	protein_coding	4	5289	5742	8048	9795	6650	8295	8544	7717
Atp6v1c1	ENSMUSG00000022295	3577.27	0.0837798	0.0556522	1.50542	0.132217	0.963328	protein_coding	15	2816	2894	3641	4505	3399	3998	3879	3861
Arpc5l	ENSMUSG00000026755	2781.5	0.0827362	0.0564903	1.46461	0.143028	0.963328	protein_coding	2	2128	2182	2933	3560	2497	3127	3013	3145
Cerk	ENSMUSG00000035891	4225.59	0.0824998	0.0552493	1.49323	0.135378	0.963328	protein_coding	15	3392	3555	4324	5012	3979	5286	4269	4440
St13	ENSMUSG00000022403	4640.96	0.0818771	0.0552115	1.48297	0.138082	0.963328	protein_coding	15	3551	3777	4813	5833	4355	5061	5114	5108
Sdha	ENSMUSG00000021577	8805.85	0.0792245	0.0519985	1.52359	0.127611	0.963328	protein_coding	13	6705	7118	9064	11250	8072	10147	10016	9145
Pkm	ENSMUSG00000032294	25379.9	0.0777774	0.0510877	1.52243	0.127902	0.963328	protein_coding	9	20805	21133	25142	30527	22704	30897	28090	26457
Macroh2a1	ENSMUSG00000015937	8034.54	0.0763598	0.0516061	1.47967	0.138962	0.963328	protein_coding	13	6727	6722	7927	9454	7335	9976	8561	8390
Deptor	ENSMUSG00000022419	6899.92	-0.0818873	0.0553459	-1.47955	0.138992	0.963328	protein_coding	15	5279	5576	6740	7450	7350	8571	7475	7562
Rab11b	ENSMUSG00000077450	3241.53	-0.0833675	0.0571221	-1.45946	0.144438	0.963328	protein_coding	17	2437	2401	3160	3868	3131	4135	3772	3545
Dync1h1	ENSMUSG00000018707	17462.2	-0.0867635	0.0585091	-1.4829	0.1381	0.963328	protein_coding	12	14470	14479	16405	17468	17504	22957	19040	19204
Ctr9	ENSMUSG00000005609	2316.13	-0.090644	0.0602129	-1.50539	0.132223	0.963328	protein_coding	7	1727	1883	2235	2549	2411	2916	2627	2479
Pcsk2	ENSMUSG00000027419	91648.9	-0.0911981	0.06206	-1.46952	0.141693	0.963328	protein_coding	2	64028	68550	89399	114685	95226	112972	105221	98375
Bod1l	ENSMUSG00000061755	4233.56	-0.0916314	0.0615609	-1.48847	0.136627	0.963328	protein_coding	5	3563	3441	3962	4239	4481	5444	4527	4625
Appl1	ENSMUSG00000040760	1779.87	-0.0917546	0.0619014	-1.48227	0.138269	0.963328	protein_coding	14	1377	1435	1686	1939	1823	2222	1975	1998
Arap1	ENSMUSG00000032812	3101.28	-0.0927744	0.0624826	-1.4848	0.137596	0.963328	protein_coding	7	2414	2418	2906	3497	3387	4136	3174	3314
Edrf1	ENSMUSG00000039990	1532.89	-0.0943358	0.0640599	-1.47262	0.140853	0.963328	protein_coding	7	1127	1212	1454	1776	1513	1899	1738	1763
Parp4	ENSMUSG00000054509	1867.98	-0.094738	0.0625121	-1.51551	0.129642	0.963328	protein_coding	14	1508	1576	1654	1982	1992	2419	2082	1938
Chd6	ENSMUSG00000057133	4805.03	-0.0951082	0.0641624	-1.4823	0.138259	0.963328	protein_coding	2	4221	3930	4378	4657	5025	6482	5091	5119
Xrn1	ENSMUSG00000032410	3370.92	-0.0957708	0.0640554	-1.49512	0.134882	0.963328	protein_coding	9	2756	2929	2968	3435	3674	4211	3718	3577
Eif3l	ENSMUSG00000033047	2246.77	-0.0969004	0.0642727	-1.50764	0.131646	0.963328	protein_coding	15	1639	1724	2235	2565	2219	2783	2438	2695
Noc2l	ENSMUSG00000095567	3290.9	-0.0991573	0.0651144	-1.52282	0.127805	0.963328	protein_coding	4	2599	2516	3191	3576	3156	4403	3530	3827
Zfyve26	ENSMUSG00000066440	2296.25	-0.0991879	0.0679149	-1.46047	0.14416	0.963328	protein_coding	12	2080	1840	2021	2246	2573	3249	2268	2328
Ncam1	ENSMUSG00000039542	2844.73	-0.0997706	0.0670213	-1.48864	0.136582	0.963328	protein_coding	9	2177	2210	2715	3190	2883	3743	3414	2845
Prkdc	ENSMUSG00000022672	1454.5	-0.100369	0.0685849	-1.46343	0.143349	0.963328	protein_coding	16	1249	1245	1218	1491	1524	1981	1541	1540
Helz2	ENSMUSG00000027580	2290.49	-0.101118	0.0669434	-1.5105	0.130916	0.963328	protein_coding	2	1957	1881	1928	2440	2400	3342	2277	2405
Pcbp3	ENSMUSG00000001120	1622.53	-0.101269	0.0687031	-1.47401	0.140479	0.963328	protein_coding	10	1303	1263	1548	1726	1684	2147	1681	1836
Ifnar1	ENSMUSG00000022967	1862.89	-0.102653	0.0700372	-1.4657	0.142731	0.963328	protein_coding	16	1520	1488	1701	1984	1828	2468	1976	2173
Rxrb	ENSMUSG00000039656	2768.77	-0.102996	0.0704136	-1.46273	0.143541	0.963328	protein_coding	17	2111	2154	2584	3167	2665	3952	2924	3064
Trappc12	ENSMUSG00000020628	1760.96	-0.10471	0.0712891	-1.4688	0.141887	0.963328	protein_coding	12	1351	1328	1714	1970	1902	2314	1805	1957
Cyth1	ENSMUSG00000017132	2146.13	-0.105485	0.0713304	-1.47882	0.139189	0.963328	protein_coding	11	1617	1784	2082	2217	2347	2888	2153	2350
Mpv17	ENSMUSG00000107283	1023.67	-0.105858	0.0710578	-1.48975	0.136289	0.963328	protein_coding	5	790	830	950	1112	1065	1387	1124	1074
Plekhh2	ENSMUSG00000040852	1279.59	-0.106533	0.0724592	-1.47025	0.141493	0.963328	protein_coding	17	887	1034	1256	1455	1227	1641	1471	1464
Msantd2	ENSMUSG00000042138	1766.63	-0.106948	0.0704643	-1.51777	0.129073	0.963328	protein_coding	9	1494	1515	1549	1739	1848	2377	1819	1966
Mark4	ENSMUSG00000030397	1635.97	-0.107241	0.0722905	-1.48347	0.137949	0.963328	protein_coding	7	1183	1323	1588	1810	1616	2239	1732	1852
Dedd	ENSMUSG00000013973	1577.45	-0.107841	0.0733003	-1.47122	0.141232	0.963328	protein_coding	1	1136	1303	1549	1691	1587	2066	1680	1825
Kif13a	ENSMUSG00000021375	1118.33	-0.108504	0.0729563	-1.48725	0.13695	0.963328	protein_coding	13	875	952	1008	1164	1263	1498	1131	1185
Shtn1	ENSMUSG00000041362	1293.9	-0.108867	0.0713798	-1.52518	0.127215	0.963328	protein_coding	19	1032	957	1226	1449	1361	1600	1500	1397
Eif3d	ENSMUSG00000016554	2237.76	-0.109945	0.0741393	-1.48296	0.138086	0.963328	protein_coding	15	1514	1534	2313	2859	2214	2772	2478	2641
Nup155	ENSMUSG00000022142	1272.06	-0.110751	0.0756656	-1.46368	0.14328	0.963328	protein_coding	15	1113	1037	1116	1260	1469	1642	1351	1300
5330417C22Rik	ENSMUSG00000040412	8346.81	-0.110987	0.0732401	-1.51539	0.129674	0.963328	protein_coding	3	5885	6373	8250	9770	8542	11434	9791	8212
Osgep	ENSMUSG00000006289	871.454	-0.112762	0.0769658	-1.46509	0.142895	0.963328	protein_coding	14	684	660	828	963	886	1168	938	973
Dda1	ENSMUSG00000074247	1522.21	-0.114174	0.0773272	-1.47651	0.139807	0.963328	protein_coding	8	1038	1119	1551	1829	1325	2013	1777	1816
Ppil2	ENSMUSG00000022771	1478.19	-0.114856	0.0764139	-1.50307	0.13282	0.963328	protein_coding	16	1235	1169	1352	1520	1479	2079	1508	1678
Jpt2	ENSMUSG00000024165	2307.77	-0.115369	0.0787301	-1.46538	0.142817	0.963328	protein_coding	17	1451	1816	2234	2913	2259	2746	2631	2813
Ptprj	ENSMUSG00000025314	1902.38	-0.115973	0.0768344	-1.50939	0.131199	0.963328	protein_coding	2	1530	1526	1764	1964	2214	2561	2123	1767
Tbc1d5	ENSMUSG00000023923	1063.1	-0.116672	0.0785765	-1.48482	0.137592	0.963328	protein_coding	17	735	840	1010	1262	1052	1423	1174	1194
Dpp4	ENSMUSG00000035000	2641.07	-0.117676	0.0799415	-1.47203	0.141013	0.963328	protein_coding	2	1927	2149	2636	2747	2977	3074	2891	3003
Eef1d	ENSMUSG00000055762	2585.26	-0.118952	0.0802108	-1.48299	0.138077	0.963328	protein_coding	15	1726	1923	2747	2988	2358	3575	2964	2900
Cacna1b	ENSMUSG00000004113	1342.35	-0.119852	0.0812902	-1.47437	0.140383	0.963328	protein_coding	2	1135	1086	1228	1321	1296	1906	1437	1498
Nae1	ENSMUSG00000031878	1324	-0.119873	0.0821049	-1.46	0.144289	0.963328	protein_coding	8	1025	1078	1299	1316	1418	1613	1424	1552
Ndufa7	ENSMUSG00000041881	1201.98	-0.120528	0.0794765	-1.51652	0.129388	0.963328	protein_coding	17	803	968	1205	1360	1204	1557	1319	1392
Agap2	ENSMUSG00000025422	909.631	-0.122213	0.0837259	-1.45968	0.144379	0.963328	protein_coding	10	732	716	834	961	940	1371	933	935
Atg16l2	ENSMUSG00000047767	4318.35	-0.123089	0.0831511	-1.48031	0.13879	0.963328	protein_coding	7	3526	3520	3971	4332	3971	6246	4464	5118
Trpm4	ENSMUSG00000038260	900.479	-0.124019	0.0834622	-1.48593	0.137299	0.963328	protein_coding	7	674	655	935	971	914	1208	994	994
Tsen54	ENSMUSG00000020781	816.695	-0.125668	0.0829336	-1.51528	0.129701	0.963328	protein_coding	11	622	661	738	900	783	1143	933	883
Fchsd1	ENSMUSG00000038524	848.744	-0.127094	0.0834624	-1.52277	0.127815	0.963328	protein_coding	18	637	652	856	888	911	1144	936	888
Mogs	ENSMUSG00000030036	2227.79	-0.128248	0.0853441	-1.50272	0.132912	0.963328	protein_coding	6	1517	1662	2137	2751	2092	2847	2312	2911
Pdcd2	ENSMUSG00000014771	635.023	-0.128946	0.0883371	-1.45971	0.14437	0.963328	protein_coding	17	420	475	619	787	636	765	759	730
Cpt2	ENSMUSG00000028607	1387.92	-0.130794	0.0866847	-1.50885	0.131336	0.963328	protein_coding	4	893	1116	1460	1518	1389	1718	1725	1497
Exoc8	ENSMUSG00000074030	1066.99	-0.13489	0.0898692	-1.50096	0.133367	0.963328	protein_coding	8	654	788	1108	1331	1087	1300	1311	1158
Rdh10	ENSMUSG00000025921	562.239	-0.135107	0.0898589	-1.50354	0.1327	0.963328	protein_coding	1	407	437	552	612	568	673	657	667
Lonrf2	ENSMUSG00000048814	1109.06	-0.135703	0.091174	-1.48839	0.136648	0.963328	protein_coding	1	848	860	1019	1223	1299	1495	1276	1015
Zfp983	ENSMUSG00000035868	636.751	-0.136143	0.0914049	-1.48945	0.136368	0.963328	protein_coding	17	466	499	585	727	693	811	660	746
Gm16536	ENSMUSG00000089810	572.635	-0.136565	0.0914499	-1.49333	0.13535	0.963328	antisense	9	476	478	481	590	611	772	590	649
Bcl9l	ENSMUSG00000063382	1956.98	-0.13859	0.0933348	-1.48487	0.137579	0.963328	protein_coding	9	1416	1513	1878	2183	1606	2800	2425	2205
Pdia4	ENSMUSG00000025823	3844.48	-0.139215	0.0921677	-1.51045	0.130928	0.963328	protein_coding	6	2323	2972	3660	5000	3617	4732	4128	5079
Exosc2	ENSMUSG00000039356	696.656	-0.139291	0.0952963	-1.46167	0.143833	0.963328	protein_coding	2	536	565	659	709	653	950	751	847
Smpd3	ENSMUSG00000031906	1264.63	-0.140242	0.0958594	-1.463	0.143468	0.963328	protein_coding	8	820	913	1315	1531	1242	1740	1553	1266
Rars2	ENSMUSG00000028292	785.838	-0.140625	0.0923662	-1.52247	0.127892	0.963328	protein_coding	4	570	662	770	781	799	1040	833	932
Scfd1	ENSMUSG00000020952	1920.69	-0.145001	0.0958391	-1.51296	0.13029	0.963328	protein_coding	12	1347	1474	1808	2241	1908	2363	1900	2623
Ticam1	ENSMUSG00000047123	646.886	-0.145636	0.0965255	-1.50878	0.131354	0.963328	protein_coding	17	416	490	645	778	583	867	739	786
Zfp526	ENSMUSG00000046541	650.745	-0.14719	0.0978855	-1.50369	0.132661	0.963328	protein_coding	7	419	489	674	757	599	871	721	801
Atat1	ENSMUSG00000024426	3135.7	-0.148271	0.0980768	-1.51178	0.130589	0.963328	protein_coding	17	2638	2629	2659	3090	3408	4216	2790	3977
Egfr	ENSMUSG00000020122	1065.06	-0.148716	0.0980481	-1.51677	0.129326	0.963328	protein_coding	11	846	989	920	953	1404	1436	957	1094
Aaas	ENSMUSG00000036678	387.335	-0.151428	0.103718	-1.45999	0.144293	0.963328	protein_coding	15	308	323	334	396	466	522	404	391
Wdr91	ENSMUSG00000058486	488.867	-0.151822	0.0997776	-1.52161	0.128107	0.963328	protein_coding	6	387	360	444	544	492	677	588	500
Atp5mpl	ENSMUSG00000021290	479.063	-0.152589	0.102396	-1.49019	0.136175	0.963328	protein_coding	12	339	367	449	552	524	643	488	551
Entpd6	ENSMUSG00000033068	508.419	-0.153819	0.102495	-1.50074	0.133423	0.963328	protein_coding	2	416	433	446	487	515	720	517	594
Dlec1	ENSMUSG00000038060	497.955	-0.157049	0.107434	-1.46181	0.143793	0.963328	protein_coding	9	428	374	438	510	535	658	495	605
Efcc1	ENSMUSG00000068263	425.963	-0.158322	0.106541	-1.48602	0.137275	0.963328	protein_coding	6	385	402	323	364	533	604	444	379
Mrpl21	ENSMUSG00000024829	360.896	-0.15889	0.108693	-1.46182	0.143791	0.963328	protein_coding	19	235	252	381	428	358	451	443	407
Lipe	ENSMUSG00000003123	436.928	-0.160942	0.106989	-1.50429	0.132507	0.963328	protein_coding	7	308	378	396	452	505	642	442	440
Ndor1	ENSMUSG00000006471	634.452	-0.161406	0.108818	-1.48326	0.138006	0.963328	protein_coding	2	543	510	511	661	642	887	614	790
Tmem69	ENSMUSG00000055900	359.794	-0.162485	0.110443	-1.47122	0.141232	0.963328	protein_coding	4	242	238	383	429	366	448	422	418
Zfp94	ENSMUSG00000074282	486.103	-0.16467	0.11101	-1.48338	0.137973	0.963328	protein_coding	7	347	398	495	467	476	681	521	575
Pafah1b3	ENSMUSG00000005447	421.159	-0.165354	0.111612	-1.4815	0.138473	0.963328	protein_coding	7	248	295	457	517	346	536	554	509
Pygb	ENSMUSG00000033059	577.459	-0.167534	0.109994	-1.52312	0.127727	0.963328	protein_coding	2	433	400	571	637	679	828	608	567
Naa80	ENSMUSG00000079334	355.955	-0.168032	0.110947	-1.51452	0.129894	0.963328	protein_coding	9	285	273	315	377	379	445	384	434
Wdr53	ENSMUSG00000022787	299.459	-0.178198	0.118128	-1.50852	0.131423	0.963328	protein_coding	16	191	229	281	363	300	368	347	371
Kcnn1	ENSMUSG00000002908	302.895	-0.180463	0.120768	-1.49429	0.135099	0.963328	protein_coding	8	236	204	299	327	318	421	353	318
Zfp784	ENSMUSG00000043290	293.932	-0.182207	0.124255	-1.46639	0.142541	0.963328	protein_coding	7	225	184	294	338	298	396	330	342
Il10rb	ENSMUSG00000022969	297.601	-0.183197	0.122104	-1.50034	0.133528	0.963328	protein_coding	16	196	199	318	347	306	392	340	342
Rusc1	ENSMUSG00000041263	391.49	-0.183235	0.120197	-1.52446	0.127395	0.963328	protein_coding	3	263	291	387	442	374	512	402	531
Wdr45	ENSMUSG00000039382	769.574	-0.183923	0.121686	-1.51145	0.130673	0.963328	protein_coding	X	694	708	513	742	859	1180	635	908
Dnaic1	ENSMUSG00000061322	600.385	-0.187665	0.125006	-1.50124	0.133294	0.963328	protein_coding	4	415	469	550	670	724	849	513	716
Nfil3	ENSMUSG00000056749	687.082	-0.188504	0.124875	-1.50954	0.13116	0.963328	protein_coding	13	482	610	567	737	678	1038	897	612
Efcab15	ENSMUSG00000020940	308.045	-0.195689	0.131687	-1.48602	0.137274	0.963328	protein_coding	11	178	235	331	345	336	371	345	376
Zfp54	ENSMUSG00000023882	219.834	-0.197947	0.129927	-1.52353	0.127627	0.963328	protein_coding	17	157	148	205	264	208	259	278	279
Nr2f2	ENSMUSG00000030551	251.403	-0.20375	0.138076	-1.47563	0.140042	0.963328	protein_coding	7	204	210	179	271	330	371	263	220
Polr1e	ENSMUSG00000028318	256.661	-0.204926	0.135386	-1.51364	0.130117	0.963328	protein_coding	4	183	197	217	298	263	294	291	348
Maml2	ENSMUSG00000031925	246.874	-0.205478	0.139728	-1.47055	0.141412	0.963328	protein_coding	9	201	177	187	294	289	354	271	247
Dapp1	ENSMUSG00000028159	445.532	-0.205706	0.135834	-1.5144	0.129925	0.963328	protein_coding	3	287	394	393	473	431	611	436	612
Trmt112-ps2	ENSMUSG00000070572	233.496	-0.211045	0.142902	-1.47685	0.139715	0.963328	processed_pseudogene	4	137	164	243	283	257	307	277	250
Pgbd1	ENSMUSG00000055313	177.194	-0.21631	0.144776	-1.49409	0.135151	0.963328	protein_coding	13	135	142	150	182	219	246	195	174
Mad2l1bp	ENSMUSG00000034509	162.225	-0.228666	0.156672	-1.45952	0.144422	0.963328	protein_coding	17	114	111	152	188	141	234	196	198
Bc1	ENSMUSG00000115783	222.434	-0.232964	0.155821	-1.49507	0.134895	0.963328	lincRNA	7	144	185	197	237	296	302	203	250
Zfp872	ENSMUSG00000074472	303.986	-0.233645	0.154469	-1.51257	0.130389	0.963328	protein_coding	9	204	220	261	372	233	439	336	439
Crybb3	ENSMUSG00000029352	447.613	-0.235783	0.157215	-1.49975	0.13368	0.963328	protein_coding	5	357	420	328	415	385	734	420	592
Zfp133-ps	ENSMUSG00000083674	150.583	-0.23619	0.156737	-1.50692	0.131831	0.963328	transcribed_unitary_pseudogene	2	122	117	130	142	190	213	147	163
Sorcs1	ENSMUSG00000043531	144.175	-0.242683	0.162137	-1.49678	0.134451	0.963328	protein_coding	19	103	125	115	146	187	210	142	147
Nhs	ENSMUSG00000059493	191.75	-0.245379	0.164765	-1.48927	0.136418	0.963328	protein_coding	X	181	169	150	143	207	278	236	184
Zim1	ENSMUSG00000002266	14474.9	-0.247144	0.166022	-1.48863	0.136586	0.963328	protein_coding	7	12244	11510	12289	12684	20941	16858	16761	13401
NA	ENSMUSG00000097246	160.532	-0.248281	0.164401	-1.51022	0.130988	0.963328	NA	NA	131	112	150	153	156	230	168	210
Fam166a	ENSMUSG00000026969	125.615	-0.250423	0.16942	-1.47812	0.139375	0.963328	protein_coding	2	85	73	122	159	121	154	161	158
Kcnt1	ENSMUSG00000058740	141.787	-0.253008	0.167576	-1.50981	0.131091	0.963328	protein_coding	2	118	105	121	136	151	216	177	134
[truncated: 15,029 more rows]
