# Supplementary material for: ZFP92, a KRAB domain zinc finger protein enriched in pancreatic islets, binds to B1/Alu SINE transposable elements and regulates retroelements and genes
Source: PLoS Genet. 2023 May 8;19(5):e1010729. doi: 10.1371/journal.pgen.1010729 (PMC10166502; doi:10.1371/journal.pgen.1010729)
Supplement: S3 Table — RNA-seq reads were aligned to TE database by using random assignment per chromosome and globally. Differential expression analysis was done by using DEseq2. Tabs correspond to “chromosomes”, “global” and “1Mb± Mafb” (1Mb upstream and downstream of Mafb gene) differential expression analysis of TE expression. baseMean: the average of the normalized counts taken over all samples; log2FoldChange: log2 fold change between the compared groups; lfcSE: standard error of the log2FoldChange estimate; stat: Wald statistic; pvalue = Wald test p-value; padj = Benjamini-Hochberg adjusted p-value. (XLSX) [file pgen.1010729.s013.xlsx]

## Sheet: Chromosome
TE	baseMean	log2FoldChange	lfcSE	stat	pvalue	padj	chr
RLTR11C_MM:ERVK:LTR	264.843	0.539192	0.134506	4.00868	6.10593e-05	0.0509845	1
IAPEy-int:ERVK:LTR	58.766	-3.39133	0.960093	-3.53229	0.000411974	0.119412	1
MLTR18C_MM:ERVK:LTR	46.5547	0.797406	0.226436	3.52155	0.000429025	0.119412	1
RMER6A:ERVK:LTR	674.993	-0.262908	0.0816225	-3.22102	0.00127735	0.266646	1
RLTR13D6:ERVK:LTR	24.855	-0.944965	0.312007	-3.02866	0.00245638	0.344476	1
MER130:MER130:Unknown	6.01964	2.06092	0.6919	2.97863	0.00289538	0.344476	1
LTR89:ERVL:LTR	152.465	-0.422354	0.143696	-2.93921	0.00329045	0.344476	1
ERVB7_4-LTR_MM:ERVK:LTR	1.64697	-4.04365	1.37619	-2.93828	0.00330037	0.344476	1
ORR1D-int:ERVL-MaLR:LTR	11.6584	-1.55159	0.540206	-2.87222	0.00407596	0.378159	1
MIR3:MIR:SINE	1634.83	0.161997	0.0595538	2.72017	0.00652479	0.54482	1
L2b:L2:LINE	936.74	0.254684	0.0984368	2.58729	0.00967348	0.734305	1
RMER1B:RMER1B:Other	259.651	0.278985	0.111388	2.50462	0.0122584	0.83773	1
RLTR17B_Mm:ERVK:LTR	393.859	0.226162	0.0910985	2.48261	0.0130425	0.83773	1
IAP1-MM_LTR:ERVK:LTR	78.4213	0.502177	0.206157	2.4359	0.0148548	0.885982	1
ERV3-16A3_I-int:ERVL:LTR	15.7629	0.950088	0.401571	2.36593	0.0179849	0.944978	1
Lx5b:L1:LINE	547.415	0.273715	0.116767	2.34411	0.0190726	0.944978	1
MTB:ERVL-MaLR:LTR	519.907	-0.20505	0.087596	-2.34087	0.0192391	0.944978	1
RLTR13D3:ERVK:LTR	3.64086	-2.5082	1.09484	-2.29093	0.0219673	0.966291	1
RMER20B:ERVK:LTR	42.6849	-0.553379	0.241589	-2.29058	0.0219875	0.966291	1
L1_Mus1:L1:LINE	2158.84	-0.175368	0.0779807	-2.24887	0.024521	0.969291	1
MamRep38:hAT:DNA	6.94568	1.55835	0.696394	2.23774	0.0252377	0.969291	1
RLTR47:ERVK:LTR	41.1886	0.502587	0.230467	2.18074	0.0292029	0.969291	1
MER2B:TcMar-Tigger:DNA	89.9217	-0.423329	0.195382	-2.16667	0.0302599	0.969291	1
RMER12C:ERVK:LTR	158.702	-0.286642	0.133586	-2.14575	0.0318927	0.969291	1
Charlie6:hAT-Charlie:DNA	10.9591	-1.02824	0.482645	-2.13043	0.0331363	0.969291	1
RMER19B:ERVK:LTR	507.169	-0.229822	0.107912	-2.12972	0.0331944	0.969291	1
RLTR24:ERV1:LTR	85.2531	0.350971	0.171811	2.04277	0.0410749	0.969291	1
MurSatRep1:MurSatRep1:Unknown	3.07897	1.81462	0.888813	2.04163	0.0411885	0.969291	1
ORR1A4-int:ERVL-MaLR:LTR	245.012	0.268251	0.131473	2.04036	0.0413148	0.969291	1
IAPEY_LTR:ERVK:LTR	5.14831	-1.84172	0.903106	-2.03932	0.0414178	0.969291	1
ERVB4_1B-LTR_MM:ERVK:LTR	28.2852	-0.544327	0.269319	-2.02112	0.0432672	0.969291	1
MLT1H2:ERVL-MaLR:LTR	22.7588	0.725211	0.359087	2.0196	0.0434251	0.969291	1
Helitron1Nb_Mam:Helitron:RC	3.3414	-2.00125	0.993078	-2.0152	0.0438834	0.969291	1
L1_Mus2:L1:LINE	954.111	-0.156682	0.0790195	-1.98283	0.0473862	0.969291	1
MLT1H1:ERVL-MaLR:LTR	22.2541	0.708279	0.359366	1.97091	0.0487343	0.969291	1
Tigger12A:TcMar-Tigger:DNA	1.90152	-2.61779	1.33247	-1.96462	0.0494585	0.969291	1
MT-int:ERVL-MaLR:LTR	12.5028	-0.860405	0.443107	-1.94176	0.0521665	0.969291	1
MLT1F:ERVL-MaLR:LTR	127.68	0.27981	0.144325	1.93875	0.0525323	0.969291	1
ETnERV2-int:ERVK:LTR	22.279	0.638924	0.331371	1.92812	0.0538402	0.969291	1
MMERVK10C-int:ERVK:LTR	356.792	0.192773	0.101853	1.89267	0.0584015	0.969291	1
RMER16B:ERVK:LTR	14.977	0.750871	0.396912	1.89178	0.05852	0.969291	1
MMERGLN_LTR:ERV1:LTR	23.247	-0.558501	0.297592	-1.87674	0.0605543	0.969291	1
IAP1-MM_I-int:ERVK:LTR	182.136	0.233212	0.124665	1.87071	0.0613857	0.969291	1
Lx10:L1:LINE	395.412	0.225232	0.121089	1.86006	0.0628774	0.969291	1
RLTR10E:ERVK:LTR	21.6405	-0.602422	0.324024	-1.85919	0.0629997	0.969291	1
L1MEd:L1:LINE	155.685	0.258705	0.140485	1.84152	0.0655459	0.969291	1
hAT-N1_Mam:hAT:DNA	4.65009	-1.53096	0.832028	-1.84003	0.0657639	0.969291	1
MLTR14:ERV1:LTR	272.863	-0.229688	0.125011	-1.83734	0.0661594	0.969291	1
RLTR28:ERVL:LTR	193.634	-0.237393	0.129983	-1.82633	0.0678001	0.969291	1
UCON26:UCON26:Unknown	1.80316	-2.4684	1.35945	-1.81573	0.0694123	0.969291	1
L1MA5A:L1:LINE	231.818	0.192215	0.107319	1.79106	0.0732834	0.969291	1
MER115:hAT-Tip100:DNA	49.5109	-0.439314	0.246905	-1.77929	0.0751929	0.969291	1
RLTR23:ERV1:LTR	35.1379	0.459436	0.259092	1.77326	0.076186	0.969291	1
RMER20A:ERVK:LTR	95.1287	-0.314685	0.180131	-1.74698	0.0806411	0.969291	1
YREP_Mm:YREP_Mm:Unknown	58.1457	-0.440925	0.254825	-1.73031	0.0835755	0.969291	1
MER131:SINE:SINE?	3.95291	1.28651	0.747879	1.72021	0.0853948	0.969291	1
Mam_R4:Dong-R4:LINE	49.2696	0.439895	0.259013	1.69835	0.0894411	0.969291	1
L1MEc:L1:LINE	879.927	0.248456	0.146815	1.6923	0.0905891	0.969291	1
MER96:hAT-Tip100:DNA	6.11976	-1.15728	0.690131	-1.6769	0.0935625	0.969291	1
L3b:CR1:LINE	106.351	0.265959	0.158808	1.67472	0.0939887	0.969291	1
MLT1H:ERVL-MaLR:LTR	25.7357	-0.47821	0.285687	-1.6739	0.094151	0.969291	1
LTR16C:ERVL:LTR	11.2357	0.84701	0.508341	1.66622	0.0956687	0.969291	1
MER94:hAT-Blackjack:DNA	10.0558	0.747255	0.448641	1.6656	0.0957936	0.969291	1
LTR73:ERV1:LTR	2.38288	-1.7734	1.06476	-1.66555	0.0958041	0.969291	1
IAPLTR2_Mm:ERVK:LTR	45.0734	0.363112	0.218153	1.66449	0.0960153	0.969291	1
MLTR25A:ERVK:LTR	107.3	-0.276316	0.166448	-1.66008	0.0968993	0.969291	1
RLTR18B:ERVK:LTR	127.197	-0.238715	0.143858	-1.65938	0.0970394	0.969291	1
MER102c:hAT-Charlie:DNA	37.8197	0.403443	0.243226	1.65872	0.0971728	0.969291	1
L1MA7:L1:LINE	157.956	0.215726	0.130104	1.65811	0.0972952	0.969291	1
Tigger13a:TcMar-Tigger:DNA	58.7528	-0.359304	0.216896	-1.65657	0.0976057	0.969291	1
MTE2b-int:ERVL-MaLR:LTR	224.014	-0.205241	0.124809	-1.64445	0.100084	0.969291	1
RLTR30B_MM:ERV1:LTR	1.98732	-2.01342	1.22701	-1.64091	0.100816	0.969291	1
MTE2a-int:ERVL-MaLR:LTR	6.64296	-0.937066	0.573242	-1.63468	0.102116	0.969291	1
ORSL-2a:hAT-Tip100:DNA	9.90192	0.919069	0.56498	1.62673	0.103795	0.969291	1
ORR1B1-int:ERVL-MaLR:LTR	143.711	-0.253002	0.155742	-1.6245	0.10427	0.969291	1
Tigger6a:TcMar-Tigger:DNA	75.4987	-0.317609	0.196538	-1.61602	0.10609	0.969291	1
RLTR35B_MM:ERVL:LTR	5.26273	-1.03742	0.644144	-1.61055	0.107279	0.969291	1
MERV1_LTR:ERV1:LTR	42.8565	-0.432673	0.270689	-1.59841	0.109951	0.969291	1
LTR33A:ERVL:LTR	11.5566	-0.748557	0.471333	-1.58817	0.112248	0.969291	1
RMER17D2:ERVK:LTR	148.335	-0.22527	0.14194	-1.58709	0.112493	0.969291	1
RMER17C-int:ERVK:LTR	191.031	-0.203893	0.128488	-1.58686	0.112544	0.969291	1
MLT1A:ERVL-MaLR:LTR	162.202	-0.215017	0.136092	-1.57994	0.11412	0.969291	1
MLT1F1:ERVL-MaLR:LTR	86.622	-0.335694	0.213054	-1.57563	0.115112	0.969291	1
RLTR30:ERV1:LTR	34.3401	0.455906	0.289684	1.5738	0.115533	0.969291	1
RLTR45:ERVK:LTR	9.57541	0.755178	0.482796	1.56417	0.117777	0.969291	1
Tigger9a:TcMar-Tigger:DNA	3.78336	1.39458	0.896396	1.55576	0.119765	0.969291	1
L1Md_F2:L1:LINE	2886.49	-0.0873344	0.0562036	-1.55389	0.12021	0.969291	1
LTR33B:ERVL:LTR	8.18195	-0.922267	0.596148	-1.54704	0.121853	0.969291	1
L1M4c:L1:LINE	16.2492	0.590163	0.38266	1.54227	0.123009	0.969291	1
LTR10_RN:ERVK:LTR	21.5818	0.504903	0.331256	1.52421	0.127457	0.969291	1
MER45C:hAT-Tip100:DNA	8.80727	-0.834066	0.54824	-1.52135	0.128172	0.969291	1
MER67C:ERV1:LTR	27.5955	0.458629	0.301659	1.52035	0.128422	0.969291	1
L1M3c:L1:LINE	29.4613	-0.484087	0.319609	-1.51462	0.129868	0.969291	1
B1_Mur3:Alu:SINE	2088.99	0.0936984	0.0619753	1.51187	0.130568	0.969291	1
IAPLTR2a2_Mm:ERVK:LTR	73.4872	-0.271882	0.180015	-1.51034	0.130958	0.969291	1
Tigger8:TcMar-Tigger:DNA	1.94361	-1.95809	1.29956	-1.50673	0.131879	0.969291	1
Charlie17:hAT-Charlie:DNA	22.4699	0.476294	0.317168	1.50171	0.133172	0.969291	1
Tigger2b:TcMar-Tigger:DNA	126.05	-0.213892	0.143343	-1.49217	0.135655	0.969291	1
RLTR8:ERVK:LTR	25.6736	0.465815	0.312639	1.48994	0.136239	0.969291	1
MER44D:TcMar-Tigger:DNA	24.7706	0.486463	0.326574	1.4896	0.13633	0.969291	1
Lx5c:L1:LINE	687.262	-0.119227	0.0800404	-1.48959	0.136333	0.969291	1
MER46C:TcMar-Tigger:DNA	80.2772	0.250576	0.169054	1.48223	0.13828	0.969291	1
RMER12:ERVK:LTR	482.974	0.126287	0.0854743	1.47748	0.139547	0.969291	1
RLTR19A2:ERVK:LTR	1.77045	2.07119	1.40854	1.47046	0.141437	0.969291	1
L1M2:L1:LINE	423.242	-0.138774	0.094459	-1.46914	0.141794	0.969291	1
L1MB5:L1:LINE	259.756	-0.181931	0.124327	-1.46332	0.143379	0.969291	1
MLT2B2:ERVL:LTR	13.0119	-0.603613	0.413546	-1.4596	0.144399	0.969291	1
L1_Rod:L1:LINE	498.958	0.120624	0.0827409	1.45785	0.144881	0.969291	1
RLTR14:ERV1:LTR	83.5773	0.257425	0.176734	1.45656	0.145237	0.969291	1
ORR1E:ERVL-MaLR:LTR	1206.7	0.139428	0.0958965	1.45394	0.145963	0.969291	1
RMER16_Mm:ERVK:LTR	16.4508	-0.523704	0.36037	-1.45324	0.146158	0.969291	1
L1MC4a:L1:LINE	560.652	-0.131042	0.0901855	-1.45302	0.146217	0.969291	1
MT2B:ERVL:LTR	400.162	-0.157198	0.108801	-1.44482	0.148509	0.969291	1
LTR80A:ERVL:LTR	5.42744	-0.948792	0.657796	-1.44238	0.149195	0.969291	1
MYSERV6-int:ERVK:LTR	391.903	0.139277	0.096957	1.43648	0.150865	0.969291	1
RMER13A1:ERVK:LTR	149.812	0.197003	0.137392	1.43388	0.151608	0.969291	1
ORR1A1-int:ERVL-MaLR:LTR	69.6505	0.259254	0.181169	1.43101	0.152428	0.969291	1
MER54B:ERVL:LTR	8.73117	-1.10895	0.775219	-1.4305	0.152573	0.969291	1
ORSL-2b:hAT-Tip100:DNA	11.9768	-0.640124	0.447642	-1.42999	0.152719	0.969291	1
L1MDa:L1:LINE	716.941	-0.122407	0.0856954	-1.42839	0.153179	0.969291	1
LTR81A:Gypsy:LTR	1.93943	1.86441	1.30706	1.42641	0.15375	0.969291	1
MamTip2:hAT-Tip100:DNA	31.4431	-0.391227	0.274563	-1.42491	0.154184	0.969291	1
MER68:ERVL:LTR	41.5075	-0.327326	0.231042	-1.41674	0.15656	0.969291	1
MER112:hAT-Charlie:DNA	6.39987	0.819664	0.578987	1.41569	0.156867	0.969291	1
L1MC5:L1:LINE	160.19	-0.17883	0.126433	-1.41442	0.157238	0.969291	1
RLTR11A2:ERVK:LTR	155.428	-0.186827	0.132182	-1.4134	0.157537	0.969291	1
MER58A:hAT-Charlie:DNA	127.947	-0.215904	0.152962	-1.41149	0.158101	0.969291	1
MER127:TcMar-Tigger:DNA	14.6958	-0.566236	0.401668	-1.40971	0.158626	0.969291	1
MERVL_2A-int:ERVL:LTR	48.6571	-0.335122	0.23817	-1.40707	0.159406	0.969291	1
Lx2:L1:LINE	883.472	-0.114688	0.0817597	-1.40275	0.160692	0.969291	1
L1MD3:L1:LINE	53.3484	-0.316273	0.226591	-1.39579	0.162778	0.969291	1
LTR102_Mam:ERVL:LTR	3.05579	-1.18619	0.852064	-1.39214	0.163881	0.969291	1
MLT1E1:ERVL-MaLR:LTR	5.45842	0.962491	0.692543	1.38979	0.164592	0.969291	1
MER72B:ERV1:LTR	2.88469	1.36711	0.984715	1.38833	0.165036	0.969291	1
Tigger18a:TcMar-Tigger:DNA	25.8146	-0.440308	0.318478	-1.38254	0.166806	0.969291	1
RLTR14-int:ERV1:LTR	11.8074	-0.64848	0.469781	-1.38039	0.167467	0.969291	1
ORR1D2:ERVL-MaLR:LTR	563.757	-0.110877	0.0806922	-1.37407	0.16942	0.969291	1
Tigger17c:TcMar-Tigger:DNA	43.9685	0.306528	0.223123	1.37381	0.169501	0.969291	1
RMER10B:ERVL:LTR	258.931	0.170118	0.123922	1.37279	0.169819	0.969291	1
L1_Mur2:L1:LINE	459.332	-0.117815	0.0860258	-1.36954	0.170832	0.969291	1
B3A:B2:SINE	7160.44	0.0649027	0.0474018	1.36921	0.170935	0.969291	1
RLTR9A3A:ERVK:LTR	10.5152	0.672567	0.492899	1.36451	0.172406	0.969291	1
MLT1C-int:ERVL-MaLR:LTR	130.71	0.204019	0.149522	1.36448	0.172418	0.969291	1
Lx8b:L1:LINE	936.391	0.0939228	0.0688896	1.36338	0.172762	0.969291	1
MER103C:hAT-Charlie:DNA	37.6997	-0.330502	0.242642	-1.36209	0.173168	0.969291	1
L1M8:L1:LINE	3.03431	1.2641	0.932919	1.355	0.175418	0.969291	1
RLTR20A2B_MM:ERVK:LTR	8.08447	-0.758216	0.56096	-1.35164	0.176491	0.969291	1
BGLII_A:ERVK:LTR	57.8975	0.347135	0.257767	1.3467	0.178077	0.969291	1
MTC-int:ERVL-MaLR:LTR	156.599	-0.180489	0.13416	-1.34532	0.17852	0.969291	1
RLTR42-int:ERVK:LTR	85.0952	-0.229378	0.170536	-1.34504	0.178612	0.969291	1
ERVB4_1B-I_MM-int:ERVK:LTR	6.41168	-0.881116	0.65817	-1.33874	0.180657	0.969291	1
RMER6D:ERVK:LTR	50.6687	-0.271788	0.203267	-1.3371	0.181191	0.969291	1
MurERV4-int:ERVK:LTR	395.123	0.13155	0.0986155	1.33396	0.182216	0.969291	1
LTRIS4A:ERV1:LTR	1.84658	1.65638	1.24177	1.33389	0.18224	0.969291	1
MER5A:hAT-Charlie:DNA	549.808	0.106902	0.0804259	1.3292	0.18378	0.969291	1
L1VL1:L1:LINE	1120.45	-0.118297	0.0893815	-1.32351	0.185667	0.969291	1
LTR41:ERVL:LTR	18.9997	0.462994	0.350782	1.31989	0.186871	0.969291	1
MLT1H-int:ERVL-MaLR:LTR	37.7973	0.388192	0.294329	1.31891	0.187201	0.969291	1
ORR1A1:ERVL-MaLR:LTR	167.024	0.179779	0.136555	1.31653	0.187996	0.969291	1
Charlie25:hAT-Charlie:DNA	1.42351	1.65798	1.27013	1.30536	0.191769	0.969291	1
Lx3_Mus:L1:LINE	450.772	-0.12322	0.0944879	-1.30408	0.192207	0.969291	1
RLTR20A2:ERVK:LTR	15.5166	-0.511755	0.392695	-1.30319	0.192511	0.969291	1
RLTR1D:ERV1:LTR	9.5078	0.817636	0.627505	1.30299	0.192577	0.969291	1
ORR1B2:ERVL-MaLR:LTR	541.753	0.115071	0.0885644	1.2993	0.193842	0.969291	1
RMER2:ERV1:LTR	82.6977	-0.308108	0.237507	-1.29726	0.194543	0.969291	1
LTR87:ERVL:LTR	7.51857	0.772314	0.596371	1.29502	0.195312	0.969291	1
L1M2c:L1:LINE	119.578	0.191603	0.147961	1.29496	0.195334	0.969291	1
RLTR12G:ERVK:LTR	1.85838	1.60685	1.24927	1.28623	0.198362	0.969291	1
L1M3e:L1:LINE	4.27478	0.92951	0.723064	1.28551	0.198612	0.969291	1
MLT1I-int:ERVL-MaLR:LTR	23.8773	-0.445791	0.347255	-1.28376	0.199227	0.969291	1
RLTR45-int:ERVK:LTR	13.0255	-0.56341	0.43969	-1.28138	0.20006	0.969291	1
MusHAL1:L1:LINE	52.5374	0.274815	0.215248	1.27673	0.201696	0.969291	1
MurERV4_19-int:ERVK:LTR	8.41617	0.661252	0.517993	1.27656	0.201756	0.969291	1
Charlie29a:hAT-Charlie:DNA	4.23471	0.986773	0.773382	1.27592	0.201984	0.969291	1
ID:ID:SINE	333.925	0.124438	0.0988004	1.25949	0.207852	0.983132	1
LTR84a:ERVL:LTR	14.4609	-0.567959	0.452886	-1.25409	0.209809	0.983132	1
BGLII_Mus:ERVK:LTR	4.02977	0.952563	0.762458	1.24933	0.211544	0.983132	1
RMER16A2:ERVK:LTR	33.7252	-0.362981	0.292317	-1.24174	0.214333	0.983132	1
LTR37A:ERV1:LTR	31.3582	-0.386608	0.31197	-1.23925	0.215254	0.983132	1
ERVB7_1-LTR_MM:ERVK:LTR	53.8879	-0.291462	0.235228	-1.23906	0.215322	0.983132	1
IAPEY3-int:ERVK:LTR	116.804	0.198462	0.160246	1.23848	0.215537	0.983132	1
ORR1A2:ERVL-MaLR:LTR	1887.48	0.123837	0.100488	1.23236	0.217816	0.983132	1
Charlie1b:hAT-Charlie:DNA	217.061	0.236723	0.192095	1.23232	0.217828	0.983132	1
RLTR10C:ERVK:LTR	90.3504	-0.194296	0.157802	-1.23126	0.218225	0.983132	1
RLTR17:ERVK:LTR	1577.55	0.367713	0.299123	1.2293	0.218958	0.983132	1
MER96B:hAT-Tip100:DNA	1.55105	-1.56144	1.27971	-1.22014	0.22241	0.983132	1
RMER6B:ERVK:LTR	68.761	0.22121	0.18161	1.21805	0.223204	0.983132	1
Tigger7:TcMar-Tigger:DNA	478.429	0.104654	0.0862838	1.2129	0.225167	0.983132	1
L1M7:L1:LINE	20.5845	-0.416926	0.34385	-1.21253	0.225311	0.983132	1
RLTR53B_Mm:ERVK:LTR	3.37622	1.0276	0.850071	1.20884	0.226723	0.983132	1
Charlie14a:hAT-Charlie:DNA	29.5686	0.342761	0.283905	1.20731	0.227313	0.983132	1
B2_Mm1a:B2:SINE	1170.6	-0.0767951	0.0636318	-1.20687	0.227483	0.983132	1
IAPLTR1_Mm:ERVK:LTR	111.568	-0.178921	0.148568	-1.2043	0.228472	0.983132	1
MRLTR33:ERVK:LTR	48.8532	0.260096	0.216254	1.20274	0.229078	0.983132	1
RLTR9B:ERVK:LTR	8.06117	0.624875	0.520128	1.20139	0.2296	0.983132	1
RLTR10B2:ERVK:LTR	5.73076	0.896077	0.747939	1.19806	0.230893	0.983132	1
MLT-int:ERVL-MaLR:LTR	95.4978	-0.223089	0.186885	-1.19372	0.232586	0.983132	1
RLTR16C_MM:ERVK:LTR	40.2857	-0.279003	0.234097	-1.19182	0.233331	0.983132	1
Charlie4a:hAT-Charlie:DNA	38.9891	0.317243	0.267162	1.18746	0.235048	0.983132	1
MTB_Mm-int:ERVL-MaLR:LTR	29.1282	-0.368336	0.310608	-1.18586	0.235679	0.983132	1
MLTR18D_MM:ERVK:LTR	3.07817	1.00956	0.855651	1.17987	0.238052	0.983132	1
L1ME3:L1:LINE	76.5651	0.202115	0.171696	1.17717	0.239129	0.983132	1
RLTR11B:ERVK:LTR	48.8008	-0.269137	0.228633	-1.17716	0.239132	0.983132	1
FordPrefect:hAT-Tip100:DNA	4.32128	-0.938182	0.801661	-1.1703	0.241881	0.983132	1
Lx4A:L1:LINE	397.503	-0.106099	0.0907806	-1.16874	0.242509	0.983132	1
ETnERV-int:ERVK:LTR	66.1285	0.239377	0.205028	1.16753	0.242995	0.983132	1
Tigger5:TcMar-Tigger:DNA	25.2168	0.380682	0.327624	1.16195	0.245256	0.983132	1
LTR82A:ERVL:LTR	7.87064	0.615767	0.533094	1.15508	0.248057	0.983132	1
MER102a:hAT-Charlie:DNA	3.18724	1.0194	0.882977	1.1545	0.248296	0.983132	1
RMER17B:ERVK:LTR	132.909	-0.166262	0.144356	-1.15176	0.249422	0.983132	1
Ricksha:MuDR:DNA	6.37705	-0.772033	0.670431	-1.15155	0.249507	0.983132	1
L1M4:L1:LINE	1549.71	0.0995059	0.0870975	1.14247	0.25326	0.983132	1
IMPB_01:Satellite:Satellite	1589.29	0.078465	0.068875	1.13924	0.254604	0.983132	1
RLTR1B:ERV1:LTR	74.0667	-0.195733	0.172549	-1.13436	0.256643	0.983132	1
RMER17C:ERVK:LTR	320.129	-0.125167	0.110716	-1.13053	0.258255	0.983132	1
RLTR10:ERVK:LTR	2188.11	0.318733	0.282195	1.12948	0.258697	0.983132	1
MLT2F:ERVL:LTR	6.00006	0.679002	0.601524	1.1288	0.258981	0.983132	1
RMER1C:RMER1C:Other	142.825	0.152206	0.134972	1.12769	0.259451	0.983132	1
LTR16A:ERVL:LTR	55.211	-0.252178	0.224187	-1.12486	0.26065	0.983132	1
L1ME1:L1:LINE	304.644	0.109761	0.0979577	1.12049	0.262505	0.983132	1
RMER21A:ERV1:LTR	5.7063	0.671206	0.599317	1.11995	0.262734	0.983132	1
MLT1-int:ERVL-MaLR:LTR	17.0405	-0.393705	0.352424	-1.11713	0.263937	0.983132	1
RLTR34B_MM:ERVK:LTR	21.1088	-0.358955	0.321525	-1.11641	0.264245	0.983132	1
MER34:ERV1:LTR	17.2957	0.464699	0.416368	1.11608	0.264388	0.983132	1
L1ME3B:L1:LINE	84.1922	0.193644	0.173979	1.11303	0.265694	0.983132	1
Chap1_Mam:hAT-Charlie:DNA	1.30662	1.50162	1.3584	1.10543	0.268973	0.983132	1
MER119:hAT-Charlie:DNA	9.04595	0.653435	0.591783	1.10418	0.269515	0.983132	1
RLTR13D2:ERVK:LTR	6.65199	-0.660527	0.598485	-1.10366	0.269739	0.983132	1
L1MA5:L1:LINE	469.296	0.113911	0.10362	1.09932	0.27163	0.983132	1
Tigger1a_Art:TcMar-Tigger:DNA	22.6589	0.358454	0.326105	1.0992	0.271682	0.983132	1
MLT1G1:ERVL-MaLR:LTR	24.4263	-0.329893	0.301173	-1.09536	0.273359	0.983132	1
L1MCb:L1:LINE	9.74647	-0.543555	0.497346	-1.09291	0.274432	0.983132	1
Zaphod2:hAT-Tip100:DNA	3.8385	-0.883488	0.812659	-1.08716	0.276967	0.983132	1
LTR55:ERVL:LTR	1.70512	1.32578	1.22084	1.08596	0.277496	0.983132	1
MER45B:hAT-Tip100:DNA	53.8788	0.249868	0.230563	1.08373	0.278484	0.983132	1
RLTR26C_MM:ERVK:LTR	1.30829	1.48364	1.37522	1.07883	0.280662	0.983132	1
MER58D:hAT-Charlie:DNA	20.8186	0.36556	0.339735	1.07602	0.28192	0.983132	1
LTR75:ERVL:LTR	2.19493	-1.16787	1.09215	-1.06934	0.284917	0.983132	1
RMER19B2:ERVK:LTR	63.6842	-0.215458	0.201931	-1.06699	0.285976	0.983132	1
MER126:DNA:DNA	1.80167	-1.24171	1.16505	-1.0658	0.286516	0.983132	1
MERVK26-int:ERVK:LTR	5.96628	-0.675699	0.634959	-1.06416	0.287255	0.983132	1
RMER3D-int:ERVK:LTR	2594.88	0.362829	0.341869	1.06131	0.288549	0.983132	1
L2:L2:LINE	1358.67	-0.0790837	0.0745514	-1.06079	0.288784	0.983132	1
LTR78:ERV1:LTR	2.40469	1.03206	0.97472	1.05882	0.28968	0.983132	1
RLTR1A2_MM:ERV1:LTR	59.9199	-0.211687	0.201058	-1.05286	0.292403	0.983132	1
ERVB5_2-LTR_MM:ERVK:LTR	41.8594	0.266883	0.253856	1.05132	0.293113	0.983132	1
ORR1C1-int:ERVL-MaLR:LTR	91.7068	-0.192274	0.18348	-1.04793	0.29467	0.983132	1
L1M3:L1:LINE	252.699	0.128056	0.12238	1.04638	0.295385	0.983132	1
LTR72_RN:ERV1:LTR	19.4827	0.353583	0.338308	1.04515	0.295953	0.983132	1
MER54A:ERVL:LTR	1.41503	-1.39725	1.34102	-1.04193	0.297445	0.983132	1
MER34A:ERV1:LTR	28.4476	0.319329	0.307684	1.03785	0.299342	0.983132	1
MLT1A1:ERVL-MaLR:LTR	299.446	-0.108703	0.104992	-1.03535	0.300506	0.983132	1
L1ME5:L1:LINE	44.0599	-0.255614	0.24689	-1.03534	0.300512	0.983132	1
LTR106_Mam:LTR:LTR	11.5644	0.450034	0.435463	1.03346	0.301388	0.983132	1
MER113:hAT-Charlie:DNA	68.0636	0.203266	0.197095	1.03131	0.302394	0.983132	1
MLT2C2:ERVL:LTR	20.4968	0.349316	0.339492	1.02894	0.30351	0.983132	1
MuRRS-int:ERV1:LTR	13.8652	0.440228	0.427941	1.02871	0.303615	0.983132	1
MER45A:hAT-Tip100:DNA	15.1388	0.394092	0.386123	1.02064	0.307426	0.983132	1
RLTR16:ERVK:LTR	65.968	-0.220754	0.216348	-1.02036	0.307556	0.983132	1
RMER20C_Mm:ERVK:LTR	93.9581	0.178218	0.175267	1.01683	0.309232	0.983132	1
HAL1M8:L1:LINE	29.1556	-0.318036	0.313618	-1.01409	0.310541	0.983132	1
MER20:hAT-Charlie:DNA	486.677	-0.11151	0.110014	-1.0136	0.310775	0.983132	1
MLT1N2:ERVL-MaLR:LTR	11.6389	-0.513006	0.506226	-1.01339	0.310873	0.983132	1
RLTR26_Mus:ERVK:LTR	27.8181	-0.338996	0.335043	-1.0118	0.311633	0.983132	1
LTR79:ERVL:LTR	2.67591	-0.937579	0.936947	-1.00067	0.316984	0.983132	1
RLTR6_Mm:ERV1:LTR	37.8278	0.246448	0.24635	1.0004	0.317117	0.983132	1
MMERVK9E_I-int:ERVK:LTR	29.1502	0.273359	0.273617	0.999058	0.317766	0.983132	1
LTR86A1:ERVL:LTR	16.7575	0.379326	0.379748	0.998889	0.317848	0.983132	1
MLT1D:ERVL-MaLR:LTR	381.788	0.100991	0.10128	0.997148	0.318693	0.983132	1
RMER17B2:ERVK:LTR	13.523	0.452196	0.454779	0.994321	0.320067	0.983132	1
RLTR10-int:ERVK:LTR	4631.44	0.302055	0.304326	0.992536	0.320936	0.983132	1
LTR69:ERVL:LTR	18.1523	0.377859	0.381829	0.989604	0.322368	0.983132	1
BGLII_B2:ERVK:LTR	7.54819	-0.656998	0.664859	-0.988176	0.323066	0.983132	1
Charlie15b:hAT-Charlie:DNA	6.56084	-0.636443	0.644305	-0.987798	0.323252	0.983132	1
B3:B2:SINE	12882	0.0486631	0.0493186	0.986708	0.323786	0.983132	1
Zaphod:hAT-Tip100:DNA	8.55125	-0.505342	0.513455	-0.9842	0.325017	0.983295	1
L1ME2z:L1:LINE	131.741	-0.161563	0.165683	-0.975133	0.329494	0.9856	1
RMER30:hAT-Charlie:DNA	149.85	-0.141179	0.145402	-0.97095	0.331573	0.9856	1
Ricksha_c:MULE-MuDR:DNA	24.226	0.284503	0.293594	0.969038	0.332526	0.9856	1
ORR1A4:ERVL-MaLR:LTR	492.821	0.0915836	0.0952095	0.961917	0.336091	0.9856	1
L1M4a1:L1:LINE	29.3548	-0.273634	0.285627	-0.958011	0.338057	0.9856	1
Charlie9:hAT-Charlie:DNA	3.46224	0.779394	0.814033	0.957448	0.338341	0.9856	1
L1ME4c:L1:LINE	27.2126	-0.280152	0.293231	-0.955396	0.339378	0.9856	1
MMVL30-int:ERV1:LTR	503.684	0.114065	0.11967	0.953157	0.34051	0.9856	1
Lx3C:L1:LINE	80.4768	0.172223	0.180766	0.952742	0.340721	0.9856	1
RLTR51B_Mm:ERVK:LTR	14.1903	0.39546	0.416143	0.9503	0.34196	0.9856	1
RLTR28B:ERVL:LTR	84.2805	0.156628	0.164896	0.949859	0.342184	0.9856	1
RLTR13A3:ERVK:LTR	5.32022	0.658978	0.694375	0.949024	0.342608	0.9856	1
RLTR13C2:ERVK:LTR	117.407	-0.148252	0.156274	-0.94867	0.342788	0.9856	1
MER102b:hAT-Charlie:DNA	16.4152	-0.335935	0.356477	-0.942375	0.346001	0.9856	1
MLT1I:ERVL-MaLR:LTR	28.7226	0.268181	0.284756	0.941792	0.346299	0.9856	1
MER21B:ERVL:LTR	156.82	0.137822	0.146575	0.940283	0.347072	0.9856	1
RodERV21-int:ERV1:LTR	89.3297	-0.154635	0.164478	-0.940156	0.347138	0.9856	1
ID4:ID:SINE	2045.11	0.0544117	0.0579127	0.939547	0.34745	0.9856	1
RMER19A:ERVK:LTR	73.0223	-0.179896	0.191771	-0.938075	0.348206	0.9856	1
MER106B:hAT-Charlie:DNA	7.58394	0.60099	0.643013	0.934647	0.34997	0.987218	1
MLT1K:ERVL-MaLR:LTR	44.8671	0.213397	0.230392	0.926237	0.354323	0.987218	1
MER2:TcMar-Tigger:DNA	471.925	-0.0741448	0.080424	-0.921924	0.356568	0.987218	1
MLT2B1:ERVL:LTR	146.541	0.127111	0.138676	0.916602	0.359351	0.987218	1
RLTR44-int:ERVK:LTR	3.61094	0.884241	0.964829	0.916475	0.359418	0.987218	1
RLTR34D_MM:ERVK:LTR	4.60831	0.639151	0.702522	0.909795	0.362931	0.987218	1
ERVB7_3-LTR_MM:ERVK:LTR	34.3163	-0.278926	0.307231	-0.907869	0.363947	0.987218	1
RLTR9A3B:ERVK:LTR	18.4543	0.307417	0.339218	0.906251	0.364803	0.987218	1
RLTR31_Mm:ERVK:LTR	64.9699	-0.175753	0.194675	-0.902801	0.366631	0.987218	1
MER63B:hAT-Blackjack:DNA	26.9002	-0.270047	0.300018	-0.900104	0.368065	0.987218	1
IAPLTR4:ERVK:LTR	6.03945	-0.674267	0.75116	-0.897634	0.369381	0.987218	1
Kanga2_a:TcMar-Tc2:DNA	3.51615	-0.760237	0.847998	-0.896508	0.369981	0.987218	1
IAPLTR1a_Mm:ERVK:LTR	55.9462	0.193094	0.215704	0.895181	0.370691	0.987218	1
Charlie21a:hAT-Charlie:DNA	3.35455	-0.843846	0.945412	-0.89257	0.372088	0.987218	1
RLTR20B4_MM:ERVK:LTR	2.96308	-0.813819	0.913256	-0.891118	0.372866	0.987218	1
MLT2B4:ERVL:LTR	58.9003	0.17229	0.194313	0.886662	0.375261	0.987218	1
BGLII_Mur:ERVK:LTR	177.353	0.155282	0.175327	0.885672	0.375795	0.987218	1
RLTR20B5_MM:ERVK:LTR	45.828	-0.21957	0.250317	-0.877167	0.380396	0.987218	1
MMERVK9C_I-int:ERVK:LTR	457.86	-0.111577	0.12731	-0.87642	0.380802	0.987218	1
IAP-d-int:ERVK:LTR	11.1029	-0.540691	0.618723	-0.873883	0.382182	0.987218	1
MLT1F2-int:ERVL-MaLR:LTR	6.66567	0.504712	0.57899	0.871711	0.383366	0.987218	1
7SK:RNA:RNA	19.721	-0.349013	0.400751	-0.870896	0.383811	0.987218	1
IAPLTR2a:ERVK:LTR	5.26093	0.673399	0.780462	0.862821	0.388236	0.987218	1
L1MC4:L1:LINE	489.538	0.0841066	0.097842	0.859616	0.390001	0.987218	1
RMER17A-int:ERVK:LTR	1.33713	-1.28845	1.49891	-0.859588	0.390016	0.987218	1
Tigger19a:TcMar-Tigger:DNA	36.8384	-0.238391	0.278555	-0.855814	0.392101	0.987218	1
IAPLTR4_I:ERVK:LTR	3.06123	0.700772	0.819461	0.855162	0.392461	0.987218	1
MTE2a:ERVL-MaLR:LTR	883.698	-0.0665618	0.0780857	-0.852419	0.393981	0.987218	1
Lx:L1:LINE	934.277	-0.0649458	0.0764076	-0.849991	0.39533	0.987218	1
RLTR13E:ERVK:LTR	17.7036	-0.290294	0.342611	-0.847298	0.396829	0.987218	1
RLTR17D_Mm:ERVK:LTR	65.5553	-0.175763	0.207878	-0.845511	0.397825	0.987218	1
Charlie1:hAT-Charlie:DNA	122.307	0.129046	0.152942	0.843761	0.398803	0.987218	1
MLT1F2:ERVL-MaLR:LTR	139.276	-0.139618	0.165663	-0.842785	0.399349	0.987218	1
HAL1ME:L1:LINE	34.6862	-0.233086	0.276883	-0.841823	0.399887	0.987218	1
ERVL-int:ERVL:LTR	1.41038	1.1005	1.30884	0.840821	0.400448	0.987218	1
RLTR40:ERVK:LTR	150.92	-0.120911	0.143898	-0.840254	0.400766	0.987218	1
Charlie2a:hAT-Charlie:DNA	6.47409	-0.491496	0.585753	-0.839083	0.401423	0.987218	1
MER124:DNA:DNA?	4.77348	-0.58625	0.699356	-0.838271	0.401878	0.987218	1
L1MB4:L1:LINE	82.521	-0.152618	0.182388	-0.836776	0.402719	0.987218	1
RMER16B2:ERVK:LTR	19.4928	-0.332754	0.399298	-0.833348	0.404649	0.987218	1
PB1D11:Alu:SINE	1469.01	0.0557311	0.0668793	0.833309	0.404671	0.987218	1
L1M1:L1:LINE	16.9534	-0.293408	0.352805	-0.831644	0.40561	0.987218	1
B1_Mur2:Alu:SINE	2641.23	-0.0512621	0.0617262	-0.830475	0.40627	0.987218	1
MER5B:hAT-Charlie:DNA	321.053	0.0771345	0.093033	0.829109	0.407043	0.987218	1
MuRRS4-int:ERV1:LTR	10.7664	-0.390806	0.471973	-0.828024	0.407657	0.987218	1
IAPEY2_LTR:ERVK:LTR	25.705	-0.28871	0.348975	-0.82731	0.408062	0.987218	1
Lx4B:L1:LINE	103.692	0.134206	0.162333	0.826735	0.408387	0.987218	1
RLTR13C1:ERVK:LTR	33.4599	-0.234428	0.284261	-0.824691	0.409547	0.987218	1
BGLII_B:ERVK:LTR	201.323	0.153089	0.186813	0.819475	0.412515	0.987218	1
MLT1J-int:ERVL-MaLR:LTR	33.7622	-0.244056	0.298308	-0.818133	0.413281	0.987218	1
X6A_LINE:CR1:LINE	20.4052	-0.287313	0.351712	-0.816897	0.413987	0.987218	1
Tigger12c:TcMar-Tigger:DNA	2.50659	-0.767626	0.948575	-0.809241	0.418376	0.987218	1
RLTR6-int:ERV1:LTR	71.7149	0.169241	0.209761	0.806826	0.419767	0.987218	1
L1MC3:L1:LINE	119.24	-0.115456	0.143105	-0.806795	0.419785	0.987218	1
L1MD1:L1:LINE	170.161	0.119944	0.149649	0.801502	0.422841	0.987218	1
ORR1F-int:ERVL-MaLR:LTR	10.8335	-0.369303	0.461479	-0.800259	0.423561	0.987218	1
MLTR31FA_MM:ERVK:LTR	65.5475	0.156407	0.195469	0.800165	0.423615	0.987218	1
MLT1G:ERVL-MaLR:LTR	45.5569	0.20919	0.262044	0.798303	0.424695	0.987218	1
RLTR31M:ERVK:LTR	20.4727	-0.262606	0.329166	-0.797792	0.424991	0.987218	1
ORR1F:ERVL-MaLR:LTR	1352.84	-0.0508255	0.0640519	-0.793505	0.427484	0.987218	1
RMER6-int:ERVK:LTR	4.62442	0.649123	0.818687	0.792883	0.427846	0.987218	1
RLTR1D2_MM:ERV1:LTR	31.1074	0.263244	0.332887	0.790793	0.429065	0.987218	1
MTD:ERVL-MaLR:LTR	3485.39	0.051589	0.065258	0.790539	0.429213	0.987218	1
MLT1J2-int:ERVL-MaLR:LTR	1.30254	-1.22325	1.55353	-0.787396	0.43105	0.987218	1
MER47B:TcMar-Tigger:DNA	10.9226	0.373733	0.478111	0.781686	0.434399	0.987218	1
RMER10A:ERVL:LTR	326.685	0.084028	0.108029	0.777831	0.436669	0.987218	1
LTR33:ERVL:LTR	84.8378	-0.141411	0.182082	-0.776635	0.437374	0.987218	1
RLTR30E_MM:ERV1:LTR	24.2572	-0.230101	0.297299	-0.773971	0.438948	0.987218	1
ERVB7_2B-LTR_MM:ERVK:LTR	42.5336	0.178098	0.230231	0.773565	0.439188	0.987218	1
L1M5:L1:LINE	1186.52	0.0577958	0.0748378	0.77228	0.439948	0.987218	1
RLTR20A1:ERVK:LTR	5.54791	-0.542232	0.702433	-0.771934	0.440153	0.987218	1
MT2A:ERVL:LTR	597.063	0.062941	0.081683	0.770552	0.440973	0.987218	1
MER58C:hAT-Charlie:DNA	7.64274	0.411068	0.535207	0.768054	0.442455	0.987218	1
L1MA6:L1:LINE	218.465	0.0905348	0.1181	0.766595	0.443322	0.987218	1
MER121:TcMar:DNA	10.4407	0.349443	0.460548	0.758755	0.447999	0.987218	1
BLACKJACK:hAT-Blackjack:DNA	21.2414	-0.276379	0.366971	-0.753137	0.451368	0.987218	1
MER94B:hAT-Blackjack:DNA	2.25113	-0.834114	1.1076	-0.753081	0.451401	0.987218	1
L1ME3G:L1:LINE	36.5745	0.205077	0.273103	0.750914	0.452704	0.987218	1
L2a:L2:LINE	2097.46	0.0494206	0.0661213	0.747423	0.454808	0.987218	1
L1MA10:L1:LINE	16.3502	0.279466	0.373967	0.7473	0.454883	0.987218	1
LTR16B1:ERVL:LTR	17.1996	-0.298054	0.399174	-0.746677	0.455259	0.987218	1
ORR1E-int:ERVL-MaLR:LTR	46.1369	0.16896	0.226343	0.746478	0.455379	0.987218	1
LTR80B:ERVL:LTR	11.3381	-0.365148	0.489758	-0.745569	0.455928	0.987218	1
RLTR13D1:ERVK:LTR	2.15815	0.733175	0.983619	0.745385	0.456039	0.987218	1
L1VL4:L1:LINE	255.662	-0.0990715	0.133723	-0.740873	0.45877	0.987218	1
MLTR31A_MM:ERVK:LTR	10.2234	0.384111	0.518925	0.740206	0.459175	0.987218	1
MER3:hAT-Charlie:DNA	240.9	0.0820121	0.111599	0.734884	0.46241	0.987218	1
RLTR19B:ERVK:LTR	2.04359	-0.906894	1.24082	-0.730886	0.464849	0.987218	1
MLT1J1:ERVL-MaLR:LTR	64.9331	-0.155576	0.212895	-0.730767	0.464922	0.987218	1
MER70B:ERVL:LTR	1.35472	0.981316	1.34512	0.729538	0.465673	0.987218	1
LTR88b:Gypsy:LTR	2.83093	0.65298	0.897734	0.727365	0.467003	0.987218	1
MYSERV16_I-int:ERVK:LTR	73.4234	0.150579	0.207227	0.72664	0.467446	0.987218	1
Lx8:L1:LINE	3155.8	0.0569701	0.0786876	0.724003	0.469064	0.987218	1
MLTR11A:ERVK:LTR	60.5288	-0.139239	0.192993	-0.72147	0.47062	0.987218	1
RCHARR1:hAT-Charlie:DNA	481.658	0.0746735	0.103792	0.719453	0.471862	0.987218	1
RLTR13B4:ERVK:LTR	5.07158	0.459957	0.639861	0.718838	0.472241	0.987218	1
IAPEY3C_LTR:ERVK:LTR	7.96171	-0.375349	0.526042	-0.713533	0.475516	0.987218	1
MLT1L:ERVL-MaLR:LTR	19.6723	-0.246055	0.345321	-0.712539	0.476131	0.987218	1
IAPEY4_I-int:ERVK:LTR	66.1362	-0.152902	0.215697	-0.708873	0.478403	0.987218	1
RLTR10A:ERVK:LTR	11.2974	-0.393571	0.556313	-0.707464	0.479278	0.987218	1
RLTRETN_Mm:ERVK:LTR	88.3541	0.130963	0.185218	0.707073	0.479521	0.987218	1
MER104:TcMar-Tc2:DNA	13.4123	-0.288136	0.411393	-0.700392	0.483683	0.987218	1
L1M3b:L1:LINE	1.8534	-0.836526	1.1959	-0.699493	0.484244	0.987218	1
MER105:DNA:DNA	95.3467	-0.114673	0.164742	-0.696075	0.486382	0.987218	1
MER58B:hAT-Charlie:DNA	158.037	0.100345	0.144279	0.695489	0.486749	0.987218	1
Zaphod3:hAT-Tip100:DNA	6.6975	-0.478309	0.687859	-0.695359	0.486831	0.987218	1
MT2B1:ERVL:LTR	132.099	0.0977655	0.140629	0.695203	0.486928	0.987218	1
Lx3A:L1:LINE	274.853	0.0786419	0.113257	0.694366	0.487453	0.987218	1
MTEa-int:ERVL-MaLR:LTR	39.3824	-0.173852	0.251508	-0.691239	0.489415	0.987218	1
MER5A1:hAT-Charlie:DNA	200.078	-0.0763319	0.110558	-0.690421	0.489929	0.987218	1
RLTR27:ERVK:LTR	34.6349	0.203685	0.295596	0.689066	0.490782	0.987218	1
MLT1H2-int:ERVL-MaLR:LTR	11.2922	-0.301778	0.4403	-0.68539	0.493098	0.987218	1
Lx6:L1:LINE	508.9	-0.0653797	0.0960613	-0.680605	0.496122	0.987218	1
MER89:ERV1:LTR	10.5455	0.349631	0.513982	0.680239	0.496353	0.987218	1
RLTR20B3:ERVK:LTR	32.3796	0.193775	0.285274	0.67926	0.496973	0.987218	1
MLT1F-int:ERVL-MaLR:LTR	12.9791	0.286156	0.423152	0.67625	0.498882	0.987218	1
LTRIS2:ERV1:LTR	103.027	0.109117	0.161943	0.673796	0.500441	0.987218	1
LTR88a:Gypsy:LTR	11.2598	0.337329	0.504698	0.668378	0.503892	0.987218	1
L1VL2:L1:LINE	3252.86	0.175509	0.262971	0.667408	0.504511	0.987218	1
LTR33A_:ERVL:LTR	7.50753	0.399217	0.600208	0.665131	0.505967	0.987218	1
MTB-int:ERVL-MaLR:LTR	25.9283	0.239808	0.360734	0.664777	0.506193	0.987218	1
RMER17C2:ERVK:LTR	146.103	0.0883815	0.133241	0.663322	0.507125	0.987218	1
ID_B1:B4:SINE	8294.67	0.0318023	0.0479442	0.663319	0.507126	0.987218	1
X3_LINE:RTE-BovB:LINE	1.47409	-0.812869	1.22676	-0.662615	0.507577	0.987218	1
ZP3AR:Satellite:Satellite	2.38445	-0.655594	0.992959	-0.660243	0.509098	0.987218	1
RMER17D:ERVK:LTR	120.855	0.111982	0.169977	0.658804	0.510021	0.987218	1
UCON28a:UCON28a:Unknown	6.46463	0.374726	0.574279	0.652516	0.514068	0.987218	1
Kanga1a:TcMar-Tc2:DNA	6.21387	-0.45654	0.703798	-0.648681	0.516545	0.987218	1
MER53:hAT:DNA	23.6639	0.211267	0.326999	0.646079	0.518228	0.987218	1
LTR48B:ERV1:LTR	9.19537	-0.327121	0.507057	-0.645137	0.518838	0.987218	1
Charlie8:hAT-Charlie:DNA	13.8577	-0.334575	0.519402	-0.644154	0.519476	0.987218	1
IAPLTR2b:ERVK:LTR	119.469	-0.0966391	0.150355	-0.64274	0.520393	0.987218	1
L1MB8:L1:LINE	250.719	-0.0717704	0.111686	-0.642611	0.520477	0.987218	1
RMER13A2:ERVK:LTR	51.6715	-0.138925	0.21672	-0.641038	0.521498	0.987218	1
MER4CL34:ERV1:LTR	4.93002	0.454163	0.7092	0.640387	0.521921	0.987218	1
L1MA9:L1:LINE	97.2498	-0.0999529	0.156448	-0.638887	0.522896	0.987218	1
MTA_Mm:ERVL-MaLR:LTR	2048.57	0.0383881	0.060196	0.637718	0.523657	0.987218	1
RLTR30D2_MM:ERV1:LTR	52.644	-0.146112	0.229194	-0.637505	0.523796	0.987218	1
Charlie4:hAT-Charlie:DNA	60.2617	0.134105	0.210799	0.636173	0.524664	0.987218	1
RLTR11A:ERVK:LTR	857.894	0.16155	0.255879	0.631353	0.527809	0.987218	1
RMER17A:ERVK:LTR	38.5712	0.169355	0.268506	0.630731	0.528217	0.987218	1
Charlie1a:hAT-Charlie:DNA	236.79	-0.0726224	0.115309	-0.629804	0.528823	0.987218	1
ERVB4_1C-LTR_Mm:ERVK:LTR	15.2433	-0.258209	0.410714	-0.628684	0.529556	0.987218	1
LTR48:ERV1:LTR	12.3024	-0.302392	0.482556	-0.626646	0.530892	0.987218	1
MER63C:hAT-Blackjack:DNA	2.42665	-0.611267	0.978835	-0.624485	0.532309	0.987218	1
Tigger20a:TcMar-Tigger:DNA	2.71361	0.580737	0.942883	0.615917	0.537949	0.987218	1
ORR1B1:ERVL-MaLR:LTR	1075.25	0.0523594	0.085109	0.615204	0.53842	0.987218	1
MMERGLN-int:ERV1:LTR	189.903	-0.133176	0.216912	-0.613962	0.53924	0.987218	1
L1Md_A:L1:LINE	1850.5	-0.0400788	0.0654352	-0.612497	0.540209	0.987218	1
RLTR13A2:ERVK:LTR	23.9557	-0.20557	0.335929	-0.611945	0.540574	0.987218	1
B1_Mus1:Alu:SINE	5787.13	-0.0308898	0.0505183	-0.611458	0.540896	0.987218	1
L1_Mur1:L1:LINE	114.004	-0.0984261	0.161073	-0.611065	0.541157	0.987218	1
L1MEf:L1:LINE	82.2869	-0.11102	0.182442	-0.608523	0.54284	0.987218	1
L1ME3F:L1:LINE	6.58095	0.396954	0.653002	0.607892	0.543259	0.987218	1
MTEb-int:ERVL-MaLR:LTR	16.7007	-0.224141	0.368738	-0.607858	0.543282	0.987218	1
Charlie13a:hAT-Charlie:DNA	3.73152	-0.473426	0.780695	-0.606416	0.544239	0.987218	1
RLTR21:ERVK:LTR	197.644	0.0800821	0.132166	0.605923	0.544566	0.987218	1
MER81:hAT-Blackjack:DNA	29.3839	0.170532	0.281651	0.605471	0.544866	0.987218	1
MLTR18B_MM:ERVK:LTR	31.3415	0.159755	0.265151	0.602507	0.546837	0.987218	1
MER77:ERVL:LTR	19.2993	0.215046	0.357193	0.602045	0.547144	0.987218	1
Charlie18a:hAT-Charlie:DNA	2.86897	-0.521804	0.868336	-0.600924	0.547891	0.987218	1
RLTR13B2:ERVK:LTR	15.9349	0.248926	0.415191	0.599545	0.54881	0.987218	1
RLTR12E:ERVK:LTR	73.1441	-0.114852	0.191657	-0.599261	0.548999	0.987218	1
MLT1C:ERVL-MaLR:LTR	450.323	-0.0549473	0.0917133	-0.59912	0.549093	0.987218	1
MER44B:TcMar-Tigger:DNA	151.126	-0.0956718	0.159894	-0.598347	0.549609	0.987218	1
LTRIS5:ERV1:LTR	3.32761	0.635852	1.0632	0.598055	0.549803	0.987218	1
L1MA4:L1:LINE	500.212	0.0698539	0.116811	0.59801	0.549833	0.987218	1
RLTR19-int:ERVK:LTR	338.951	0.0663049	0.111113	0.596736	0.550684	0.987218	1
L1MB2:L1:LINE	216.268	-0.0713199	0.120147	-0.593603	0.552777	0.987218	1
L1MDb:L1:LINE	5.52827	-0.363369	0.612836	-0.59293	0.553228	0.987218	1
MMAR1:TcMar-Mariner:DNA	2.06003	-0.647693	1.09247	-0.592868	0.55327	0.987218	1
MER45R:hAT-Tip100:DNA	2.04774	0.624799	1.05985	0.589517	0.555515	0.987218	1
RLTR13G:ERVK:LTR	53.2801	-0.128914	0.219565	-0.587132	0.557115	0.987218	1
RLTR13D:ERVK:LTR	2.19647	0.588791	1.00394	0.586479	0.557554	0.987218	1
RLTR25A:ERVK:LTR	129.033	0.0782394	0.133916	0.584243	0.559057	0.987218	1
RLTR31C_MM:ERVK:LTR	3.99335	0.486844	0.835998	0.582351	0.560331	0.987218	1
MER67A:ERV1:LTR	34.7078	-0.154206	0.267201	-0.577116	0.563861	0.987218	1
SRV_MM-int:ERVK:LTR	9.22709	0.293382	0.508415	0.577052	0.563904	0.987218	1
RLTR43C:ERVK:LTR	12.9944	-0.264334	0.459336	-0.575469	0.564974	0.987218	1
HERVL40-int:ERVL:LTR	2.80461	0.585182	1.01798	0.574848	0.565394	0.987218	1
RMER15-int:ERVL:LTR	186.46	-0.0794075	0.138554	-0.573118	0.566565	0.987218	1
B1_Mm:Alu:SINE	2045.52	0.0344038	0.0602084	0.571412	0.56772	0.987218	1
RMER12B:ERVK:LTR	139.221	0.0795804	0.13944	0.570716	0.568192	0.987218	1
L1ME3E:L1:LINE	19.1269	-0.214274	0.378165	-0.566615	0.570976	0.987218	1
MMSAT4:Satellite:Satellite	1.16056	-0.891066	1.57276	-0.566561	0.571012	0.987218	1
L1MA8:L1:LINE	101.633	-0.0914525	0.161921	-0.564797	0.572212	0.987218	1
LTRIS_Mm:ERV1:LTR	61.1266	-0.126277	0.224526	-0.562415	0.573833	0.987218	1
RMER16:ERVK:LTR	8.37694	0.31119	0.554259	0.561453	0.574489	0.987218	1
RLTR20B1:ERVK:LTR	9.18628	-0.334951	0.597824	-0.560284	0.575286	0.987218	1
RLTR20A:ERVK:LTR	13.4728	-0.264832	0.473512	-0.559294	0.575961	0.987218	1
Tigger5b:TcMar-Tigger:DNA	117.596	-0.0848827	0.151989	-0.558479	0.576517	0.987218	1
L1MD2:L1:LINE	143.45	0.0748618	0.134591	0.556217	0.578062	0.987218	1
MURVY-LTR:ERV1:LTR	13.9368	0.220942	0.397852	0.555337	0.578664	0.987218	1
MARNA:TcMar-Mariner:DNA	55.0759	-0.11911	0.215743	-0.552093	0.580885	0.987218	1
Tigger15a:TcMar-Tigger:DNA	21.6637	-0.17131	0.310308	-0.552065	0.580904	0.987218	1
ID4_:ID:SINE	2650.93	0.0342624	0.0621767	0.551049	0.5816	0.987218	1
L1M:L1:LINE	25.9328	-0.157529	0.28594	-0.550918	0.58169	0.987218	1
RLTR48A:ERV1:LTR	34.549	0.148019	0.269591	0.549051	0.582971	0.987384	1
UCON5:UCON5:Unknown	1.77475	0.729814	1.34704	0.54179	0.587963	0.988114	1
MLTR73:ERV1:LTR	29.3106	0.175509	0.326106	0.538196	0.590441	0.988114	1
LTR104_Mam:Gypsy:LTR	11.9171	-0.238174	0.444239	-0.53614	0.591862	0.988114	1
MLT1E3:ERVL-MaLR:LTR	19.5419	-0.187206	0.349585	-0.535509	0.592298	0.988114	1
Tigger12:TcMar-Tigger:DNA	2.09688	0.582873	1.08973	0.534878	0.592734	0.988114	1
Charlie16a:hAT-Charlie:DNA	8.07938	0.273669	0.512168	0.534334	0.593111	0.988114	1
L1MC5a:L1:LINE	263.121	-0.0608328	0.114064	-0.533323	0.59381	0.988114	1
L1MD:L1:LINE	535.311	-0.0455004	0.0854373	-0.532558	0.594339	0.988114	1
MER76:ERVL:LTR	3.85258	0.419926	0.790405	0.53128	0.595225	0.988114	1
MamGypLTR1d:Gypsy:LTR	13.6916	0.21205	0.400395	0.529603	0.596387	0.988114	1
B1_Mur1:Alu:SINE	2734.76	-0.0276966	0.0525664	-0.526888	0.598271	0.988114	1
Kanga1d:TcMar-Tc2:DNA	1.68817	0.648606	1.23912	0.52344	0.600668	0.988114	1
MLT1A0:ERVL-MaLR:LTR	388.864	-0.0551396	0.105834	-0.521001	0.602366	0.988114	1
RLTR12H:ERVK:LTR	23.9834	-0.196964	0.37812	-0.520903	0.602434	0.988114	1
RMER4A:ERVK:LTR	455.53	-0.0437305	0.084105	-0.519951	0.603097	0.988114	1
MamRep434:TcMar-Tigger:DNA	253.582	0.073015	0.140616	0.51925	0.603587	0.988114	1
MLT1J2:ERVL-MaLR:LTR	48.9754	0.12942	0.250346	0.516965	0.60518	0.988114	1
LTR82B:ERVL:LTR	16.5851	-0.186826	0.361431	-0.516907	0.605221	0.988114	1
RLTR6B_Mm:ERV1:LTR	6.84965	0.278386	0.542172	0.513465	0.607626	0.988114	1
RLTR1B-int:ERV1:LTR	19.1279	-0.199646	0.389073	-0.513133	0.607858	0.988114	1
MADE2:TcMar-Mariner:DNA	2.60414	-0.466501	0.925962	-0.503801	0.614401	0.988114	1
MTC:ERVL-MaLR:LTR	1914.34	-0.0324423	0.0644356	-0.503485	0.614624	0.988114	1
RLTR1C:ERV1:LTR	6.44435	-0.349608	0.695753	-0.502489	0.615324	0.988114	1
Plat_L3:CR1:LINE	1.64634	-0.573823	1.15088	-0.498596	0.618064	0.988114	1
ERVB2_1A-I_MM-int:ERVK:LTR	3.95792	-0.424024	0.855012	-0.495928	0.619945	0.988114	1
MER44A:TcMar-Tigger:DNA	70.3116	-0.0943356	0.190694	-0.494696	0.620815	0.988114	1
B1_Mur4:Alu:SINE	3325.82	0.0287852	0.0584083	0.492828	0.622134	0.988114	1
MER135:DNA:DNA	3.25317	0.407921	0.827938	0.492695	0.622228	0.988114	1
Charlie24:hAT-Charlie:DNA	29.3726	0.138098	0.28089	0.491645	0.62297	0.988114	1
ORR1A0-int:ERVL-MaLR:LTR	11.9262	-0.202783	0.41391	-0.489921	0.62419	0.988114	1
LTR40c:ERVL:LTR	20.5414	-0.173722	0.355416	-0.488783	0.624995	0.988114	1
L1ME3D:L1:LINE	14.953	-0.20057	0.410574	-0.488511	0.625188	0.988114	1
L1ME2:L1:LINE	175.004	0.0679029	0.139792	0.485742	0.62715	0.988114	1
L1_Mus3:L1:LINE	2115.37	-0.0338732	0.0699559	-0.484207	0.628239	0.988114	1
MLT2B3:ERVL:LTR	42.0051	-0.11403	0.235797	-0.483593	0.628675	0.988114	1
RLTR9D:ERVK:LTR	109.727	0.0830933	0.171934	0.483287	0.628892	0.988114	1
MLT2D:ERVL:LTR	18.3733	-0.17734	0.366946	-0.483287	0.628892	0.988114	1
RMER1A:RMER1A:Other	171.79	-0.0635334	0.131474	-0.48324	0.628925	0.988114	1
L1_Mus4:L1:LINE	431.478	-0.0493919	0.102472	-0.482002	0.629805	0.988114	1
L1MA4A:L1:LINE	94.2173	0.0778917	0.16228	0.479985	0.631238	0.988114	1
RLTR18:ERVK:LTR	13.3433	-0.208348	0.436871	-0.476911	0.633426	0.988114	1
Tigger16b:TcMar-Tigger:DNA	2.80572	0.432839	0.907771	0.476815	0.633494	0.988114	1
Charlie7:hAT-Charlie:DNA	34.6916	-0.119007	0.252077	-0.472104	0.636852	0.988114	1
LTR103b_Mam:ERV1:LTR	64.0925	0.121718	0.259512	0.469026	0.639051	0.988114	1
MLTR25C:ERVK:LTR	58.5709	0.0958635	0.207722	0.461498	0.644441	0.988114	1
RLTR9F:ERVK:LTR	2.18419	-0.449405	0.977236	-0.459874	0.645607	0.988114	1
L1Md_F:L1:LINE	97.4787	-0.0752231	0.163576	-0.459867	0.645612	0.988114	1
Charlie5:hAT-Charlie:DNA	64.4976	-0.107504	0.234231	-0.458964	0.64626	0.988114	1
Eulor8:TcMar:DNA	2.08458	0.479037	1.04556	0.458161	0.646837	0.988114	1
RLTR51A_Mm:ERVK:LTR	72.843	-0.0822397	0.179515	-0.458121	0.646865	0.988114	1
RLTR34C_MM:ERVK:LTR	40.2789	-0.120395	0.262903	-0.457944	0.646993	0.988114	1
RLTR13B3:ERVK:LTR	39.0675	0.126738	0.276962	0.4576	0.64724	0.988114	1
MTD-int:ERVL-MaLR:LTR	83.4003	-0.0885144	0.193633	-0.457125	0.647581	0.988114	1
L4_A_Mam:RTE-X:LINE	2.75777	-0.433927	0.966553	-0.448942	0.653473	0.988114	1
RLTR25B:ERVK:LTR	44.1387	-0.108432	0.241997	-0.448072	0.654102	0.988114	1
RLTR13A:ERVK:LTR	4.46136	-0.32134	0.718188	-0.447432	0.654563	0.988114	1
L1M6:L1:LINE	8.33314	-0.262858	0.58834	-0.446779	0.655034	0.988114	1
RMER13B:ERVK:LTR	96.1092	0.0788079	0.177535	0.443901	0.657114	0.988114	1
L1MB3:L1:LINE	654.594	0.0357634	0.0805952	0.443742	0.657229	0.988114	1
Charlie12:hAT-Charlie:DNA	20.2374	0.163407	0.368401	0.443557	0.657363	0.988114	1
RLTR4_Mm:ERV1:LTR	467.717	0.0479586	0.109025	0.439888	0.660018	0.988114	1
X7A_LINE:CR1:LINE	3.69462	-0.327206	0.747528	-0.437717	0.661591	0.988114	1
HAL1b:L1:LINE	3.95697	-0.3202	0.732083	-0.437382	0.661834	0.988114	1
RLTR13F:ERVK:LTR	15.8614	-0.174561	0.401777	-0.434473	0.663945	0.988114	1
Ricksha_0:MULE-MuDR:DNA	2.9513	0.476786	1.10133	0.432917	0.665075	0.988114	1
LTR16E2:ERVL:LTR	2.16501	-0.415894	0.964353	-0.431267	0.666274	0.988114	1
RLTR26D_MM:ERVK:LTR	7.77981	-0.228685	0.531423	-0.430326	0.666958	0.988114	1
MLT1E1A:ERVL-MaLR:LTR	9.6272	-0.212699	0.494351	-0.430258	0.667008	0.988114	1
Lx2B2:L1:LINE	260.841	0.0422733	0.0984055	0.429583	0.667499	0.988114	1
MLT1G3:ERVL-MaLR:LTR	93.0298	0.0835969	0.194683	0.429399	0.667633	0.988114	1
RMER16B3:ERVK:LTR	3.92098	-0.35032	0.816992	-0.428793	0.668074	0.988114	1
MER91C:hAT-Tip100:DNA	10.116	-0.203441	0.475258	-0.428064	0.668604	0.988114	1
Tigger10:TcMar-Tigger:DNA	2.2106	-0.418151	0.989955	-0.422394	0.672738	0.989649	1
Charlie17b:hAT-Charlie:DNA	8.86349	0.215854	0.512854	0.420887	0.673837	0.989649	1
MLT1E2:ERVL-MaLR:LTR	47.9917	-0.109191	0.26014	-0.419738	0.674677	0.989649	1
MER74B:ERVL:LTR	3.55769	-0.328667	0.789252	-0.416429	0.677096	0.989649	1
MamRep137:TcMar-Tigger:DNA	19.9348	-0.147254	0.356485	-0.413074	0.679553	0.989649	1
RLTR31D_MM:ERVK:LTR	214.789	-0.0548521	0.132913	-0.412691	0.679833	0.989649	1
RLTR19:ERVK:LTR	26.9499	-0.123898	0.300463	-0.412357	0.680078	0.989649	1
MT2B2:ERVL:LTR	288.071	0.0513134	0.125352	0.409356	0.682278	0.989649	1
Lx3B:L1:LINE	269.3	0.0491576	0.120204	0.408953	0.682574	0.989649	1
ERVL-B4-int:ERVL:LTR	22.391	0.136727	0.336386	0.406459	0.684405	0.989649	1
L3:CR1:LINE	643.94	0.0346829	0.085568	0.405325	0.685238	0.989649	1
MLTR31F_MM:ERVK:LTR	1.58218	0.463169	1.14362	0.405002	0.685476	0.989649	1
MT2C_Mm:ERVL:LTR	237.062	0.0505841	0.125301	0.403702	0.686432	0.989649	1
RLTR22_Mur:ERVK:LTR	40.4249	0.0965507	0.241377	0.399999	0.689157	0.989649	1
RMER13A:ERVK:LTR	13.0645	-0.214053	0.540351	-0.396136	0.692005	0.989649	1
Charlie22a:hAT-Charlie:DNA	2.44304	-0.358036	0.912235	-0.392482	0.694702	0.989649	1
ORR1D2-int:ERVL-MaLR:LTR	9.93016	-0.211275	0.540722	-0.390727	0.695999	0.989649	1
ERVB7_2-LTR_MM:ERVK:LTR	72.5585	-0.0733828	0.18887	-0.388537	0.697619	0.989649	1
URR1A:hAT-Charlie:DNA	1512.33	0.0269361	0.0694756	0.387706	0.698233	0.989649	1
RLTR12D:ERVK:LTR	57.6444	-0.0850739	0.220332	-0.386116	0.699411	0.989649	1
RLTR13B1:ERVK:LTR	12.3792	0.165522	0.431499	0.383598	0.701276	0.989649	1
MTEb:ERVL-MaLR:LTR	622.166	0.0353564	0.0925082	0.382197	0.702315	0.989649	1
RLTR13D5:ERVK:LTR	23.9214	-0.130174	0.341203	-0.381516	0.702821	0.989649	1
MER91A:hAT-Tip100:DNA	4.35993	0.266699	0.700413	0.380774	0.703371	0.989649	1
Kanga1b:TcMar-Tc2:DNA	4.3581	-0.280018	0.73817	-0.379341	0.704435	0.989649	1
LTR50:ERVL:LTR	26.5743	-0.107809	0.286834	-0.375857	0.707023	0.989649	1
LTR40a:ERVL:LTR	4.99521	-0.26174	0.700925	-0.373421	0.708835	0.989649	1
RLTR6C_Mm:ERV1:LTR	1.94488	0.389355	1.04789	0.37156	0.71022	0.989649	1
ERVL-E-int:ERVL:LTR	58.0974	0.0745818	0.201127	0.370819	0.710772	0.989649	1
MER70A:ERVL:LTR	28.9925	0.103253	0.279735	0.369109	0.712047	0.989649	1
L1MEh:L1:LINE	17.8441	-0.132736	0.36341	-0.365252	0.714924	0.989649	1
RLTR9B2:ERVK:LTR	5.18099	0.232495	0.637578	0.364653	0.715371	0.989649	1
RLTR33:ERVK:LTR	43.6822	-0.0813228	0.226339	-0.359296	0.719373	0.989649	1
AmnSINE2:Deu:SINE	6.81111	-0.212948	0.59455	-0.358167	0.720218	0.989649	1
Charlie4z:hAT-Charlie:DNA	207.796	-0.0413021	0.115502	-0.357589	0.720651	0.989649	1
MER21C:ERVL:LTR	107.128	0.0546236	0.154639	0.353233	0.723914	0.989649	1
RLTR9A:ERVK:LTR	1413.51	0.0278979	0.0790098	0.353095	0.724018	0.989649	1
L1Md_T:L1:LINE	4084.8	-0.0195517	0.0560459	-0.348851	0.727201	0.989649	1
L1ME3C:L1:LINE	1.53203	0.535498	1.53636	0.348549	0.727428	0.989649	1
RLTR20B3A_MM:ERVK:LTR	4.60632	-0.268939	0.77532	-0.346875	0.728686	0.989649	1
RLTR10D:ERVK:LTR	1.91216	-0.494438	1.42542	-0.346872	0.728688	0.989649	1
MER63A:hAT-Blackjack:DNA	184.632	-0.0425876	0.12295	-0.346381	0.729056	0.989649	1
ERV3-16A3_LTR:ERVL:LTR	20.997	-0.12185	0.352342	-0.345828	0.729472	0.989649	1
Tigger17a:TcMar-Tigger:DNA	240.835	0.0370633	0.107542	0.344639	0.730366	0.989649	1
L1Md_Gf:L1:LINE	49.7573	0.077456	0.224792	0.344567	0.73042	0.989649	1
ETnERV3-int:ERVK:LTR	39.0767	0.0926286	0.270563	0.342355	0.732084	0.989649	1
L1ME4a:L1:LINE	102.625	-0.0526702	0.155723	-0.33823	0.73519	0.989649	1
MIRc:MIR:SINE	1093.47	-0.0246276	0.0728433	-0.33809	0.735295	0.989649	1
ORR1D1:ERVL-MaLR:LTR	944.829	-0.0228793	0.0679072	-0.336919	0.736178	0.989649	1
MT2_Mm:ERVL:LTR	284.656	-0.0442714	0.131509	-0.33664	0.736388	0.989649	1
LTR101_Mam:ERVL:LTR	1.84474	-0.356181	1.06111	-0.335669	0.737121	0.989649	1
ORR1C2-int:ERVL-MaLR:LTR	18.1202	0.115743	0.344988	0.335498	0.737249	0.989649	1
L1_Mm:L1:LINE	182.1	-0.0455473	0.136221	-0.334363	0.738105	0.989649	1
ORR1C1:ERVL-MaLR:LTR	484.11	0.0310137	0.0929643	0.333609	0.738675	0.989649	1
RLTR13C3:ERVK:LTR	12.2006	0.146648	0.439895	0.33337	0.738855	0.989649	1
MER63D:hAT-Blackjack:DNA	26.3045	-0.116795	0.353857	-0.330063	0.741352	0.989649	1
MamGypLTR1a:Gypsy:LTR	3.48424	-0.249383	0.766248	-0.325459	0.744834	0.989649	1
ORR1A0:ERVL-MaLR:LTR	33.1574	-0.0872025	0.270532	-0.322338	0.747197	0.989649	1
L1MC2:L1:LINE	180.203	0.0433437	0.135893	0.318956	0.74976	0.989649	1
X2_LINE:CR1:LINE	1.4991	-0.370576	1.19406	-0.310349	0.756296	0.989649	1
B1F1:Alu:SINE	1248.12	0.0248194	0.0802539	0.309261	0.757123	0.989649	1
RLTR14_RN:ERV1:LTR	31.778	-0.0832935	0.272893	-0.305224	0.760196	0.989649	1
RLTR10F:ERVK:LTR	31.8493	-0.0910602	0.299667	-0.303872	0.761226	0.989649	1
MamRep4096:hAT:DNA	2.32304	-0.301897	0.996032	-0.3031	0.761814	0.989649	1
RLTR13D3A:ERVK:LTR	17.4081	0.126344	0.417779	0.302418	0.762333	0.989649	1
RLTR44C:ERVK:LTR	2.14832	0.302937	1.0065	0.300982	0.763428	0.989649	1
ORR1G:ERVL-MaLR:LTR	397.831	0.0281413	0.0936821	0.300392	0.763878	0.989649	1
Charlie7a:hAT-Charlie:DNA	1.2378	-0.40251	1.34328	-0.299647	0.764446	0.989649	1
LTR31:ERV1:LTR	33.3392	0.0853668	0.288327	0.296076	0.767172	0.989649	1
MER33:hAT-Charlie:DNA	200.247	0.0344542	0.11644	0.295896	0.767309	0.989649	1
L1ME3A:L1:LINE	31.0627	-0.0853986	0.289043	-0.295453	0.767648	0.989649	1
RMER6BA:ERVK:LTR	28.8821	-0.0794502	0.271507	-0.292626	0.769808	0.989649	1
ORR1A3-int:ERVL-MaLR:LTR	135.452	0.0426748	0.146352	0.29159	0.7706	0.989649	1
LTR78B:ERV1:LTR	46.1854	-0.0664907	0.228086	-0.291516	0.770657	0.989649	1
RLTR31B2:ERVK:LTR	90.0593	-0.0451847	0.156698	-0.288355	0.773075	0.989649	1
RLTR26B_MM:ERVK:LTR	19.8219	-0.11151	0.388137	-0.287294	0.773887	0.989649	1
PB1D10:Alu:SINE	6478.63	0.0132193	0.0461194	0.286632	0.774394	0.989649	1
MER34A1:ERV1:LTR	2.14694	-0.353811	1.24237	-0.284788	0.775807	0.989649	1
L1Md_F3:L1:LINE	542.659	0.024313	0.0856741	0.283785	0.776575	0.989649	1
LTR16B2:ERVL:LTR	17.3625	-0.101413	0.362892	-0.279457	0.779894	0.989649	1
RLTR10B:ERVK:LTR	11.3187	-0.12316	0.442032	-0.278622	0.780535	0.989649	1
MURVY-int:ERV1:LTR	2.41004	-0.302865	1.09836	-0.275742	0.782746	0.989649	1
Helitron3Na_Mam:Helitron:RC	3.21202	0.218599	0.794189	0.275248	0.783126	0.989649	1
LTR108e_Mam:ERVL:LTR	6.55802	-0.150897	0.549772	-0.274473	0.783721	0.989649	1
MamRep1527:LTR:LTR	4.19734	0.202438	0.738107	0.274266	0.78388	0.989649	1
LTR37B:ERV1:LTR	5.03829	-0.18752	0.689869	-0.27182	0.785761	0.989649	1
MIRb:MIR:SINE	3674.59	0.0193561	0.0712967	0.271487	0.786017	0.989649	1
MTE-int:ERVL-MaLR:LTR	675.531	0.0709255	0.261692	0.271027	0.78637	0.989649	1
MER20B:hAT-Charlie:DNA	29.1639	0.0788883	0.292673	0.269544	0.787511	0.989649	1
RLTR9E:ERVK:LTR	45.7688	-0.0734591	0.274217	-0.267887	0.788787	0.989649	1
MER31B:ERV1:LTR	40.6101	0.0649506	0.242725	0.267589	0.789016	0.989649	1
RLTR9A3:ERVK:LTR	14.0093	-0.122247	0.460914	-0.265228	0.790834	0.989649	1
MER5C:hAT-Charlie:DNA	1.28205	-0.398608	1.50649	-0.264594	0.791322	0.989649	1
L1MEi:L1:LINE	11.4932	0.128365	0.487766	0.263169	0.79242	0.989649	1
L1M4a2:L1:LINE	41.647	-0.0588696	0.223868	-0.262966	0.792577	0.989649	1
Charlie2b:hAT-Charlie:DNA	63.564	-0.0502792	0.192495	-0.261198	0.79394	0.989649	1
RLTR41:ERV1:LTR	37.3429	0.0693971	0.267915	0.259027	0.795614	0.989649	1
L1MB7:L1:LINE	618.626	-0.0222135	0.085814	-0.258856	0.795746	0.989649	1
Tigger1:TcMar-Tigger:DNA	168.83	-0.0418439	0.162047	-0.258221	0.796237	0.989649	1
MER31A:ERV1:LTR	19.3485	-0.0879198	0.345379	-0.254561	0.799063	0.989649	1
MER67B:ERV1:LTR	5.78811	-0.157486	0.621439	-0.253421	0.799943	0.989649	1
MER57C2:ERV1:LTR	2.10333	-0.30786	1.22453	-0.251411	0.801496	0.989649	1
Lx2B:L1:LINE	44.4438	0.0560524	0.224018	0.250214	0.802422	0.989649	1
MER68B:ERVL:LTR	21.3209	0.0967558	0.389785	0.248229	0.803957	0.989649	1
B1F2:Alu:SINE	1271.5	-0.0154771	0.063614	-0.243297	0.807776	0.989649	1
L1MCc:L1:LINE	19.0856	-0.0940087	0.389763	-0.241194	0.809404	0.989649	1
L1ME4b:L1:LINE	27.1351	-0.0689214	0.285951	-0.241025	0.809536	0.989649	1
Cheshire:hAT-Charlie:DNA	198.41	0.0287432	0.119921	0.239684	0.810575	0.989649	1
MYSERV-int:ERVK:LTR	62.0651	-0.0554944	0.235014	-0.236132	0.81333	0.989649	1
MLT1J:ERVL-MaLR:LTR	147.167	0.034906	0.147968	0.235903	0.813508	0.989649	1
RLTR31_Mur:ERVK:LTR	8.35164	-0.121194	0.517629	-0.234133	0.814882	0.989649	1
L1M3de:L1:LINE	9.50594	0.120749	0.518752	0.232768	0.815942	0.989649	1
IAPEz-int:ERVK:LTR	3852.33	0.018789	0.0812103	0.231362	0.817033	0.989649	1
Tigger9b:TcMar-Tigger:DNA	10.862	-0.108606	0.474849	-0.228716	0.819089	0.989649	1
MERVL-int:ERVL:LTR	635.863	0.0195995	0.0858271	0.22836	0.819366	0.989649	1
RSINE1:B4:SINE	8934.16	-0.0114384	0.0505515	-0.226272	0.82099	0.989649	1
RLTR13D4:ERVK:LTR	100.43	0.0410099	0.181312	0.226184	0.821058	0.989649	1
MLT1D-int:ERVL-MaLR:LTR	1.74845	-0.30243	1.33917	-0.225833	0.821331	0.989649	1
RLTR20A3_MM:ERVK:LTR	72.0468	0.0461421	0.208883	0.220899	0.825171	0.989649	1
RLTR49:ERVK:LTR	32.266	0.0580818	0.263274	0.220614	0.825393	0.989649	1
MTB_Mm:ERVL-MaLR:LTR	328.149	-0.0203491	0.0940476	-0.21637	0.828699	0.989649	1
CYRA11_Mm:Y-chromosome:Unknown	12.4889	-0.0875494	0.407268	-0.214967	0.829793	0.989649	1
MTEa:ERVL-MaLR:LTR	1632.7	0.0141713	0.0661305	0.214293	0.830319	0.989649	1
RLTR9D2:ERVK:LTR	2.99911	0.185696	0.870054	0.213431	0.830991	0.989649	1
X8_LINE:CR1:LINE	23.3311	-0.0678365	0.328786	-0.206324	0.836538	0.989649	1
MamRep605:LTR:LTR?	5.5915	0.13772	0.669919	0.205577	0.837121	0.989649	1
MLTR31E_MM:ERVK:LTR	3.77499	0.150899	0.736113	0.204995	0.837576	0.989649	1
LTR81B:Gypsy:LTR	1.145	0.324404	1.59412	0.2035	0.838744	0.989649	1
RMER6C:ERVK:LTR	188.854	-0.0235312	0.115647	-0.203474	0.838764	0.989649	1
RMER15:ERVL:LTR	568.478	-0.0158542	0.0791242	-0.200371	0.841191	0.989649	1
MER57D:ERV1:LTR	1.66269	0.234151	1.18284	0.197958	0.843078	0.989649	1
UCON14:DNA:DNA?	9.02797	0.0917367	0.467859	0.196078	0.844549	0.989649	1
RMER17A2:ERVK:LTR	57.0887	0.0440625	0.225016	0.195819	0.844752	0.989649	1
HAL1:L1:LINE	191.539	-0.0238802	0.122641	-0.194716	0.845615	0.989649	1
Tigger6b:TcMar-Tigger:DNA	6.55832	0.138368	0.711431	0.194492	0.845791	0.989649	1
ORR1B2-int:ERVL-MaLR:LTR	10.2708	-0.0909768	0.472022	-0.192739	0.847164	0.989649	1
L1MC:L1:LINE	316.654	-0.0185279	0.096263	-0.192472	0.847373	0.989649	1
RMER21B:ERV1:LTR	26.457	0.0558416	0.290244	0.192396	0.847432	0.989649	1
RLTR12BD_Mm:ERVK:LTR	21.4706	-0.0629266	0.327636	-0.192063	0.847693	0.989649	1
MuLV-int:ERV1:LTR	78.4416	-0.0427802	0.224779	-0.190321	0.849058	0.989649	1
L1M4b:L1:LINE	125.515	-0.0318734	0.168364	-0.189312	0.849848	0.989649	1
B4:B4:SINE	5026.16	0.0118237	0.0639921	0.184768	0.853411	0.989649	1
ORR1C2:ERVL-MaLR:LTR	546.28	-0.0148992	0.0809815	-0.183983	0.854027	0.989649	1
MLTR31D_MM:ERVK:LTR	12.9048	0.0726517	0.395738	0.183585	0.854339	0.989649	1
MLT2B5:ERVL:LTR	2.96122	0.17016	0.931312	0.18271	0.855026	0.989649	1
L1MEb:L1:LINE	49.2545	-0.039515	0.217662	-0.181543	0.855942	0.989649	1
RLTR20B2:ERVK:LTR	20.0597	0.0686156	0.380513	0.180324	0.856898	0.989649	1
RMER16C:ERVK:LTR	68.3382	-0.0351816	0.196257	-0.179263	0.857731	0.989649	1
Tigger16a:TcMar-Tigger:DNA	9.03746	0.0865722	0.497249	0.174102	0.861785	0.989649	1
ORR1A2-int:ERVL-MaLR:LTR	287.592	0.0166503	0.0972696	0.171177	0.864084	0.989649	1
B4A:B4:SINE	12617	-0.0119151	0.0704904	-0.169031	0.865772	0.989649	1
Tigger17b:TcMar-Tigger:DNA	6.71173	-0.11541	0.68567	-0.168316	0.866334	0.989649	1
RLTR19C:ERVK:LTR	3.69435	0.145623	0.87096	0.167198	0.867214	0.989649	1
L1MEg1:L1:LINE	1.22974	0.211415	1.26668	0.166906	0.867444	0.989649	1
RLTR11D:ERVK:LTR	4.59759	-0.115819	0.696474	-0.166293	0.867926	0.989649	1
RLTR20C2_MM:ERVK:LTR	125.304	-0.025383	0.153948	-0.164881	0.869038	0.989649	1
ERVB2_1-I_MM-int:ERVK:LTR	35.0114	0.0411269	0.251373	0.163609	0.870039	0.989649	1
MER91B:hAT-Tip100:DNA	70.4258	0.0313333	0.193077	0.162284	0.871082	0.989649	1
RMER5:ERV1:LTR	463.339	0.0162733	0.10069	0.161617	0.871607	0.989649	1
B1F:Alu:SINE	3616.62	0.0091187	0.0570624	0.159802	0.873037	0.989649	1
RLTR12C:ERVK:LTR	22.8839	-0.0503673	0.327273	-0.1539	0.877689	0.989649	1
RLTR20A4:ERVK:LTR	206.305	0.0189184	0.123205	0.153552	0.877963	0.989649	1
MER90a:ERV1:LTR	13.8184	0.0649224	0.422913	0.153513	0.877994	0.989649	1
MLT1E:ERVL-MaLR:LTR	3.89295	0.11432	0.757688	0.15088	0.880071	0.989649	1
RLTR12A:ERVK:LTR	16.8064	-0.0572663	0.38239	-0.149759	0.880955	0.989649	1
MER77B:ERVL:LTR	17.5229	0.0551616	0.371403	0.148522	0.88193	0.989649	1
L1MC1:L1:LINE	180.998	-0.0187397	0.126529	-0.148106	0.882259	0.989649	1
RLTR48C:ERV1:LTR	1.45032	-0.188267	1.27237	-0.147965	0.88237	0.989649	1
RLTR22_Mus:ERVK:LTR	100.522	-0.0259816	0.176625	-0.147101	0.883053	0.989649	1
RLTR15:ERVK:LTR	106.5	0.0246317	0.167909	0.146697	0.883371	0.989649	1
L1ME3Cz:L1:LINE	68.9456	-0.0323136	0.222003	-0.145555	0.884273	0.989649	1
Lx5:L1:LINE	605.178	-0.0116658	0.0802476	-0.145372	0.884417	0.989649	1
PB1D7:Alu:SINE	1693.98	0.00811603	0.0569712	0.142459	0.886718	0.989649	1
UCON6:UCON6:Unknown	11.3003	0.0645285	0.4686	0.137705	0.890474	0.989649	1
MamRep564:MamRep564:Unknown	3.06676	0.110163	0.803536	0.137098	0.890953	0.989649	1
Charlie19a:hAT-Charlie:DNA	21.2392	-0.0452988	0.330633	-0.137006	0.891026	0.989649	1
RLTR20C1_MM:ERVK:LTR	91.7024	0.0223883	0.166805	0.134218	0.89323	0.989649	1
LTR67B:ERVL:LTR	5.21975	-0.0959212	0.728445	-0.131679	0.895238	0.989649	1
RLTR53_Mm:ERVK:LTR	10.4624	0.0616936	0.475081	0.129859	0.896678	0.989649	1
Kanga1:TcMar-Tc2:DNA	1.66603	-0.170229	1.31886	-0.129073	0.8973	0.989649	1
LTR40b:ERVL:LTR	28.7408	-0.0344346	0.268475	-0.12826	0.897943	0.989649	1
IAPEY4_LTR:ERVK:LTR	3.54376	-0.138688	1.09575	-0.126569	0.899281	0.989649	1
MER44C:TcMar-Tigger:DNA	11.1232	0.0599236	0.476291	0.125813	0.89988	0.989649	1
RLTR16B_MM:ERVK:LTR	17.9718	0.0438275	0.348403	0.125795	0.899894	0.989649	1
FordPrefect_a:hAT-Tip100:DNA	1.3935	-0.175318	1.39483	-0.125691	0.899976	0.989649	1
MTA_Mm-int:ERVL-MaLR:LTR	472.367	-0.0127602	0.102052	-0.125036	0.900495	0.989649	1
LTR16D:ERVL:LTR	16.9703	-0.0508423	0.407387	-0.124801	0.900681	0.989649	1
X1_LINE:CR1:LINE	1.35978	-0.175233	1.41449	-0.123884	0.901407	0.989649	1
IAPEY3_LTR:ERVK:LTR	9.97075	0.05917	0.480417	0.123164	0.901977	0.989649	1
RLTR20C:ERVK:LTR	7.34449	-0.0641487	0.526717	-0.12179	0.903066	0.989649	1
MLTR12:ERV1:LTR	17.4388	-0.0504649	0.42466	-0.118836	0.905405	0.989649	1
MamGypLTR2b:Gypsy:LTR	1.90562	-0.12287	1.03698	-0.118488	0.905681	0.989649	1
Looper:PiggyBac:DNA	10.2014	0.0556307	0.47359	0.117466	0.906491	0.989649	1
AmnSINE1:Deu:SINE	278.547	-0.0115397	0.0997622	-0.115672	0.907913	0.989649	1
RMER16-int:ERVK:LTR	169.714	0.0138256	0.119865	0.115343	0.908173	0.989649	1
L1MCa:L1:LINE	159.987	0.0163081	0.142674	0.114303	0.908997	0.989649	1
L1MB1:L1:LINE	102.355	-0.021193	0.185847	-0.114035	0.90921	0.989649	1
L1MEg:L1:LINE	141.891	0.0157797	0.138858	0.113639	0.909524	0.989649	1
MER113A:hAT-Charlie:DNA	5.24054	0.199866	1.77323	0.112713	0.910258	0.989649	1
LTR68:ERV1:LTR	3.97487	0.0957318	0.860945	0.111194	0.911463	0.989649	1
RLTR41A2:ERV1:LTR	5.72124	0.0746618	0.676345	0.11039	0.9121	0.989649	1
LTRIS_Mus:ERV1:LTR	71.7003	-0.018945	0.174952	-0.108287	0.913768	0.989649	1
Kanga1c:TcMar-Tc2:DNA	30.3928	0.0340967	0.319387	0.106757	0.914982	0.989649	1
Lx7:L1:LINE	1881.14	0.00717567	0.0696067	0.103089	0.917892	0.989649	1
B1_Mus2:Alu:SINE	4875.81	-0.00518799	0.0518487	-0.10006	0.920297	0.989649	1
MER57-int:ERV1:LTR	3.99589	-0.0777028	0.785779	-0.0988864	0.921228	0.989649	1
MLT1B-int:ERVL-MaLR:LTR	12.4751	0.0404596	0.419214	0.0965131	0.923113	0.989649	1
L1MEj:L1:LINE	15.1571	0.0356947	0.375407	0.0950827	0.924249	0.989649	1
MERV1_I-int:ERV1:LTR	42.7903	0.0218159	0.230154	0.0947883	0.924483	0.989649	1
PB1:Alu:SINE	1373.6	-0.00589849	0.0623541	-0.0945966	0.924635	0.989649	1
MTE2b:ERVL-MaLR:LTR	829.131	-0.00737944	0.0802399	-0.0919673	0.926724	0.989649	1
MLT1O:ERVL-MaLR:LTR	13.3561	-0.0375268	0.40875	-0.0918089	0.92685	0.989649	1
Lx9:L1:LINE	1793.71	0.00609009	0.0669995	0.0908976	0.927574	0.989649	1
LTR16A1:ERVL:LTR	7.44887	-0.0476468	0.547632	-0.0870052	0.930667	0.989649	1
LTRIS3:ERV1:LTR	3.4037	-0.0680602	0.786516	-0.0865338	0.931042	0.989649	1
RLTR12B:ERVK:LTR	48.9659	-0.0178358	0.210373	-0.0847819	0.932435	0.989649	1
RLTR24B_MM:ERV1:LTR	58.8426	0.0168055	0.203264	0.0826783	0.934107	0.989649	1
MMERVK10D3_I-int:ERVK:LTR	2.31557	0.0796951	0.967251	0.0823934	0.934334	0.989649	1
LTR16A2:ERVL:LTR	1.92582	-0.104291	1.28016	-0.0814671	0.93507	0.989649	1
Charlie13b:hAT-Charlie:DNA	23.0364	-0.0251264	0.308485	-0.0814511	0.935083	0.989649	1
B2_Mm2:B2:SINE	7341.21	-0.00393111	0.0492878	-0.0797583	0.936429	0.989649	1
MLT2C1:ERVL:LTR	23.714	0.0241788	0.312902	0.0772727	0.938407	0.989649	1
RLTR26:ERVK:LTR	15.1654	-0.0343774	0.449212	-0.0765281	0.938999	0.989649	1
MER92B:ERV1:LTR	2.40036	0.0841752	1.10712	0.0760309	0.939395	0.989649	1
ORR1A3:ERVL-MaLR:LTR	226.425	-0.00982912	0.129415	-0.0759506	0.939458	0.989649	1
MER117:hAT-Charlie:DNA	11.8819	0.034015	0.450467	0.0755105	0.939809	0.989649	1
RLTR4_MM-int:ERV1:LTR	1785.35	0.00562261	0.0752056	0.0747632	0.940403	0.989649	1
RMER4B:ERVK:LTR	399.092	0.00885007	0.121189	0.0730273	0.941784	0.989649	1
Charlie23a:hAT-Charlie:DNA	10.9047	0.0311397	0.427384	0.0728612	0.941917	0.989649	1
Lx2A1:L1:LINE	32.9319	0.0188932	0.265667	0.0711162	0.943305	0.989649	1
URR1B:hAT-Charlie:DNA	1291.36	-0.00556587	0.078432	-0.0709643	0.943426	0.989649	1
L1_Mur3:L1:LINE	838.815	-0.00508787	0.0747719	-0.0680452	0.94575	0.990153	1
L4_C_Mam:RTE-X:LINE	17.3725	0.0294131	0.436514	0.0673819	0.946278	0.990153	1
MLT1G1-int:ERVL-MaLR:LTR	29.3148	-0.0179342	0.272603	-0.0657888	0.947546	0.990239	1
MamRep1151:LTR:LTR?	7.19148	0.0404542	0.629803	0.0642331	0.948785	0.990294	1
PB1D9:Alu:SINE	3214.88	0.00327589	0.0531186	0.0616713	0.950825	0.991184	1
RMER16A3:ERVK:LTR	2.19262	-0.0544512	0.96677	-0.0563228	0.955085	0.993264	1
MER74A:ERVL:LTR	28.6083	0.016715	0.307209	0.0544091	0.956609	0.993264	1
RLTR31B_Mm:ERVK:LTR	2.72117	-0.049794	0.934481	-0.0532852	0.957505	0.993264	1
Charlie10:hAT-Charlie:DNA	8.82903	-0.0265458	0.49904	-0.0531936	0.957578	0.993264	1
LTR85a:Gypsy:LTR	26.6737	0.0144205	0.282176	0.0511045	0.959242	0.993756	1
MLT1B:ERVL-MaLR:LTR	296.611	0.00434739	0.0963589	0.0451166	0.964014	0.995053	1
IAPLTR3-int:ERVK:LTR	6.99521	0.0259327	0.579996	0.0447119	0.964337	0.995053	1
CR1_Mam:CR1:LINE	10.9574	-0.0196265	0.44246	-0.0443576	0.964619	0.995053	1
B2_Mm1t:B2:SINE	1655.31	-0.00285102	0.0654606	-0.0435531	0.965261	0.995053	1
Arthur1B:hAT-Tip100:DNA	30.2925	0.011754	0.293978	0.0399826	0.968107	0.995066	1
LTR84b:ERVL:LTR	6.65599	-0.022648	0.588889	-0.0384588	0.969322	0.995066	1
BGLII:ERVK:LTR	73.8879	-0.00648559	0.184794	-0.0350964	0.972003	0.995066	1
LTR65:ERV1:LTR	11.4347	-0.0152004	0.449093	-0.0338468	0.972999	0.995066	1
MLTR11B:ERVK:LTR	95.5207	0.00507965	0.162266	0.0313044	0.975027	0.995066	1
ID2:ID:SINE	290.053	0.00312896	0.101754	0.0307501	0.975469	0.995066	1
Arthur1:hAT-Tip100:DNA	71.3168	0.00700851	0.228287	0.0307005	0.975508	0.995066	1
RLTR13D3A1:ERVK:LTR	126.456	-0.00565987	0.185407	-0.0305267	0.975647	0.995066	1
Tigger14a:TcMar-Tigger:DNA	9.83435	-0.0137476	0.486809	-0.0282401	0.977471	0.995066	1
MLTR18A_MM:ERVK:LTR	1.64761	-0.0310103	1.14581	-0.027064	0.978409	0.995066	1
IAPA_MM-int:ERVK:LTR	1.39872	-0.0317978	1.22769	-0.0259005	0.979337	0.995066	1
MER67D:ERV1:LTR	8.3818	-0.0156179	0.61803	-0.0252704	0.979839	0.995066	1
RMER19C:ERVK:LTR	58.7363	0.00497029	0.206157	0.0241092	0.980766	0.995066	1
LTR41B:ERVL:LTR	11.2293	-0.0081689	0.449392	-0.0181777	0.985497	0.998241	1
MMETn-int:ERVK:LTR	112.386	0.0025358	0.147532	0.0171882	0.986286	0.998241	1
MIR:MIR:SINE	2993.46	0.000674242	0.0540459	0.0124754	0.990046	0.999151	1
UCON29:PiggyBac:DNA	21.8932	-0.00374235	0.312566	-0.011973	0.990447	0.999151	1
MamTip1:hAT-Tip100:DNA	12.4647	-0.00476885	0.434373	-0.0109787	0.99124	0.999151	1
X6B_LINE:CR1:LINE	2.62913	-0.0102979	1.02336	-0.0100629	0.991971	0.999151	1
MLT1H1-int:ERVL-MaLR:LTR	4.59731	-0.00617784	0.782125	-0.00789879	0.993698	0.999408	1
L4_B_Mam:RTE-X:LINE	11.4364	-0.00236341	0.490225	-0.00482106	0.996153	0.999408	1
Lx2A:L1:LINE	33.5152	-0.000804208	0.272309	-0.00295329	0.997644	0.999408	1
ORR1D1-int:ERVL-MaLR:LTR	56.4819	0.000232898	0.231362	0.00100664	0.999197	0.999408	1
L2c:L2:LINE	601.738	7.7351e-05	0.0800403	0.000966401	0.999229	0.999408	1
RLTR20D:ERVK:LTR	4.54446	-0.000497521	0.670743	-0.000741746	0.999408	0.999408	1
RLTR44B:ERVK:LTR	106.778	1.10228	0.196911	5.59787	2.16997e-08	1.84014e-05	2
RLTR44-int:ERVK:LTR1	368.782	1.13151	0.243699	4.64306	3.43288e-06	0.00145554	2
L1MEi:L1:LINE1	62.8933	-0.76532	0.204739	-3.73803	0.000185466	0.0524249	2
RLTR11A:ERVK:LTR1	112.94	-0.530006	0.150032	-3.53261	0.00041148	0.0872337	2
MER104:TcMar-Tc2:DNA1	19.4649	1.13475	0.342261	3.31545	0.000914964	0.150263	2
MTEb:ERVL-MaLR:LTR1	777.325	-0.24537	0.0749621	-3.27325	0.00106318	0.150263	2
MMERVK10C-int:ERVK:LTR1	457.615	-0.304379	0.102534	-2.96856	0.00299201	0.36246	2
LTR16A:ERVL:LTR1	95.7963	0.47291	0.161876	2.92143	0.00348425	0.36933	2
Tigger17c:TcMar-Tigger:DNA1	11.2074	-1.40534	0.490949	-2.86251	0.00420306	0.390923	2
Lx8b:L1:LINE1	6898.19	-0.21814	0.0769969	-2.8331	0.00460994	0.390923	2
L1MD1:L1:LINE1	334.746	-0.242624	0.0883661	-2.74567	0.0060388	0.42377	2
RMER16B2:ERVK:LTR1	4.43832	-2.88561	1.05931	-2.72404	0.00644888	0.42377	2
HERVL40-int:ERVL:LTR1	1.96666	3.73358	1.37183	2.72161	0.00649648	0.42377	2
L1ME3:L1:LINE1	289.469	0.248396	0.0950301	2.61386	0.00895251	0.542266	2
IAPEz-int:ERVK:LTR1	7090.67	0.170522	0.0660121	2.58319	0.00978901	0.553406	2
MLT1J2:ERVL-MaLR:LTR1	1314.24	0.196955	0.0772989	2.54796	0.0108355	0.555133	2
ERVL-E-int:ERVL:LTR1	26.3969	-0.851438	0.335393	-2.53863	0.0111289	0.555133	2
IAPEY2_LTR:ERVK:LTR1	33.6508	0.702078	0.280528	2.5027	0.012325	0.577974	2
RMER12:ERVK:LTR1	60.0914	-0.490812	0.197498	-2.48514	0.0129499	0.577974	2
MLTR18C_MM:ERVK:LTR1	32.9047	-0.655282	0.270508	-2.42241	0.0154178	0.640195	2
ORR1A1-int:ERVL-MaLR:LTR1	254.814	0.263015	0.109689	2.39783	0.0164926	0.640195	2
LTR33:ERVL:LTR1	332.012	0.257447	0.107482	2.39525	0.0166088	0.640195	2
RCHARR1:hAT-Charlie:DNA1	696.204	0.182312	0.0782579	2.32963	0.0198259	0.714047	2
RLTR48C:ERV1:LTR1	23.061	-0.753523	0.324452	-2.32245	0.0202089	0.714047	2
LTR16A1:ERVL:LTR1	474.196	0.273573	0.119152	2.29601	0.0216755	0.722585	2
RLTR10B2:ERVK:LTR1	18.8776	0.808775	0.35928	2.2511	0.0243791	0.722585	2
MER2:TcMar-Tigger:DNA1	1323.68	0.123005	0.055069	2.23365	0.0255059	0.722585	2
RLTR20A3_MM:ERVK:LTR1	29.3719	-0.597806	0.273635	-2.18468	0.0289122	0.722585	2
LTR16B1:ERVL:LTR1	50.9338	0.505845	0.231552	2.18459	0.0289191	0.722585	2
LTR37B:ERV1:LTR1	9.79851	1.09074	0.50106	2.17687	0.0294902	0.722585	2
Tigger9b:TcMar-Tigger:DNA1	42.2881	0.560194	0.25821	2.16953	0.0300424	0.722585	2
RLTR20B5_MM:ERVK:LTR1	53.1404	0.490579	0.226406	2.16682	0.0302489	0.722585	2
MER44C:TcMar-Tigger:DNA1	1.60531	3.4092	1.57686	2.16201	0.0306172	0.722585	2
L1M3e:L1:LINE1	13.3049	0.906742	0.420435	2.15668	0.031031	0.722585	2
MER3:hAT-Charlie:DNA1	739.904	0.161237	0.0751688	2.145	0.0319531	0.722585	2
L3:CR1:LINE1	578.393	0.155615	0.0726001	2.14345	0.0320767	0.722585	2
X8_LINE:CR1:LINE1	2.0732	2.97725	1.39122	2.14003	0.032352	0.722585	2
Tigger15a:TcMar-Tigger:DNA1	219.563	0.255233	0.119285	2.13969	0.03238	0.722585	2
RMER17C2:ERVK:LTR1	132.764	-0.337787	0.161003	-2.09802	0.0359036	0.758871	2
MLTR12:ERV1:LTR1	121.59	-0.299932	0.143604	-2.0886	0.0367437	0.758871	2
RLTR13C3:ERVK:LTR1	7.82246	-1.18299	0.568158	-2.08214	0.0373293	0.758871	2
MLTR31D_MM:ERVK:LTR1	9.55742	-0.991702	0.47959	-2.06781	0.0386575	0.758871	2
RLTR51A_Mm:ERVK:LTR1	156.12	0.305419	0.147996	2.0637	0.0390461	0.758871	2
L1MC5a:L1:LINE1	377.775	-0.180988	0.0878482	-2.06024	0.0393754	0.758871	2
MTE2b:ERVL-MaLR:LTR1	2257.18	0.14993	0.0744109	2.0149	0.0439156	0.815193	2
Charlie17:hAT-Charlie:DNA1	7.48819	-1.17744	0.585209	-2.012	0.0442204	0.815193	2
L1M4c:L1:LINE1	127.491	0.286909	0.145976	1.96546	0.0493615	0.84318	2
RLTR20C2_MM:ERVK:LTR1	228.3	-0.223221	0.114036	-1.95746	0.0502939	0.84318	2
MER58A:hAT-Charlie:DNA1	394.738	0.177963	0.0909672	1.95634	0.050425	0.84318	2
Charlie1a:hAT-Charlie:DNA1	573.86	0.17272	0.0883948	1.95396	0.0507061	0.84318	2
MER34A1:ERV1:LTR1	69.1108	0.388827	0.200998	1.93448	0.0530537	0.84318	2
ERVB2_1A-I_MM-int:ERVK:LTR1	227.137	-0.200418	0.103644	-1.93372	0.0531475	0.84318	2
RLTR40:ERVK:LTR1	857.287	0.159413	0.0826034	1.92986	0.0536243	0.84318	2
MER45R:hAT-Tip100:DNA1	2.74981	-2.01091	1.04889	-1.91718	0.0552154	0.84318	2
YREP_Mm:YREP_Mm:Unknown1	299.977	-0.23753	0.12448	-1.90817	0.056369	0.84318	2
RMER16C:ERVK:LTR1	1.44082	3.24692	1.71675	1.89132	0.0585817	0.84318	2
L1M3c:L1:LINE1	15.337	0.731828	0.387306	1.88953	0.0588202	0.84318	2
L1ME3C:L1:LINE1	24.0123	0.581073	0.309058	1.88014	0.0600892	0.84318	2
Charlie4z:hAT-Charlie:DNA1	319.106	-0.178979	0.09566	-1.87099	0.0613466	0.84318	2
RMER16B:ERVK:LTR1	40.0651	-0.472813	0.253123	-1.86792	0.0617734	0.84318	2
BGLII_Mus:ERVK:LTR1	1.79356	2.70273	1.44995	1.86402	0.062319	0.84318	2
MER58D:hAT-Charlie:DNA1	22.7091	-0.614461	0.330685	-1.85815	0.0631484	0.84318	2
ORR1G:ERVL-MaLR:LTR1	240.382	-0.204388	0.110063	-1.85701	0.0633092	0.84318	2
MLT2B4:ERVL:LTR1	137.564	0.279638	0.150771	1.85472	0.0636363	0.84318	2
RLTR12B:ERVK:LTR1	100.616	-0.27423	0.148758	-1.84347	0.0652607	0.851401	2
L1Md_A:L1:LINE1	2121.97	-0.0919425	0.0500696	-1.83629	0.0663141	0.852036	2
LTRIS2:ERV1:LTR1	30.2923	-0.632294	0.350237	-1.80533	0.071023	0.898918	2
MLT2E:ERVL:LTR	124.192	0.268805	0.149777	1.7947	0.0727013	0.906628	2
Lx7:L1:LINE1	1523.19	0.140154	0.0785716	1.78378	0.0744596	0.915098	2
LTR79:ERVL:LTR1	10.4364	-0.831486	0.4689	-1.77327	0.0761841	0.91927	2
L1MC2:L1:LINE1	279.407	-0.202166	0.114311	-1.76856	0.0769672	0.91927	2
MER126:DNA:DNA1	10.8852	0.818442	0.465505	1.75818	0.078717	0.922436	2
RMER30:hAT-Charlie:DNA1	502.666	0.190096	0.108724	1.74843	0.08039	0.922436	2
MamRep1151:LTR:LTR?1	2.60222	-1.94326	1.11182	-1.74782	0.0804956	0.922436	2
MER45C:hAT-Tip100:DNA1	6.49369	-1.04277	0.601226	-1.7344	0.0828467	0.92736	2
L1M3de:L1:LINE1	74.2413	-0.299846	0.173477	-1.72844	0.0839086	0.92736	2
RLTR13A1:ERVK:LTR	7.4977	1.04029	0.606589	1.71498	0.0863493	0.92736	2
Lx3_Mus:L1:LINE1	529.405	0.141823	0.0827445	1.71399	0.0865313	0.92736	2
RMER20A:ERVK:LTR1	27.7101	-0.506596	0.295878	-1.71218	0.0868631	0.92736	2
MER90:ERV1:LTR	14.7085	0.681386	0.39875	1.70881	0.0874867	0.92736	2
IAPA_MM-int:ERVK:LTR1	2.71964	-1.63488	0.960233	-1.70258	0.088646	0.928047	2
LTR86A1:ERVL:LTR1	3.04164	-1.48998	0.891347	-1.6716	0.0946024	0.966794	2
RLTR24:ERV1:LTR1	57.7175	-0.415587	0.248634	-1.67148	0.0946272	0.966794	2
MT2B1:ERVL:LTR1	370.262	-0.158473	0.0955889	-1.65786	0.0973453	0.97206	2
MLTR25C:ERVK:LTR1	68.3193	-0.340581	0.205685	-1.65584	0.0977549	0.97206	2
L1ME3G:L1:LINE1	232.453	0.194481	0.118015	1.64794	0.0993653	0.97206	2
RLTR11B:ERVK:LTR1	69.9603	0.292725	0.177916	1.6453	0.0999088	0.97206	2
RLTR19A:ERVK:LTR	18.7872	-0.644727	0.392975	-1.64063	0.100874	0.97206	2
URR1B:hAT-Charlie:DNA1	1886.52	0.0947024	0.0579762	1.63347	0.10237	0.975395	2
MLT2C2:ERVL:LTR1	8.1381	-1.02059	0.627366	-1.62679	0.103783	0.977864	2
MER91B:hAT-Tip100:DNA1	19.1756	-0.586927	0.362644	-1.61847	0.105562	0.98183	2
CR1_Mam:CR1:LINE1	22.128	0.623733	0.386443	1.61404	0.106519	0.98183	2
MurERV4-int:ERVK:LTR1	1033.55	0.111869	0.0700028	1.59806	0.11003	0.988237	2
RLTR10-int:ERVK:LTR1	113.431	-0.232613	0.145869	-1.59467	0.110785	0.988237	2
MamGypLTR2b:Gypsy:LTR1	26.8471	0.566754	0.356009	1.59196	0.111393	0.988237	2
Tigger2b:TcMar-Tigger:DNA1	16.0647	-0.648105	0.40766	-1.58982	0.111876	0.988237	2
ORR1A4:ERVL-MaLR:LTR1	612.91	0.12605	0.0796096	1.58336	0.11334	0.990849	2
MLT1A1:ERVL-MaLR:LTR1	766.893	-0.112408	0.071713	-1.56747	0.117004	0.994339	2
MLTR31A_MM:ERVK:LTR1	1.96627	-1.93854	1.23869	-1.56499	0.117586	0.994339	2
Tigger19a:TcMar-Tigger:DNA1	924.078	-0.464699	0.29793	-1.55976	0.118816	0.994339	2
L1ME2:L1:LINE1	339.359	0.171557	0.11199	1.53189	0.125549	0.994339	2
MLTR32C_MM:ERVK:LTR	12.2714	-0.674567	0.440996	-1.52964	0.126105	0.994339	2
Ricksha_c:MULE-MuDR:DNA1	29.506	0.417321	0.273242	1.5273	0.126687	0.994339	2
B1_Mus2:Alu:SINE1	11781.4	-0.0582476	0.0381878	-1.52529	0.127186	0.994339	2
Tigger5b:TcMar-Tigger:DNA1	71.8654	0.314861	0.208303	1.51155	0.130647	0.994339	2
L1MC3:L1:LINE1	269.851	0.180195	0.120221	1.49886	0.133909	0.994339	2
ORR1D1-int:ERVL-MaLR:LTR1	106.831	-0.221647	0.1484	-1.49358	0.135285	0.994339	2
MLT1J1:ERVL-MaLR:LTR1	54.6758	-0.364355	0.244197	-1.49205	0.135686	0.994339	2
RLTR27:ERVK:LTR1	6.21069	1.03553	0.694275	1.49152	0.135824	0.994339	2
HAL1:L1:LINE1	538.773	0.112306	0.0753348	1.49075	0.136026	0.994339	2
MYSERV16_I-int:ERVK:LTR1	174.29	-0.186148	0.124957	-1.4897	0.136303	0.994339	2
RLTR10F:ERVK:LTR1	6.84499	0.927663	0.624415	1.48565	0.137372	0.994339	2
URR1A:hAT-Charlie:DNA1	5245.77	-0.241976	0.163339	-1.48143	0.138491	0.994339	2
RMER16_Mm:ERVK:LTR1	29.6177	-0.416819	0.281649	-1.47992	0.138893	0.994339	2
MTB-int:ERVL-MaLR:LTR1	519.807	0.120093	0.0811676	1.47956	0.13899	0.994339	2
MER67B:ERV1:LTR1	1.52395	-2.19745	1.49054	-1.47426	0.140412	0.994339	2
L1MA6:L1:LINE1	594.316	0.123849	0.0840569	1.4734	0.140644	0.994339	2
B1F2:Alu:SINE1	2313.32	0.0742439	0.050494	1.47035	0.141466	0.994339	2
BGLII:ERVK:LTR1	101.823	0.29663	0.202063	1.46801	0.142102	0.994339	2
IAP1-MM_LTR:ERVK:LTR1	29.332	0.408767	0.280207	1.4588	0.144619	0.994339	2
Tigger17:TcMar-Tigger:DNA	10.6195	0.668671	0.461341	1.44941	0.147224	0.994339	2
MT2C_Mm:ERVL:LTR1	194.177	-0.193156	0.134918	-1.43165	0.152245	0.994339	2
MTB:ERVL-MaLR:LTR1	1060.88	0.0975524	0.0685701	1.42267	0.154833	0.994339	2
RMER19B2:ERVK:LTR1	290.829	0.162285	0.114201	1.42104	0.155305	0.994339	2
MLT1L:ERVL-MaLR:LTR1	161.618	-0.290856	0.204785	-1.4203	0.15552	0.994339	2
MTE2a-int:ERVL-MaLR:LTR1	44.4041	-0.391575	0.276722	-1.41505	0.157055	0.994339	2
MER45B:hAT-Tip100:DNA1	101.13	-0.225111	0.159282	-1.41329	0.15757	0.994339	2
Charlie2b:hAT-Charlie:DNA1	59.3041	0.282007	0.199621	1.41271	0.157741	0.994339	2
MER33:hAT-Charlie:DNA1	335.815	0.128711	0.0916919	1.40374	0.160397	0.994339	2
MLT1E1A:ERVL-MaLR:LTR1	300.816	0.152081	0.108554	1.40096	0.161225	0.994339	2
MamRep434:TcMar-Tigger:DNA1	17.3706	-0.50961	0.364039	-1.39988	0.16155	0.994339	2
RLTR23:ERV1:LTR1	62.1155	0.308701	0.222725	1.38602	0.165742	0.994339	2
RLTR12C:ERVK:LTR1	94.8071	0.299632	0.21651	1.38392	0.166383	0.994339	2
L1MC1:L1:LINE1	252.357	-0.155331	0.11238	-1.3822	0.166912	0.994339	2
L1ME3Cz:L1:LINE1	33.8723	-0.354118	0.257388	-1.37581	0.168879	0.994339	2
MURVY-int:ERV1:LTR1	107.908	0.197498	0.144389	1.36783	0.171367	0.994339	2
ERVB7_3-LTR_MM:ERVK:LTR1	31.488	-0.371056	0.272904	-1.35966	0.173938	0.994339	2
L1MA5:L1:LINE1	318.638	-0.138943	0.102376	-1.35718	0.174724	0.994339	2
RMER17C-int:ERVK:LTR1	60.7324	-0.273278	0.201767	-1.35442	0.175602	0.994339	2
MER45A:hAT-Tip100:DNA1	10.4119	0.65848	0.487735	1.35008	0.176992	0.994339	2
Lx5b:L1:LINE1	253.862	-0.14847	0.110171	-1.34764	0.177775	0.994339	2
LTRIS4:ERV1:LTR	13.5602	-0.594623	0.444354	-1.33818	0.180839	0.994339	2
RLTR15:ERVK:LTR1	201.049	0.173457	0.129638	1.33801	0.180893	0.994339	2
MURVY-LTR:ERV1:LTR1	81.9335	0.244177	0.183753	1.32883	0.183905	0.994339	2
LTR107_Mam:LTR:LTR	5.62108	-0.859284	0.646678	-1.32877	0.183925	0.994339	2
MRLTR33:ERVK:LTR1	120.976	-0.195565	0.147543	-1.32548	0.185012	0.994339	2
ZP3AR:Satellite:Satellite1	9.48647	0.686838	0.519636	1.32177	0.186245	0.994339	2
X6A_LINE:CR1:LINE1	36.0836	0.340345	0.257523	1.32161	0.186298	0.994339	2
Tigger9a:TcMar-Tigger:DNA1	14.0057	0.607974	0.460784	1.31943	0.187024	0.994339	2
Eulor9A:DNA:DNA	5.9358	0.863386	0.654726	1.3187	0.18727	0.994339	2
Tigger6b:TcMar-Tigger:DNA1	77.754	-0.242397	0.183936	-1.31783	0.18756	0.994339	2
RLTR13B2:ERVK:LTR1	7.36026	0.732579	0.557005	1.31521	0.188439	0.994339	2
LTR48B:ERV1:LTR1	17.9942	0.558948	0.425718	1.31295	0.189199	0.994339	2
ORR1F:ERVL-MaLR:LTR1	3415.39	0.0871228	0.0664104	1.31188	0.189559	0.994339	2
LTR37A:ERV1:LTR1	18.9887	-0.447433	0.343305	-1.30331	0.192469	0.994339	2
MMETn-int:ERVK:LTR1	275.492	-0.135616	0.104333	-1.29984	0.193655	0.994339	2
L1_Mus3:L1:LINE1	4197.27	-0.0927204	0.0714419	-1.29784	0.194341	0.994339	2
LTRIS4A:ERV1:LTR1	15.5172	0.553621	0.428026	1.29343	0.195862	0.994339	2
MLT1A0:ERVL-MaLR:LTR1	630.071	0.103008	0.0797007	1.29243	0.196207	0.994339	2
L1MCb:L1:LINE1	19.8395	-0.437263	0.339597	-1.28759	0.197888	0.994339	2
L1M2b:L1:LINE	78.219	0.230746	0.17928	1.28707	0.198069	0.994339	2
ERVB5_1-LTR_MM:ERVK:LTR	17.3062	-0.473236	0.369012	-1.28244	0.199688	0.994339	2
MER5B:hAT-Charlie:DNA1	726.275	0.0937029	0.0731228	1.28145	0.200037	0.994339	2
L2a:L2:LINE1	4308.86	0.0543222	0.042457	1.27946	0.200734	0.994339	2
L1M5:L1:LINE1	2572.02	-0.116701	0.0916327	-1.27358	0.202813	0.994339	2
L1_Mur1:L1:LINE1	75.3883	0.221005	0.173702	1.27232	0.20326	0.994339	2
ERVB7_2-LTR_MM:ERVK:LTR1	2.02804	-1.4404	1.13244	-1.27194	0.203394	0.994339	2
BGLII_B2:ERVK:LTR1	3.42075	-1.09742	0.864979	-1.26872	0.20454	0.994339	2
LTR87:ERVL:LTR1	84.3275	-0.238182	0.187924	-1.26744	0.204997	0.994339	2
MT2A:ERVL:LTR1	611.155	0.107548	0.0849223	1.26643	0.205359	0.994339	2
MER74C:ERVL:LTR	4.21705	-0.966172	0.767337	-1.25912	0.207986	0.994339	2
MER68B:ERVL:LTR1	18.0362	-0.446939	0.355534	-1.25709	0.208721	0.994339	2
MLT1J:ERVL-MaLR:LTR1	408.379	0.12342	0.0985626	1.2522	0.210496	0.994339	2
MER63D:hAT-Blackjack:DNA1	100.598	0.213302	0.171205	1.24588	0.212807	0.994339	2
MLTR14:ERV1:LTR1	366.921	0.111681	0.0896478	1.24578	0.212847	0.994339	2
RLTR10A:ERVK:LTR1	43.1729	-0.306119	0.245982	-1.24448	0.213325	0.994339	2
IAPLTR4:ERVK:LTR1	4.44358	-1.09077	0.885944	-1.23119	0.218252	0.994339	2
RMER6-int:ERVK:LTR1	5.80075	-0.903119	0.736985	-1.22542	0.220416	0.994339	2
Lx4B:L1:LINE1	186.211	-0.185569	0.151666	-1.22353	0.221128	0.994339	2
MER44A:TcMar-Tigger:DNA1	55.9956	-0.239653	0.19603	-1.22253	0.221506	0.994339	2
UCON2:UCON2:Unknown	1.21105	-1.85878	1.52124	-1.22189	0.22175	0.994339	2
MLT1H1:ERVL-MaLR:LTR1	21.4177	-0.467466	0.382688	-1.22153	0.221884	0.994339	2
MusHAL1:L1:LINE1	124.228	-0.194114	0.159039	-1.22054	0.222259	0.994339	2
MER21B:ERVL:LTR1	147.943	-0.218743	0.179639	-1.21768	0.223344	0.994339	2
Charlie25:hAT-Charlie:DNA1	112.313	-0.176959	0.145387	-1.21715	0.223546	0.994339	2
RMER21B:ERV1:LTR1	148.72	0.184272	0.15178	1.21407	0.22472	0.994339	2
RLTR12E:ERVK:LTR1	67.57	0.270548	0.224892	1.20301	0.228972	0.994339	2
RMER19A:ERVK:LTR1	92.6225	-0.201422	0.168147	-1.19789	0.230958	0.994339	2
RLTR43C:ERVK:LTR1	4.33816	-0.971793	0.812264	-1.1964	0.23154	0.994339	2
Arthur1C:hAT-Tip100:DNA	20.3619	0.423085	0.353791	1.19586	0.23175	0.994339	2
HAL1b:L1:LINE1	44.9418	0.285411	0.239933	1.18955	0.234225	0.994339	2
MLTR13:ERVK:LTR	5.13572	-0.787962	0.663288	-1.18796	0.234847	0.994339	2
Charlie10:hAT-Charlie:DNA1	35.4513	-0.367128	0.310428	-1.18265	0.236947	0.994339	2
Charlie9:hAT-Charlie:DNA1	2.95743	-1.06072	0.905911	-1.17089	0.241642	0.994339	2
BGLII_B:ERVK:LTR1	77.6046	-0.211053	0.180427	-1.16974	0.242105	0.994339	2
L1MA9:L1:LINE1	229.809	-0.171805	0.146878	-1.16972	0.242115	0.994339	2
Charlie4:hAT-Charlie:DNA1	2.82512	-1.35227	1.1583	-1.16745	0.243028	0.994339	2
L1MEj:L1:LINE1	3.20531	-1.00804	0.867454	-1.16206	0.245209	0.994339	2
MER110-int:ERV1:LTR	5.31951	0.868062	0.750249	1.15703	0.24726	0.994339	2
RLTR21:ERVK:LTR1	235.818	0.123718	0.107172	1.15439	0.248341	0.994339	2
RLTR6-int:ERV1:LTR1	332.246	0.141713	0.122766	1.15434	0.248363	0.994339	2
RLTR18B:ERVK:LTR1	42.6504	-0.290321	0.251984	-1.15214	0.249262	0.994339	2
RLTR9D2:ERVK:LTR1	20.5737	-0.395279	0.34319	-1.15178	0.249412	0.994339	2
L1ME1:L1:LINE1	397.008	0.0975913	0.0847783	1.15114	0.249677	0.994339	2
L1MDa:L1:LINE1	73.2229	-0.217626	0.190747	-1.14091	0.253906	0.994339	2
MLT1G-int:ERVL-MaLR:LTR	2.95505	-1.07802	0.94738	-1.13789	0.255165	0.994339	2
MYSERV-int:ERVK:LTR1	27.2902	-0.358938	0.316871	-1.13276	0.257315	0.994339	2
FordPrefect_a:hAT-Tip100:DNA1	64.8726	-0.250989	0.223061	-1.1252	0.260502	0.994339	2
MER77B:ERVL:LTR1	15.1914	0.445655	0.397982	1.11979	0.262804	0.994339	2
L1Md_F2:L1:LINE1	3246.79	-0.0607612	0.0544394	-1.11613	0.264369	0.994339	2
L1MC4:L1:LINE1	543.017	0.100193	0.0898717	1.11485	0.264915	0.994339	2
MLT1G:ERVL-MaLR:LTR1	193.098	0.124533	0.112016	1.11174	0.266248	0.994339	2
MER89:ERV1:LTR1	17.9679	0.468655	0.421694	1.11136	0.266413	0.994339	2
RMER17D:ERVK:LTR1	32.8495	-0.289143	0.26058	-1.10962	0.267164	0.994339	2
MTC-int:ERVL-MaLR:LTR1	211.963	-0.144046	0.13014	-1.10685	0.268358	0.994339	2
Charlie13b:hAT-Charlie:DNA1	7.01551	-0.663592	0.60069	-1.10472	0.269282	0.994339	2
MER74B:ERVL:LTR1	21.7767	0.342393	0.309963	1.10463	0.269321	0.994339	2
L1Md_T:L1:LINE1	3024.7	-0.0583636	0.0528892	-1.10351	0.269807	0.994339	2
RLTR53B_Mm:ERVK:LTR1	1.28396	1.5355	1.39547	1.10034	0.271183	0.994339	2
MLT1C:ERVL-MaLR:LTR1	631.082	0.0870182	0.079185	1.09892	0.271802	0.994339	2
MMERGLN_LTR:ERV1:LTR1	30.2023	-0.309844	0.282245	-1.09778	0.272299	0.994339	2
RMER4B:ERVK:LTR1	1355.54	-0.0698065	0.0636286	-1.09709	0.272601	0.994339	2
ORR1B2:ERVL-MaLR:LTR1	687.441	-0.0892036	0.0814543	-1.09514	0.273456	0.994339	2
RLTR13B3:ERVK:LTR1	32.1919	0.397345	0.362987	1.09466	0.273668	0.994339	2
IAPEY_LTR:ERVK:LTR1	7.96535	-0.659733	0.603719	-1.09278	0.27449	0.994339	2
L1MA10:L1:LINE1	86.3876	0.216336	0.198129	1.09189	0.274879	0.994339	2
MER31B:ERV1:LTR1	17.3626	0.397332	0.370111	1.07355	0.283025	0.994339	2
X5A_LINE:CR1:LINE	6.52508	0.637639	0.594159	1.07318	0.283191	0.994339	2
L1MA4A:L1:LINE1	105.587	-0.182738	0.17041	-1.07234	0.283566	0.994339	2
L1MC5:L1:LINE1	625.427	-0.0805525	0.0752618	-1.0703	0.284486	0.994339	2
MER135:DNA:DNA1	21.9399	-0.342793	0.320531	-1.06945	0.284865	0.994339	2
MER74A:ERVL:LTR1	15.6703	-0.416347	0.390579	-1.06597	0.286435	0.994339	2
MLT1C-int:ERVL-MaLR:LTR1	2.11384	1.15545	1.08449	1.06543	0.286683	0.994339	2
L1ME3F:L1:LINE1	5.73655	0.687252	0.646705	1.0627	0.287918	0.994339	2
MLT1B:ERVL-MaLR:LTR1	705.09	0.072873	0.0686136	1.06208	0.2882	0.994339	2
RLTRETN_Mm:ERVK:LTR1	164.535	-0.146475	0.138651	-1.05643	0.29077	0.994339	2
MLT1O:ERVL-MaLR:LTR1	54.5211	0.219268	0.207601	1.0562	0.290876	0.994339	2
MER125:DNA:DNA	3.61575	-1.00147	0.949262	-1.055	0.291424	0.994339	2
RLTR26C_MM:ERVK:LTR1	26.2727	0.334006	0.318873	1.04746	0.294888	0.994339	2
RLTR1B:ERV1:LTR1	15.2701	0.46498	0.443973	1.04732	0.294954	0.994339	2
MT2B:ERVL:LTR1	1005.92	-0.0856324	0.0820272	-1.04395	0.296508	0.994339	2
MLT1-int:ERVL-MaLR:LTR1	5.51657	0.730408	0.699716	1.04386	0.296549	0.994339	2
ETnERV2-int:ERVK:LTR1	93.5041	-0.169015	0.162271	-1.04155	0.297618	0.994339	2
L1M4a2:L1:LINE1	38.9268	-0.299512	0.290481	-1.03109	0.302499	0.994339	2
L1Md_Gf:L1:LINE1	43.6906	-0.226768	0.220878	-1.02667	0.304576	0.994339	2
RLTR53_Mm:ERVK:LTR1	33.1698	-0.289799	0.282622	-1.02539	0.305178	0.994339	2
LTR75:ERVL:LTR1	1.54802	1.6366	1.62251	1.00869	0.313125	0.994339	2
MamRep4096:hAT:DNA1	74.1176	-0.195788	0.19481	-1.00502	0.314888	0.994339	2
L1ME3A:L1:LINE1	642.005	0.0940418	0.0936101	1.00461	0.315084	0.994339	2
L1ME4c:L1:LINE1	129.612	-0.154248	0.153651	-1.00389	0.315432	0.994339	2
L1VL4:L1:LINE1	198.041	0.147603	0.147084	1.00353	0.315606	0.994339	2
RLTR42:ERVK:LTR	7.91316	-0.57776	0.576169	-1.00276	0.315976	0.994339	2
MYSERV6-int:ERVK:LTR1	278.99	0.128227	0.128277	0.999605	0.317502	0.994339	2
RLTR13B1:ERVK:LTR1	228.438	-0.139208	0.139818	-0.995639	0.319425	0.994339	2
B2_Mm1a:B2:SINE1	2537.43	0.0479829	0.048366	0.99208	0.321159	0.994339	2
RLTR13C1:ERVK:LTR1	40.7787	0.249883	0.252356	0.990199	0.322077	0.994339	2
MER67C:ERV1:LTR1	10.5233	-0.459248	0.465116	-0.987386	0.323454	0.994339	2
MIRc:MIR:SINE1	3478.73	-0.0518737	0.052661	-0.985049	0.3246	0.994339	2
L3b:CR1:LINE1	496.74	-0.0803423	0.0816497	-0.983987	0.325122	0.994339	2
Tigger10:TcMar-Tigger:DNA1	5.56187	-0.727986	0.740738	-0.982785	0.325713	0.994339	2
L1MEc:L1:LINE1	220.785	-0.113149	0.115307	-0.981286	0.326452	0.994339	2
RLTR20B2:ERVK:LTR1	4.39399	0.735958	0.750414	0.980736	0.326723	0.994339	2
RLTR22_Mus:ERVK:LTR1	49.7799	-0.23622	0.24159	-0.977772	0.328187	0.994339	2
BLACKJACK:hAT-Blackjack:DNA1	16.8072	0.345741	0.35458	0.975071	0.329525	0.994339	2
MERVK26-int:ERVK:LTR1	5.75568	-0.668074	0.68611	-0.973713	0.330199	0.994339	2
UCON13:Penelope:LINE?	1.79422	1.06865	1.09831	0.973	0.330553	0.994339	2
RLTR16C_MM:ERVK:LTR1	19.5145	0.34435	0.354853	0.970402	0.331846	0.994339	2
L1MEg:L1:LINE1	525.553	-0.0798591	0.0823477	-0.96978	0.332156	0.994339	2
RLTR13D6:ERVK:LTR1	5.1889	-0.718693	0.74303	-0.967247	0.333421	0.994339	2
Eulor9B:DNA:DNA	1.59726	1.3338	1.38394	0.96377	0.335161	0.994339	2
MT2B2:ERVL:LTR1	158.908	0.147353	0.153054	0.96275	0.335673	0.994339	2
RLTR1D:ERV1:LTR1	1.48539	-1.39829	1.45334	-0.962122	0.335988	0.994339	2
MER96B:hAT-Tip100:DNA1	5.52965	0.798189	0.830713	0.960848	0.336628	0.994339	2
RMER21A:ERV1:LTR1	50.866	0.222128	0.232048	0.957249	0.338441	0.994339	2
MER5A:hAT-Charlie:DNA1	879.932	0.0659874	0.0689821	0.956587	0.338776	0.994339	2
Eulor2B:DNA:DNA?	1.58992	1.24571	1.30494	0.954612	0.339774	0.994339	2
RLTR19C:ERVK:LTR1	13.5087	0.445619	0.468674	0.950808	0.341702	0.994339	2
RLTR13D5:ERVK:LTR1	60.5187	-0.191679	0.202498	-0.946573	0.343856	0.994339	2
Tigger16a:TcMar-Tigger:DNA1	8.42938	0.549822	0.581612	0.94534	0.344485	0.994339	2
LTR40c:ERVL:LTR1	4.87801	0.616484	0.654193	0.942358	0.346009	0.994339	2
Charlie4a:hAT-Charlie:DNA1	555.893	0.0871975	0.0925654	0.942009	0.346188	0.994339	2
Charlie1b:hAT-Charlie:DNA1	319.03	0.103182	0.109654	0.940982	0.346714	0.994339	2
RLTR16:ERVK:LTR1	106.802	0.137738	0.147003	0.936972	0.348773	0.994339	2
MER102b:hAT-Charlie:DNA1	79.3659	0.183242	0.196423	0.932895	0.350874	0.994339	2
LTR41:ERVL:LTR1	11.8564	-0.405836	0.44192	-0.918348	0.358437	0.994339	2
ETnERV3-int:ERVK:LTR1	25.1632	0.277313	0.302722	0.916064	0.359633	0.994339	2
Lx2:L1:LINE1	561.972	-0.0761128	0.0831764	-0.915076	0.360152	0.994339	2
Kanga1c:TcMar-Tc2:DNA1	6.06791	0.582086	0.637913	0.912486	0.361513	0.994339	2
LTR83:ERVL:LTR	23.9595	-0.317589	0.351258	-0.904148	0.365917	0.994339	2
MER133A:DNA:DNA?	7.47811	-0.684094	0.759398	-0.900838	0.367675	0.994339	2
L2:L2:LINE1	3154.15	0.0446907	0.0496488	0.900136	0.368048	0.994339	2
MERVL-int:ERVL:LTR1	749.12	-0.0620056	0.0691044	-0.897275	0.369572	0.994339	2
MER68:ERVL:LTR1	44.4337	0.22575	0.251652	0.897072	0.36968	0.994339	2
LTR86B1:ERVL:LTR	1.3248	-1.17231	1.3075	-0.896598	0.369933	0.994339	2
MER57C2:ERV1:LTR1	13.4464	0.376074	0.419996	0.895421	0.370562	0.994339	2
L1MD2:L1:LINE1	343.375	0.0811446	0.0907312	0.894341	0.371139	0.994339	2
MMERVK9C_I-int:ERVK:LTR1	84.5291	-0.190522	0.213482	-0.892451	0.372151	0.994339	2
L1_Mur3:L1:LINE1	1218	-0.0653654	0.0734239	-0.890248	0.373333	0.994339	2
RLTR44D:ERVK:LTR	11.4042	0.433711	0.487854	0.88902	0.373993	0.994339	2
ETnERV-int:ERVK:LTR1	159.993	0.120433	0.135496	0.88883	0.374094	0.994339	2
ORR1E-int:ERVL-MaLR:LTR1	65.9498	0.19044	0.214357	0.888426	0.374312	0.994339	2
Tigger7:TcMar-Tigger:DNA1	797.604	0.0640139	0.0721541	0.887184	0.37498	0.994339	2
LTR10_RN:ERVK:LTR1	22.418	-0.300569	0.338932	-0.886812	0.37518	0.994339	2
RLTR30E_MM:ERV1:LTR1	2.20123	0.901947	1.02832	0.877104	0.38043	0.994339	2
ERVB4_2-I_MM-int:ERVK:LTR	500.454	-0.130663	0.14918	-0.875874	0.381099	0.994339	2
LTR29:ERV1:LTR	10.7607	0.465096	0.532902	0.872762	0.382793	0.994339	2
PB1D7:Alu:SINE1	3704.08	-0.0413885	0.0475806	-0.869859	0.384377	0.994339	2
ORR1F-int:ERVL-MaLR:LTR1	55.9104	-0.186069	0.214637	-0.866898	0.385998	0.994339	2
MER2B:TcMar-Tigger:DNA1	166.892	-0.140173	0.161801	-0.866328	0.38631	0.994339	2
L1_Mus1:L1:LINE1	2673.14	-0.0461266	0.0534591	-0.862839	0.388226	0.994339	2
MMTV-int:ERVK:LTR	45.3193	0.261373	0.303521	0.861136	0.389163	0.994339	2
L1MEf:L1:LINE1	207.777	0.108378	0.127118	0.852582	0.393891	0.994339	2
LTR50:ERVL:LTR1	40.2485	0.216136	0.25367	0.852036	0.394194	0.994339	2
MER34-int:ERV1:LTR	5.14101	0.558258	0.660669	0.844989	0.398117	0.994339	2
HAL1M8:L1:LINE1	63.9403	0.187249	0.22279	0.840473	0.400643	0.994339	2
7SK:RNA:RNA1	9.21849	0.433269	0.517476	0.837275	0.402438	0.994339	2
L1MB5:L1:LINE1	682.869	-0.0569977	0.0681978	-0.835771	0.403284	0.994339	2
Kanga1d:TcMar-Tc2:DNA1	3.58973	-0.681416	0.817763	-0.833268	0.404694	0.994339	2
ID_B1:B4:SINE1	16578.7	0.029212	0.0351854	0.83023	0.406409	0.994339	2
RLTR13D4:ERVK:LTR1	2.59584	-0.79005	0.951983	-0.829899	0.406596	0.994339	2
RLTR48B:ERV1:LTR	85.6407	0.192589	0.234161	0.822466	0.410812	0.994339	2
IAPEy-int:ERVK:LTR1	35.5971	-0.252762	0.309258	-0.817319	0.413746	0.994339	2
MER57D:ERV1:LTR1	38.0632	0.226851	0.278456	0.814674	0.415259	0.994339	2
RLTR12BD_Mm:ERVK:LTR1	220.341	-0.0907808	0.112626	-0.80604	0.42022	0.994339	2
Tigger14a:TcMar-Tigger:DNA1	11.4696	-0.381454	0.474104	-0.804579	0.421063	0.994339	2
RLTR13E:ERVK:LTR1	24.9903	-0.277765	0.34538	-0.804231	0.421264	0.994339	2
MTE2b-int:ERVL-MaLR:LTR1	10.9253	0.412567	0.513087	0.804088	0.421346	0.994339	2
L1MA8:L1:LINE1	439.04	-0.0658452	0.0825468	-0.797671	0.425061	0.994339	2
RLTR13D2:ERVK:LTR1	1.5946	-1.08985	1.36921	-0.795966	0.426052	0.994339	2
MLT1G3:ERVL-MaLR:LTR1	121.323	0.128768	0.161902	0.795343	0.426414	0.994339	2
Lx5:L1:LINE1	1726.8	0.0639178	0.0804206	0.794794	0.426733	0.994339	2
ID4:ID:SINE1	2942.08	0.0393586	0.0500136	0.786959	0.431306	0.994339	2
L1M4b:L1:LINE1	15.9191	-0.316951	0.406893	-0.778955	0.436006	0.994339	2
L1MC:L1:LINE1	210.576	0.106431	0.13671	0.778514	0.436266	0.994339	2
L1MD:L1:LINE1	328.585	0.0730162	0.094108	0.775876	0.437822	0.994339	2
RLTR31D_MM:ERVK:LTR1	405.19	0.0686591	0.0885105	0.775718	0.437916	0.994339	2
MER113:hAT-Charlie:DNA1	92.9346	-0.132083	0.170362	-0.775307	0.438158	0.994339	2
IMPB_01:Satellite:Satellite1	844.296	0.0502145	0.0648275	0.774587	0.438584	0.994339	2
MER34A:ERV1:LTR1	9.96977	0.410688	0.530889	0.773585	0.439176	0.994339	2
RLTR9B:ERVK:LTR1	14.56	-0.304371	0.396975	-0.766725	0.443245	0.994339	2
LTRIS3:ERV1:LTR1	30.4641	-0.238932	0.311753	-0.766416	0.443429	0.994339	2
MER106B:hAT-Charlie:DNA1	8.05354	-0.400305	0.526865	-0.759786	0.447382	0.994339	2
RMER13A2:ERVK:LTR1	30.0791	0.238186	0.313581	0.759566	0.447514	0.994339	2
Looper:PiggyBac:DNA1	10.7693	0.413709	0.545463	0.758455	0.448179	0.994339	2
ERVB5_2-LTR_MM:ERVK:LTR1	19.6855	0.333407	0.440502	0.75688	0.449122	0.994339	2
RMER15-int:ERVL:LTR1	440.969	0.0694755	0.0919283	0.755758	0.449794	0.994339	2
Lx2B:L1:LINE1	295.195	-0.072691	0.0962815	-0.754984	0.450259	0.994339	2
LTR53:ERVL:LTR	1.97608	-0.930355	1.23443	-0.75367	0.451047	0.994339	2
B1_Mur1:Alu:SINE1	5348.51	0.0307342	0.0408795	0.751825	0.452156	0.994339	2
MER90a:ERV1:LTR1	7.04367	-0.450753	0.599819	-0.751481	0.452363	0.994339	2
RMER6BA:ERVK:LTR1	43.5469	-0.198598	0.26444	-0.751014	0.452644	0.994339	2
LTR78:ERV1:LTR1	6.61069	0.427324	0.570426	0.749131	0.453778	0.994339	2
MLTR11A:ERVK:LTR1	240.304	-0.08383	0.112442	-0.745541	0.455945	0.994339	2
LTR16B2:ERVL:LTR1	4.12111	0.583783	0.7858	0.742915	0.457533	0.994339	2
LTR73:ERV1:LTR1	36.2946	-0.213263	0.287231	-0.742477	0.457798	0.994339	2
UCON20:UCON20:Unknown	1.23307	-1.05874	1.43477	-0.737913	0.460567	0.994339	2
RLTR20A2B_MM:ERVK:LTR1	22.8431	-0.274425	0.373075	-0.735575	0.461989	0.994339	2
MamTip2:hAT-Tip100:DNA1	22.9835	0.235251	0.321331	0.732114	0.464099	0.994339	2
ORR1C1:ERVL-MaLR:LTR1	410.665	-0.0733064	0.100331	-0.730649	0.464993	0.994339	2
RLTR11C_MM:ERVK:LTR1	140.994	-0.0974956	0.133841	-0.728442	0.466343	0.994339	2
MamGypLTR1c:Gypsy:LTR	15.072	0.305416	0.421657	0.724322	0.468868	0.994339	2
RMER12C:ERVK:LTR1	413.522	0.0808054	0.111877	0.722272	0.470128	0.994339	2
MER102a:hAT-Charlie:DNA1	194.425	0.0980492	0.13652	0.718205	0.472631	0.994339	2
RLTR30B_MM:ERV1:LTR1	13.0057	-0.305052	0.425473	-0.716972	0.473391	0.994339	2
Lx9:L1:LINE1	2491.2	-0.0364815	0.0510557	-0.714544	0.474891	0.994339	2
L1MA5A:L1:LINE1	931.257	0.062731	0.0878111	0.714386	0.474989	0.994339	2
RLTR20B1:ERVK:LTR1	530.353	0.0801273	0.113107	0.708421	0.478684	0.994339	2
Charlie24:hAT-Charlie:DNA1	898.67	-0.0426054	0.0602584	-0.707046	0.479538	0.994339	2
MER103C:hAT-Charlie:DNA1	53.6336	0.146905	0.20924	0.702088	0.482624	0.994339	2
RLTR18-int:ERVK:LTR	5.0885	0.454567	0.647965	0.701531	0.482972	0.994339	2
RLTR20C:ERVK:LTR1	1.5355	-0.913353	1.30427	-0.700279	0.483753	0.994339	2
IAPLTR1_Mm:ERVK:LTR1	530.624	0.0700593	0.10042	0.697665	0.485387	0.994339	2
MER88:ERVL:LTR	2.42066	0.664193	0.952243	0.697504	0.485488	0.994339	2
LTR89:ERVL:LTR1	19.7881	0.244078	0.35108	0.695219	0.486918	0.994339	2
UCON5:UCON5:Unknown1	3.32139	0.644184	0.926948	0.694952	0.487085	0.994339	2
RLTR44C:ERVK:LTR1	29.0151	-0.206508	0.297603	-0.693904	0.487742	0.994339	2
MER124:DNA:DNA?1	9.87707	-0.360117	0.520153	-0.692329	0.488731	0.994339	2
RLTR10C:ERVK:LTR1	364.226	0.067983	0.0982104	0.692217	0.488801	0.994339	2
Chap1_Mam:hAT-Charlie:DNA1	27.3933	-0.223172	0.322473	-0.692064	0.488897	0.994339	2
UCON29:PiggyBac:DNA1	5.49985	0.481775	0.69835	0.689876	0.490272	0.994339	2
ERVB7_2B-LTR_MM:ERVK:LTR1	48.5162	-0.160958	0.233369	-0.689715	0.490373	0.994339	2
L4_A_Mam:RTE-X:LINE1	54.2932	-0.149995	0.217522	-0.689562	0.49047	0.994339	2
RLTR25A:ERVK:LTR1	90.3679	-0.138504	0.201491	-0.687399	0.491831	0.994339	2
MTB_Mm:ERVL-MaLR:LTR1	385.959	0.0700831	0.102059	0.686693	0.492276	0.994339	2
MLT1F1:ERVL-MaLR:LTR1	204.316	0.0809943	0.11796	0.686625	0.492319	0.994339	2
Lx3B:L1:LINE1	122.254	-0.109343	0.159857	-0.684007	0.493971	0.994339	2
RLTR12H:ERVK:LTR1	23.9257	-0.201226	0.294501	-0.683277	0.494432	0.994339	2
RLTR14_RN:ERV1:LTR1	9.33528	0.34754	0.509198	0.682524	0.494908	0.994339	2
MER106A:hAT-Charlie:DNA	22.5005	-0.226739	0.333275	-0.680336	0.496292	0.994339	2
MERVL_2A-int:ERVL:LTR1	70.9821	-0.136781	0.203064	-0.673585	0.500575	0.994339	2
IAPEY3_LTR:ERVK:LTR1	3.49619	0.596554	0.888026	0.671775	0.501727	0.994339	2
L1ME2z:L1:LINE1	82.1257	0.130002	0.19373	0.67105	0.502189	0.994339	2
MER58B:hAT-Charlie:DNA1	215.93	0.0840916	0.125685	0.669068	0.503452	0.994339	2
RLTR12G:ERVK:LTR1	110.177	-0.113091	0.169135	-0.668642	0.503724	0.994339	2
ORSL-2a:hAT-Tip100:DNA1	6.80359	-0.401172	0.602609	-0.665725	0.505587	0.994339	2
Lx:L1:LINE1	1244.57	0.0377462	0.0568214	0.664297	0.506501	0.994339	2
ORSL-2b:hAT-Tip100:DNA1	2.22945	-0.899473	1.35484	-0.663896	0.506757	0.994339	2
ERVB4_1B-LTR_MM:ERVK:LTR1	3.32555	-0.580951	0.87548	-0.66358	0.506959	0.994339	2
B1F1:Alu:SINE1	2235.23	-0.0360012	0.0543303	-0.662636	0.507564	0.994339	2
LTR81C:Gypsy:LTR	1.47374	-0.80923	1.22791	-0.659031	0.509876	0.994339	2
RMER6D:ERVK:LTR1	173.405	-0.0810003	0.123302	-0.656924	0.51123	0.994339	2
RMER2:ERV1:LTR1	259.632	0.0822364	0.125715	0.654148	0.513017	0.994339	2
MLTR25A:ERVK:LTR1	513.678	-0.0700449	0.10711	-0.653953	0.513142	0.994339	2
MLT2B3:ERVL:LTR1	69.8846	0.13033	0.199662	0.652754	0.513915	0.994339	2
ERV3-16A3_I-int:ERVL:LTR1	11.1962	-0.297663	0.456229	-0.652443	0.514116	0.994339	2
RLTR17:ERVK:LTR1	127.147	-0.113762	0.175482	-0.648282	0.516803	0.994339	2
Ricksha_0:MULE-MuDR:DNA1	45.7103	0.158722	0.245437	0.646691	0.517832	0.994339	2
RLTR1D2_MM:ERV1:LTR1	5.45747	0.42295	0.655394	0.645336	0.518709	0.994339	2
RLTR20B3:ERVK:LTR1	45.2821	-0.158021	0.245912	-0.642592	0.520489	0.994339	2
L1MCa:L1:LINE1	201.487	0.0847953	0.132142	0.641696	0.52107	0.994339	2
RLTR41A2:ERV1:LTR1	75.595	0.123758	0.193197	0.640581	0.521795	0.994339	2
Charlie18a:hAT-Charlie:DNA1	20.4046	-0.22064	0.345629	-0.638374	0.523231	0.994339	2
MamRep38:hAT:DNA1	12.4557	-0.279363	0.440704	-0.6339	0.526146	0.994339	2
MLTR18D_MM:ERVK:LTR1	17.4041	-0.222902	0.353642	-0.630303	0.528496	0.994339	2
Tigger8:TcMar-Tigger:DNA1	3.71382	0.547183	0.87041	0.628649	0.529579	0.994339	2
UCON28b:UCON28b:Unknown	3.39564	0.512392	0.819016	0.625619	0.531565	0.994339	2
LTR55:ERVL:LTR1	2.44769	-0.718285	1.15501	-0.621884	0.534018	0.994339	2
RLTR12B2:ERVK:LTR	8.84435	0.412714	0.667117	0.618653	0.536145	0.994339	2
RMER6C:ERVK:LTR1	376.816	-0.0599457	0.0970149	-0.617901	0.53664	0.994339	2
ID4_:ID:SINE1	3488.52	0.0259346	0.0420811	0.6163	0.537697	0.994339	2
L2c:L2:LINE1	1830.46	0.0328301	0.0532758	0.616229	0.537744	0.994339	2
PB1:Alu:SINE1	1731.08	-0.0343116	0.0559816	-0.61291	0.539936	0.994339	2
MER119:hAT-Charlie:DNA1	50.8286	-0.137046	0.224236	-0.611169	0.541088	0.994339	2
MTD-int:ERVL-MaLR:LTR1	152.779	0.0872827	0.143128	0.609822	0.541979	0.994339	2
RLTR30D2_MM:ERV1:LTR1	50.1513	-0.129551	0.212609	-0.609339	0.5423	0.994339	2
L1M4a1:L1:LINE1	25.0549	0.20067	0.331629	0.605102	0.545111	0.994339	2
LTR37-int:ERV1:LTR	6.60603	-0.367105	0.611097	-0.600731	0.548019	0.994339	2
Tigger13a:TcMar-Tigger:DNA1	6.77184	0.39639	0.660069	0.600528	0.548154	0.994339	2
L1M3:L1:LINE1	386.271	-0.0544348	0.0906675	-0.600378	0.548254	0.994339	2
RMER16:ERVK:LTR1	31.6603	0.175158	0.293275	0.597248	0.550342	0.994339	2
RMER10A:ERVL:LTR1	631.803	0.0502777	0.0843509	0.596053	0.55114	0.994339	2
IAPLTR2a:ERVK:LTR1	168.905	-0.0931171	0.156456	-0.595166	0.551732	0.994339	2
MTEb-int:ERVL-MaLR:LTR1	5.87682	0.42217	0.712599	0.592437	0.553558	0.994339	2
B1_Mur3:Alu:SINE1	3552.72	0.0269335	0.0454986	0.591964	0.553875	0.994339	2
ERVB7_1-LTR_MM:ERVK:LTR1	96.4574	-0.123376	0.208457	-0.591853	0.553949	0.994339	2
LTR16C:ERVL:LTR1	406.944	-0.0622963	0.105284	-0.591698	0.554053	0.994339	2
LTR80B:ERVL:LTR1	2.24277	0.672963	1.13741	0.591662	0.554077	0.994339	2
AmnSINE1:Deu:SINE1	32.5872	0.159384	0.269805	0.590736	0.554697	0.994339	2
L1M6:L1:LINE1	2.76713	-0.577848	0.983297	-0.587664	0.556758	0.994339	2
L1MA7:L1:LINE1	256.486	-0.072591	0.123818	-0.58627	0.557694	0.994339	2
ERVB4_1B-I_MM-int:ERVK:LTR1	29.0651	-0.184358	0.314794	-0.585646	0.558113	0.994339	2
ORR1C2:ERVL-MaLR:LTR1	733.351	0.041125	0.0702826	0.585138	0.558455	0.994339	2
L5:RTE-X:LINE	2.19072	0.651764	1.11835	0.582789	0.560036	0.994339	2
ORR1C2-int:ERVL-MaLR:LTR1	158.89	0.0798327	0.137159	0.582043	0.560538	0.994339	2
MLT1H:ERVL-MaLR:LTR1	425.052	0.0519866	0.0894115	0.58143	0.56095	0.994339	2
ID:ID:SINE1	551.794	-0.0473128	0.0814862	-0.580623	0.561495	0.994339	2
RLTR14:ERV1:LTR1	85.2351	0.0969652	0.167008	0.580601	0.561509	0.994339	2
RMER19C:ERVK:LTR1	191.208	0.0748364	0.129159	0.579411	0.562312	0.994339	2
Eulor5A:DNA:DNA?	122.941	0.0866868	0.149878	0.578382	0.563006	0.994339	2
Tigger5:TcMar-Tigger:DNA1	166.578	-0.0717698	0.124162	-0.578036	0.56324	0.994339	2
RMER17A:ERVK:LTR1	71.6219	-0.122113	0.211755	-0.576672	0.564161	0.994339	2
MLT1E3:ERVL-MaLR:LTR1	8.88873	-0.314999	0.546507	-0.576385	0.564355	0.994339	2
Lx2B2:L1:LINE1	350.716	-0.0509095	0.0883493	-0.57623	0.56446	0.994339	2
LTR48:ERV1:LTR1	27.9641	-0.184313	0.320466	-0.57514	0.565196	0.994339	2
RLTR9F:ERVK:LTR1	4.48131	-0.427921	0.744326	-0.574911	0.565352	0.994339	2
RLTR9A3B:ERVK:LTR1	3.17223	0.473555	0.827298	0.572411	0.567044	0.994339	2
MLT1F2:ERVL-MaLR:LTR1	91.2412	-0.0927555	0.163404	-0.567644	0.570277	0.994339	2
LTR90B:LTR:LTR	19.1916	-0.205028	0.36287	-0.565018	0.572062	0.994339	2
L1M6B:L1:LINE	15.2834	0.251227	0.444691	0.564947	0.57211	0.994339	2
L1M4:L1:LINE1	883.418	0.0401374	0.0713262	0.56273	0.573619	0.994339	2
RMER6B:ERVK:LTR1	206.29	0.0715117	0.127103	0.56263	0.573687	0.994339	2
MER20B:hAT-Charlie:DNA1	17.8419	0.213454	0.380725	0.560653	0.575034	0.994339	2
MTE-int:ERVL-MaLR:LTR1	422.613	-0.0512474	0.0915467	-0.559795	0.575619	0.994339	2
Kanga11a:TcMar-Tc2:DNA	5.17079	-0.467773	0.84152	-0.555867	0.578302	0.994339	2
LTR88a:Gypsy:LTR1	10.6125	0.282664	0.509956	0.55429	0.57938	0.994339	2
RLTR46A:ERVK:LTR	2.32004	-0.59205	1.06885	-0.553912	0.579639	0.994339	2
RMER5:ERV1:LTR1	375.25	-0.0567945	0.102565	-0.55374	0.579757	0.994339	2
RMER10B:ERVL:LTR1	206.356	0.0649344	0.117496	0.552653	0.580501	0.994339	2
MER113A:hAT-Charlie:DNA1	12.1953	-0.270221	0.49053	-0.550876	0.581719	0.994339	2
RLTR9A:ERVK:LTR1	10.7476	0.276669	0.503456	0.54954	0.582635	0.994339	2
RLTR13G:ERVK:LTR1	45.1953	-0.121364	0.221081	-0.548956	0.583036	0.994339	2
Tigger12A:TcMar-Tigger:DNA1	1.26748	0.760738	1.38735	0.548338	0.58346	0.994339	2
ERVB4_2-LTR_MM:ERVK:LTR	1.48269	0.673793	1.23154	0.547114	0.5843	0.994339	2
ERVB4_1C-LTR_Mm:ERVK:LTR1	22.018	0.19257	0.352208	0.546752	0.584549	0.994339	2
L1MB8:L1:LINE1	560.049	0.0458892	0.0839986	0.54631	0.584853	0.994339	2
FordPrefect:hAT-Tip100:DNA1	70.5218	0.100573	0.184152	0.546142	0.584968	0.994339	2
LTR16E1:ERVL:LTR	23.6913	-0.184454	0.339	-0.544112	0.586364	0.994339	2
MurSatRep1:MurSatRep1:Unknown1	1610.07	-0.0550671	0.101415	-0.54299	0.587137	0.994339	2
ERVL-B4-int:ERVL:LTR1	2.04631	-0.60071	1.1111	-0.540643	0.588754	0.994339	2
MamRep1527:LTR:LTR1	10.987	-0.314334	0.585929	-0.536472	0.591633	0.994339	2
RLTR45-int:ERVK:LTR1	93.3436	-0.105517	0.196988	-0.535653	0.592199	0.994339	2
L1VL2:L1:LINE1	717.741	0.0505714	0.094783	0.533549	0.593654	0.994339	2
ORR1B1:ERVL-MaLR:LTR1	1130.92	-0.0363401	0.0681116	-0.533537	0.593662	0.994339	2
MLT2B5:ERVL:LTR1	1.974	0.623086	1.16962	0.532723	0.594226	0.994339	2
Eulor6B:DNA:DNA?	41.1637	-0.12791	0.240819	-0.531145	0.595318	0.994339	2
MER66C:ERV1:LTR	2.44901	0.517793	0.978088	0.529393	0.596533	0.994339	2
RLTR10:ERVK:LTR1	38.1069	-0.132521	0.250459	-0.529114	0.596727	0.994339	2
RLTR24B_MM:ERV1:LTR1	43.6389	0.12625	0.239112	0.527995	0.597503	0.994339	2
RLTR1C:ERV1:LTR1	101.693	-0.0989476	0.187502	-0.527714	0.597698	0.994339	2
Zaphod3:hAT-Tip100:DNA1	208.664	-0.0710157	0.134775	-0.526921	0.598249	0.994339	2
MER102c:hAT-Charlie:DNA1	14.1968	0.213957	0.406442	0.526415	0.5986	0.994339	2
ORR1A2:ERVL-MaLR:LTR1	1222.77	0.0326998	0.0622885	0.524973	0.599602	0.994339	2
ORR1A3:ERVL-MaLR:LTR1	504.091	0.046209	0.0887793	0.520493	0.60272	0.994339	2
BGLII_Mur:ERVK:LTR1	8.75176	0.275868	0.530539	0.519977	0.603079	0.994339	2
LTR33A_:ERVL:LTR1	45.9335	0.116991	0.226241	0.517109	0.60508	0.994339	2
MMERGLN-int:ERV1:LTR1	332.892	-0.0871074	0.168866	-0.515837	0.605968	0.994339	2
RLTR49:ERVK:LTR1	140.441	0.0922089	0.179832	0.512752	0.608125	0.994339	2
RMER16-int:ERVK:LTR1	466.327	0.059995	0.117292	0.5115	0.609001	0.994339	2
RLTR17D_Mm:ERVK:LTR1	596.687	-0.056572	0.11078	-0.510672	0.609581	0.994339	2
RLTR12D:ERVK:LTR1	28.879	-0.150178	0.294219	-0.510428	0.609752	0.994339	2
L1PB4:L1:LINE	5.64048	-0.315095	0.625458	-0.503782	0.614414	0.994339	2
RLTR28B:ERVL:LTR1	19.0874	0.181847	0.361335	0.503265	0.614778	0.994339	2
Plat_L3:CR1:LINE1	161.562	0.179997	0.357953	0.502852	0.615069	0.994339	2
RMER4A:ERVK:LTR1	285.132	-0.053162	0.106779	-0.497867	0.618578	0.994339	2
MLT1F:ERVL-MaLR:LTR1	98.5325	-0.0824588	0.16643	-0.495456	0.620278	0.994339	2
Lx3C:L1:LINE1	390.755	-0.0449883	0.0911118	-0.49377	0.621468	0.994339	2
MER127:TcMar-Tigger:DNA1	1.35804	-0.619512	1.25722	-0.492764	0.622179	0.994339	2
RMER13A:ERVK:LTR1	58.2628	-0.0994406	0.20188	-0.492574	0.622314	0.994339	2
MLT1B-int:ERVL-MaLR:LTR1	50.7967	-0.114918	0.234192	-0.490702	0.623637	0.994339	2
MuLV-int:ERV1:LTR1	258.737	0.243181	0.495651	0.49063	0.623688	0.994339	2
MLT1I:ERVL-MaLR:LTR1	101.486	-0.0858187	0.174964	-0.490493	0.623785	0.994339	2
MT-int:ERVL-MaLR:LTR1	39.3096	0.120947	0.247567	0.488543	0.625165	0.994339	2
LTR16D:ERVL:LTR1	12.3521	0.221952	0.456509	0.486194	0.626829	0.994339	2
ORR1D2-int:ERVL-MaLR:LTR1	38.1968	-0.142651	0.293755	-0.485611	0.627243	0.994339	2
L2b:L2:LINE1	2765.06	0.0261762	0.0539491	0.485201	0.627534	0.994339	2
Arthur1:hAT-Tip100:DNA1	5.29555	-0.322615	0.665038	-0.485107	0.6276	0.994339	2
LTR41B:ERVL:LTR1	20.5676	-0.156448	0.324524	-0.482086	0.629745	0.994339	2
RLTR13D3A1:ERVK:LTR1	123.804	0.0840925	0.176472	0.47652	0.633704	0.994339	2
MLTR11B:ERVK:LTR1	254.152	-0.0585185	0.122975	-0.475858	0.634176	0.994339	2
MER112:hAT-Charlie:DNA1	42.0969	0.117382	0.247194	0.474858	0.634888	0.994339	2
MuRRS-int:ERV1:LTR1	14.729	-0.177207	0.37589	-0.471434	0.637331	0.994339	2
UCON6:UCON6:Unknown1	2.22779	-0.471204	1.00184	-0.470339	0.638113	0.994339	2
Charlie13a:hAT-Charlie:DNA1	1.97365	-0.522104	1.11089	-0.469989	0.638363	0.994339	2
Charlie8:hAT-Charlie:DNA1	36.218	-0.117869	0.252101	-0.467545	0.64011	0.994339	2
RLTR51B_Mm:ERVK:LTR1	2.6468	-0.460255	0.988493	-0.465612	0.641493	0.994339	2
MARNA:TcMar-Mariner:DNA1	33.1028	-0.123183	0.266314	-0.462548	0.643689	0.994339	2
MLT2B1:ERVL:LTR1	13.6128	0.1853	0.400696	0.462446	0.643761	0.994339	2
RLTR12A:ERVK:LTR1	33.5375	-0.121165	0.264703	-0.45774	0.647139	0.994339	2
Kanga1:TcMar-Tc2:DNA1	38.9471	-0.123128	0.269228	-0.457337	0.647429	0.994339	2
MLT1A:ERVL-MaLR:LTR1	573.063	0.0351182	0.0768472	0.456987	0.64768	0.994339	2
MLTR31F_MM:ERVK:LTR1	5.8623	-0.29331	0.642761	-0.456328	0.648154	0.994339	2
LTR75B:ERVL:LTR	26.5991	0.133811	0.299388	0.44695	0.654911	0.994339	2
RLTR31A_Mm:ERVK:LTR	89.2641	0.0766185	0.171592	0.446516	0.655224	0.994339	2
MLT1M:ERVL-MaLR:LTR	18.3308	-0.163231	0.36699	-0.444784	0.656476	0.994339	2
MTB_Mm-int:ERVL-MaLR:LTR1	20.5334	-0.158277	0.356496	-0.443979	0.657058	0.994339	2
L1M8:L1:LINE1	52.5226	-0.0937531	0.212137	-0.441946	0.658528	0.994339	2
L1MD3:L1:LINE1	248.032	-0.0482176	0.110266	-0.437283	0.661906	0.994339	2
ERVB3_1-I_MM-int:ERVK:LTR	4.00001	-0.359091	0.82284	-0.436405	0.662543	0.994339	2
MLT1E1:ERVL-MaLR:LTR1	61.6224	-0.0843663	0.193329	-0.436386	0.662557	0.994339	2
RLTR20C1_MM:ERVK:LTR1	290.279	-0.0415705	0.0956035	-0.434822	0.663691	0.994339	2
RMER17A2:ERVK:LTR1	19.8078	-0.153024	0.354042	-0.43222	0.665581	0.994339	2
Helitron1Na_Mam:Helitron:RC	5.74541	-0.648511	1.50137	-0.431945	0.665781	0.994339	2
RMER13A1:ERVK:LTR1	54.3378	-0.0884118	0.206052	-0.429076	0.667868	0.994339	2
MMAR1:TcMar-Mariner:DNA1	8.59654	0.245137	0.574761	0.426503	0.669742	0.994339	2
LTR27C:ERV1:LTR	7.48391	0.321822	0.757556	0.424816	0.670971	0.994339	2
Tigger1:TcMar-Tigger:DNA1	99.5438	0.0634345	0.15036	0.421884	0.67311	0.994339	2
Charlie5:hAT-Charlie:DNA1	294.862	0.0488484	0.115994	0.421127	0.673662	0.994339	2
RLTR1A2_MM:ERV1:LTR1	40.7454	0.0954449	0.22722	0.420055	0.674446	0.994339	2
MTD:ERVL-MaLR:LTR1	4110.26	0.0183225	0.0438771	0.417588	0.676249	0.994339	2
PB1D10:Alu:SINE1	8680.08	0.0168169	0.0403329	0.416954	0.676712	0.994339	2
ERVB4_1-I_MM-int:ERVK:LTR	233.539	0.136802	0.329122	0.415658	0.67766	0.994339	2
MER53:hAT:DNA1	158.119	0.0513173	0.124416	0.412464	0.679999	0.994339	2
RLTR19:ERVK:LTR1	11.2803	0.189631	0.461677	0.410745	0.68126	0.994339	2
IAPLTR2_Mm:ERVK:LTR1	383.328	0.103273	0.252411	0.409147	0.682432	0.994339	2
IAPLTR1a_Mm:ERVK:LTR1	24.1951	-0.144642	0.354512	-0.408004	0.683271	0.994339	2
FAM:Alu:SINE	1.52306	0.617084	1.52309	0.405152	0.685366	0.994339	2
MER115:hAT-Tip100:DNA1	17.0259	0.155769	0.384798	0.404807	0.685619	0.994339	2
RLTR44A:ERVK:LTR	2.45355	-0.369747	0.914656	-0.404247	0.686031	0.994339	2
MLT1D:ERVL-MaLR:LTR1	354.949	0.0397004	0.0985222	0.402959	0.686978	0.994339	2
MER31A:ERV1:LTR1	2.40624	0.385337	0.957611	0.402394	0.687394	0.994339	2
MER110:ERV1:LTR	19.8616	-0.142258	0.354401	-0.401405	0.688122	0.994339	2
L1MB3:L1:LINE1	852.324	-0.0304088	0.076192	-0.399107	0.689814	0.994339	2
RLTR28:ERVL:LTR1	338.062	0.0432908	0.10879	0.397929	0.690683	0.994339	2
Lx6:L1:LINE1	584.445	0.0341049	0.085757	0.397692	0.690858	0.994339	2
MLTR18_MM:ERVK:LTR	32.2662	0.106013	0.271892	0.389909	0.696603	0.994339	2
MLT2C1:ERVL:LTR1	22.7504	-0.125794	0.322688	-0.389833	0.69666	0.994339	2
ERVB5_1-I_MM-int:ERVK:LTR	1.56405	0.539584	1.3851	0.389562	0.696861	0.994339	2
RMER17D2:ERVK:LTR1	90.3513	0.0624191	0.160767	0.388258	0.697825	0.994339	2
MIR:MIR:SINE1	5122.79	0.0211132	0.0544592	0.387689	0.698246	0.994339	2
ORR1E:ERVL-MaLR:LTR1	1502.02	-0.0223809	0.0580834	-0.385324	0.699998	0.994339	2
Zaphod:hAT-Tip100:DNA1	3.97186	-0.386317	1.00429	-0.384665	0.700486	0.994339	2
MER63B:hAT-Blackjack:DNA1	32.3392	0.0999622	0.26429	0.378229	0.705261	0.994339	2
MLT1E2:ERVL-MaLR:LTR1	99.4596	-0.0624037	0.165331	-0.377447	0.705841	0.994339	2
MER54A:ERVL:LTR1	1.61431	-0.444234	1.17988	-0.376508	0.706539	0.994339	2
RLTR8:ERVK:LTR1	66.3148	0.0753418	0.20117	0.374519	0.708019	0.994339	2
MamGypLTR2c:Gypsy:LTR	1.63381	0.466499	1.24655	0.374232	0.708232	0.994339	2
RLTR11A2:ERVK:LTR1	129.055	0.0539105	0.144188	0.37389	0.708486	0.994339	2
B1F:Alu:SINE1	5307.32	0.0145405	0.0390951	0.371928	0.709947	0.994339	2
RLTR34C_MM:ERVK:LTR1	91.4346	0.0731064	0.196744	0.371582	0.710204	0.994339	2
BGLII_A:ERVK:LTR1	98.5444	-0.0623306	0.167851	-0.371346	0.71038	0.994339	2
Charlie15b:hAT-Charlie:DNA1	3.95146	0.294441	0.794309	0.370688	0.71087	0.994339	2
RLTR41:ERV1:LTR1	176.806	0.0619336	0.167103	0.370631	0.710912	0.994339	2
RLTR17C_Mm:ERVK:LTR	11.0884	-0.164433	0.445364	-0.36921	0.711971	0.994339	2
Arthur1A:hAT-Tip100:DNA	22.477	0.136981	0.372066	0.368163	0.712752	0.994339	2
L1MEb:L1:LINE1	14.9294	0.148374	0.403581	0.367644	0.713138	0.994339	2
L1MC4a:L1:LINE1	293.91	0.0426307	0.116826	0.364908	0.71518	0.994339	2
Eulor9C:DNA:DNA	1.59124	0.476006	1.30931	0.363556	0.71619	0.994339	2
MMERVK9E_I-int:ERVK:LTR1	115.015	-0.0738579	0.203299	-0.363298	0.716382	0.994339	2
Kanga1a:TcMar-Tc2:DNA1	23.7733	-0.116733	0.32318	-0.361201	0.717949	0.994339	2
MER57E1:ERV1:LTR	18.0957	-0.14455	0.403433	-0.358299	0.720119	0.994339	2
RLTR9E:ERVK:LTR1	5.64993	-0.226068	0.632615	-0.357354	0.720827	0.994339	2
Charlie1:hAT-Charlie:DNA1	385.775	-0.0332919	0.0936504	-0.355491	0.722222	0.994339	2
LTR88b:Gypsy:LTR1	1.45455	0.459863	1.30218	0.353148	0.723977	0.994339	2
MLT2B2:ERVL:LTR1	55.0291	-0.0729056	0.207303	-0.351686	0.725073	0.994339	2
Tigger16b:TcMar-Tigger:DNA1	16.3161	-0.133717	0.381292	-0.350693	0.725818	0.994339	2
RLTR5_Mm:ERV1:LTR	24.6674	0.109521	0.316255	0.346306	0.729113	0.994339	2
LTR81A:Gypsy:LTR1	2.68787	-0.328147	0.949378	-0.345644	0.72961	0.994339	2
RLTR4_Mm:ERV1:LTR1	351.219	0.0360339	0.104385	0.345202	0.729943	0.994339	2
RMER1C:RMER1C:Other1	191.38	0.0422193	0.122431	0.344842	0.730213	0.994339	2
RLTR30:ERV1:LTR1	22.1839	-0.119985	0.350142	-0.342673	0.731844	0.994339	2
Lx8:L1:LINE1	3509.53	0.0156953	0.0462001	0.339724	0.734064	0.994339	2
RMER1B:RMER1B:Other1	1112.18	0.0205969	0.060777	0.338894	0.73469	0.994339	2
MLT2D:ERVL:LTR1	41.4086	-0.0814898	0.240473	-0.338874	0.734705	0.994339	2
RLTR26_Mus:ERVK:LTR1	339.22	0.0377891	0.112127	0.337019	0.736102	0.994339	2
IAPEY3-int:ERVK:LTR1	8.76198	-0.196022	0.582628	-0.336444	0.736536	0.994339	2
Tigger20a:TcMar-Tigger:DNA1	13.7013	-0.16867	0.509522	-0.331036	0.740617	0.994339	2
RLTR42-int:ERVK:LTR1	177.705	-0.045294	0.138006	-0.328204	0.742758	0.994339	2
MER110A:ERV1:LTR	1.55302	-0.411096	1.25507	-0.327549	0.743252	0.994339	2
L1ME3E:L1:LINE1	90.904	0.0640102	0.195441	0.327516	0.743278	0.994339	2
Lx2A1:L1:LINE1	14.2742	-0.129127	0.396524	-0.325648	0.74469	0.994339	2
LTR31:ERV1:LTR1	1.87454	-0.395414	1.21947	-0.324251	0.745748	0.994339	2
B1_Mur2:Alu:SINE1	4595.69	-0.0144861	0.0447659	-0.323597	0.746243	0.994339	2
MT2_Mm:ERVL:LTR1	374.83	-0.0304216	0.0940478	-0.323469	0.74634	0.994339	2
RMER12B:ERVK:LTR1	149.898	-0.0430258	0.133314	-0.32274	0.746892	0.994339	2
RLTR31B_Mm:ERVK:LTR1	2.92568	-0.282553	0.875856	-0.322602	0.746997	0.994339	2
MER76:ERVL:LTR1	15.5876	0.127809	0.398166	0.320994	0.748215	0.994339	2
LTR84a:ERVL:LTR1	199.765	-0.0452322	0.140926	-0.320964	0.748238	0.994339	2
MLT1D-int:ERVL-MaLR:LTR1	1.56025	0.405823	1.26449	0.320939	0.748257	0.994339	2
RLTR16B_MM:ERVK:LTR1	41.165	-0.0722407	0.225406	-0.320491	0.748596	0.994339	2
L4_B_Mam:RTE-X:LINE1	32.8031	0.0883083	0.277123	0.318661	0.749983	0.994339	2
RLTR41B:ERV1:LTR	4.51423	-0.231503	0.734714	-0.315092	0.752692	0.994339	2
RLTR13D1:ERVK:LTR1	2.13406	-0.347867	1.10833	-0.313866	0.753623	0.994339	2
RLTR22_Mur:ERVK:LTR1	157.998	-0.0469622	0.149953	-0.313178	0.754145	0.994339	2
RLTR17B_Mm:ERVK:LTR1	804.79	0.0232948	0.0744708	0.312805	0.754429	0.994339	2
MER51-int:ERV1:LTR	7.72172	-0.163432	0.52996	-0.308385	0.75779	0.994339	2
MER63A:hAT-Blackjack:DNA1	19.2512	0.114218	0.371105	0.307776	0.758252	0.994339	2
MLTR73:ERV1:LTR1	12.9164	0.126803	0.412467	0.307425	0.75852	0.994339	2
MTE2a:ERVL-MaLR:LTR1	2287.15	0.0194408	0.063496	0.306174	0.759472	0.994339	2
MTA_Mm-int:ERVL-MaLR:LTR1	6660.62	0.029737	0.0973986	0.305312	0.760128	0.994339	2
RSINE1:B4:SINE1	13523.4	0.0116926	0.0383339	0.30502	0.760351	0.994339	2
RMER17B2:ERVK:LTR1	46.7361	0.075978	0.250789	0.302956	0.761924	0.994339	2
B3A:B2:SINE1	10651.6	-0.0116055	0.038437	-0.301935	0.762701	0.994339	2
MADE2:TcMar-Mariner:DNA1	21.3068	-0.108629	0.363029	-0.299229	0.764765	0.994339	2
MERV1_I-int:ERV1:LTR1	197.08	-0.0426873	0.143008	-0.298497	0.765324	0.994339	2
RLTR13C2:ERVK:LTR1	177.476	-0.0531627	0.178663	-0.297558	0.766041	0.994339	2
Lx5c:L1:LINE1	928.794	0.018914	0.0638588	0.296184	0.76709	0.994339	2
LTR33A:ERVL:LTR1	19.2014	-0.10394	0.351325	-0.295852	0.767343	0.994339	2
MTC:ERVL-MaLR:LTR1	2285.77	0.0139744	0.0473461	0.295154	0.767877	0.994339	2
MIRb:MIR:SINE1	6006.89	0.0138708	0.0470357	0.294899	0.768071	0.994339	2
RLTR34B_MM:ERVK:LTR1	16.7145	-0.123855	0.421568	-0.293797	0.768913	0.994339	2
LTR67B:ERVL:LTR1	14.0183	-0.149291	0.510852	-0.29224	0.770103	0.994339	2
L1M7:L1:LINE1	3.03709	-0.262503	0.906223	-0.289668	0.772071	0.994339	2
MLTR31FA_MM:ERVK:LTR1	9.9258	0.151416	0.526	0.287864	0.773451	0.994339	2
MTEa-int:ERVL-MaLR:LTR1	82.3111	0.0530693	0.184641	0.287419	0.773792	0.994339	2
L1_Rod:L1:LINE1	834.835	-0.0217878	0.0760002	-0.286681	0.774356	0.994339	2
ERVB3_1-LTR_MM:ERVK:LTR	15.0635	-0.105793	0.374955	-0.28215	0.777829	0.994339	2
L1ME4b:L1:LINE1	233.454	0.0319954	0.113494	0.281913	0.77801	0.994339	2
RLTR48A:ERV1:LTR1	8.36568	0.163784	0.581002	0.281899	0.778021	0.994339	2
RLTR33:ERVK:LTR1	61.8397	-0.0637513	0.226821	-0.281064	0.778661	0.994339	2
ORR1C1-int:ERVL-MaLR:LTR1	3.42821	0.234288	0.837101	0.27988	0.779569	0.994339	2
LTR84b:ERVL:LTR1	3.9207	0.219596	0.785842	0.279441	0.779907	0.994339	2
Charlie29a:hAT-Charlie:DNA1	32.5463	-0.0760503	0.273163	-0.278406	0.780701	0.994339	2
IAPLTR3-int:ERVK:LTR1	13.3345	-0.144483	0.522564	-0.276488	0.782173	0.994339	2
L1MA4:L1:LINE1	233.476	-0.030059	0.109299	-0.275016	0.783304	0.994339	2
RLTR13A3:ERVK:LTR1	113.966	-0.0422507	0.154592	-0.273305	0.784619	0.994339	2
L1MB2:L1:LINE1	167.674	0.0344274	0.12812	0.268713	0.78815	0.994339	2
LTR40a:ERVL:LTR1	5.61583	-0.200017	0.747407	-0.267615	0.788996	0.994339	2
LTR33C:ERVL:LTR	4.96835	0.183591	0.687569	0.267015	0.789458	0.994339	2
LTR65:ERV1:LTR1	5.72661	0.180371	0.678845	0.265703	0.790468	0.994339	2
Lx4A:L1:LINE1	580.299	-0.0214272	0.0807384	-0.265391	0.790709	0.994339	2
LTR105_Mam:ERVL:LTR	5.8996	-0.160515	0.607242	-0.264335	0.791522	0.994339	2
MLT1E:ERVL-MaLR:LTR1	36.4776	-0.0674134	0.255909	-0.263427	0.792221	0.994339	2
MER121:TcMar:DNA1	12.3462	-0.130438	0.496	-0.262981	0.792565	0.994339	2
ORSL:hAT-Tip100:DNA	11.4433	-0.126752	0.484577	-0.261573	0.793651	0.994339	2
Kanga2_a:TcMar-Tc2:DNA1	65.3315	0.0507929	0.194618	0.260988	0.794102	0.994339	2
RMER20C_Mm:ERVK:LTR1	44.1078	0.0670178	0.260845	0.256926	0.797236	0.994339	2
L1VL1:L1:LINE1	806.491	0.0317314	0.127778	0.248332	0.803877	0.994339	2
L1MEh:L1:LINE1	2.00345	0.298453	1.20473	0.247734	0.80434	0.994339	2
MamRep1879:hAT-Tip100:DNA	2.11659	-0.274206	1.11117	-0.246774	0.805083	0.994339	2
MTEa:ERVL-MaLR:LTR1	1152.27	-0.0165233	0.066998	-0.246623	0.8052	0.994339	2
Lx3A:L1:LINE1	215.627	-0.0285644	0.11633	-0.245546	0.806034	0.994339	2
B2_Mm2:B2:SINE1	11227.5	0.00975121	0.039909	0.244336	0.806971	0.994339	2
MLT1G1:ERVL-MaLR:LTR1	134.563	-0.0408754	0.168346	-0.242807	0.808155	0.994339	2
Zaphod2:hAT-Tip100:DNA1	1.54053	-0.355291	1.48603	-0.239088	0.811037	0.994339	2
RMER17B:ERVK:LTR1	756.28	-0.0223287	0.0940322	-0.237459	0.812301	0.994339	2
RLTR11D:ERVK:LTR1	23.9324	-0.0763587	0.322411	-0.236836	0.812784	0.994339	2
RMER17C:ERVK:LTR1	653.632	-0.0164817	0.0696125	-0.236763	0.812841	0.994339	2
RLTR20B4_MM:ERVK:LTR1	37.0379	-0.0578201	0.248179	-0.232977	0.815779	0.994339	2
PB1D9:Alu:SINE1	4609.98	-0.00976057	0.0422938	-0.23078	0.817486	0.994339	2
MLT2F:ERVL:LTR1	1.44755	-0.315577	1.39435	-0.226325	0.820949	0.994339	2
RLTR18:ERVK:LTR1	16.9315	-0.0880096	0.391573	-0.224759	0.822167	0.994339	2
AmnSINE2:Deu:SINE1	9.44184	0.113124	0.504325	0.224308	0.822517	0.994339	2
RodERV21-int:ERV1:LTR1	34.0062	-0.0588874	0.265317	-0.221951	0.824352	0.994339	2
RLTR13D3:ERVK:LTR1	18.8265	0.0790861	0.360767	0.219216	0.826482	0.994339	2
IAPEY4_I-int:ERVK:LTR1	2.2484	0.212316	0.968728	0.21917	0.826517	0.994339	2
Charlie7:hAT-Charlie:DNA1	13.1799	-0.113742	0.52013	-0.218679	0.8269	0.994339	2
Charlie15a:hAT-Charlie:DNA	8.82824	0.113064	0.517569	0.218451	0.827078	0.994339	2
L1_Mus2:L1:LINE1	700.638	0.0189829	0.087707	0.216435	0.828649	0.994339	2
LTR16D2:ERVL:LTR	22.4894	0.0815138	0.376636	0.216426	0.828656	0.994339	2
MLT1N2:ERVL-MaLR:LTR1	11.1637	-0.129175	0.598224	-0.215932	0.829041	0.994339	2
RLTR13B4:ERVK:LTR1	9.66077	-0.107298	0.497678	-0.215597	0.829302	0.994339	2
MurERV4_19-int:ERVK:LTR1	30.182	0.0663706	0.309595	0.214379	0.830252	0.994339	2
Cheshire:hAT-Charlie:DNA1	142.292	-0.0335821	0.157666	-0.212995	0.831331	0.994339	2
ORR1A4-int:ERVL-MaLR:LTR1	232.095	-0.0272894	0.129457	-0.210799	0.833044	0.994339	2
ORR1A0:ERVL-MaLR:LTR1	683.494	-0.0280166	0.133152	-0.210411	0.833347	0.994339	2
L1MEg2:L1:LINE	1.23871	-0.339234	1.61585	-0.209941	0.833714	0.994339	2
RLTR9A2:ERVK:LTR	9.23483	-0.124603	0.596847	-0.208768	0.834629	0.994339	2
L1_Mur2:L1:LINE1	500.585	0.0164417	0.079228	0.207523	0.835601	0.994339	2
LTR40b:ERVL:LTR1	77.9446	0.0382717	0.186054	0.205703	0.837023	0.994339	2
LTR33B:ERVL:LTR1	1.31212	0.284911	1.39115	0.204802	0.837727	0.994339	2
RLTR20A:ERVK:LTR1	102.818	0.0333765	0.16405	0.203453	0.838781	0.994339	2
MER77:ERVL:LTR1	12.2526	-0.0850489	0.418738	-0.203108	0.839051	0.994339	2
MER57-int:ERV1:LTR1	6.48227	0.122666	0.609396	0.201291	0.840471	0.994339	2
L1MEd:L1:LINE1	401.605	0.0174176	0.0865598	0.20122	0.840526	0.994339	2
L1_Mm:L1:LINE1	118.003	-0.0338746	0.169524	-0.199822	0.84162	0.994339	2
Lx10:L1:LINE1	366.621	-0.0188939	0.0948216	-0.199257	0.842062	0.994339	2
RLTR31B2:ERVK:LTR1	163.33	-0.0274149	0.137803	-0.198944	0.842307	0.994339	2
L1MCc:L1:LINE1	26.0684	0.0639159	0.326326	0.195865	0.844716	0.994339	2
L1Md_F3:L1:LINE1	1736.82	0.0158397	0.0809282	0.195725	0.844825	0.994339	2
MER94:hAT-Blackjack:DNA1	8.93108	0.109117	0.562237	0.194076	0.846116	0.994339	2
LTR72_RN:ERV1:LTR1	88.1725	-0.0333207	0.173414	-0.192145	0.847628	0.994339	2
MER70B:ERVL:LTR1	5.79703	0.13826	0.720414	0.191917	0.847807	0.994339	2
X7A_LINE:CR1:LINE1	12.1651	-0.0847953	0.447467	-0.189501	0.8497	0.994339	2
ORR1B2-int:ERVL-MaLR:LTR1	92.4195	0.0297049	0.157354	0.188778	0.850267	0.994339	2
L1M1:L1:LINE1	21.8374	-0.0675358	0.358616	-0.188323	0.850623	0.994339	2
MLT1F-int:ERVL-MaLR:LTR1	8.18229	-0.0986632	0.528345	-0.18674	0.851865	0.994339	2
Tigger11a:TcMar-Tigger:DNA	9.50196	-0.0990405	0.53224	-0.186082	0.85238	0.994339	2
MERV1_LTR:ERV1:LTR1	21.8006	-0.0690347	0.371397	-0.185879	0.85254	0.994339	2
HAL1ME:L1:LINE1	22.1165	0.0614301	0.331145	0.185508	0.85283	0.994339	2
RMER16A2:ERVK:LTR1	3.92067	0.144397	0.786327	0.183635	0.8543	0.994339	2
MLTR18B_MM:ERVK:LTR1	98.5021	0.0311365	0.172729	0.180262	0.856947	0.994339	2
ORR1D1:ERVL-MaLR:LTR1	1837.22	-0.00994783	0.0551966	-0.180225	0.856976	0.994339	2
CYRA11_Mm:Y-chromosome:Unknown1	12.4991	0.0785237	0.437155	0.179624	0.857448	0.994339	2
MER5A1:hAT-Charlie:DNA1	361.655	-0.0164864	0.0932912	-0.17672	0.859729	0.994339	2
Tigger6a:TcMar-Tigger:DNA1	34.9294	0.0541907	0.309197	0.175263	0.860873	0.994339	2
IAPLTR2a2_Mm:ERVK:LTR1	25.7658	-0.0518335	0.29851	-0.17364	0.862148	0.994339	2
ORR1D2:ERVL-MaLR:LTR1	844.436	-0.0116063	0.0668708	-0.173563	0.862209	0.994339	2
MER54B:ERVL:LTR1	12.0242	-0.0680973	0.416469	-0.163511	0.870116	0.994339	2
Charlie19a:hAT-Charlie:DNA1	14.304	0.0718183	0.439841	0.163282	0.870296	0.994339	2
MER47B:TcMar-Tigger:DNA1	11.1563	0.084452	0.517581	0.163167	0.870387	0.994339	2
MER65D:ERV1:LTR	38.2489	-0.0448312	0.27654	-0.162115	0.871216	0.994339	2
ID2:ID:SINE1	483.503	0.014423	0.0891496	0.161785	0.871475	0.994339	2
Charlie23a:hAT-Charlie:DNA1	17.4906	0.059888	0.372816	0.160637	0.872379	0.994339	2
LTR69:ERVL:LTR1	33.59	0.0462795	0.291688	0.158661	0.873936	0.994339	2
ORR1A3-int:ERVL-MaLR:LTR1	52.2586	-0.0346353	0.218635	-0.158416	0.874129	0.994339	2
B4A:B4:SINE1	11357	-0.00579467	0.0366885	-0.157942	0.874502	0.994339	2
LTRIS_Mm:ERV1:LTR1	36.7634	0.0398716	0.254945	0.156393	0.875723	0.994339	2
RLTR31C_MM:ERVK:LTR1	806.402	0.0112712	0.0728753	0.154664	0.877086	0.994339	2
ERVB7_4-LTR_MM:ERVK:LTR1	3.76484	-0.132729	0.866777	-0.153129	0.878296	0.994339	2
LTR16B:ERVL:LTR	810.21	-0.0135035	0.0882401	-0.153032	0.878373	0.994339	2
MLT1J-int:ERVL-MaLR:LTR1	33.3905	0.0448159	0.293123	0.152891	0.878484	0.994339	2
IAPLTR2b:ERVK:LTR1	67.8302	0.0326819	0.214538	0.152336	0.878922	0.994339	2
Helitron2Na_Mam:Helitron:RC?	2.79352	0.14154	0.942683	0.150146	0.88065	0.994339	2
Arthur1B:hAT-Tip100:DNA1	4.58791	0.107955	0.72139	0.149649	0.881042	0.994339	2
LTRIS_Mus:ERV1:LTR1	184.609	0.0181511	0.121295	0.149643	0.881046	0.994339	2
MuRRS4-int:ERV1:LTR1	97.2434	-0.025914	0.173362	-0.149479	0.881176	0.994339	2
RLTR20A4:ERVK:LTR1	284.668	0.0155947	0.104721	0.148917	0.88162	0.994339	2
L1MB7:L1:LINE1	853.912	-0.00991891	0.0670644	-0.147901	0.882421	0.994339	2
MER134:DNA:DNA?	1.96644	0.16998	1.15156	0.147609	0.882652	0.994339	2
RLTR19B:ERVK:LTR1	27.826	0.0498712	0.340711	0.146374	0.883626	0.994339	2
ORR1A2-int:ERVL-MaLR:LTR1	656.622	0.0126988	0.088977	0.14272	0.886512	0.994339	2
MMSAT4:Satellite:Satellite1	1191.72	-0.015306	0.109888	-0.139288	0.889223	0.994339	2
MER44D:TcMar-Tigger:DNA1	69.0953	0.0254875	0.184273	0.138314	0.889993	0.994339	2
LTR82B:ERVL:LTR1	3.13637	-0.124344	0.902688	-0.137749	0.890439	0.994339	2
L1MB1:L1:LINE1	174.878	-0.0241212	0.176137	-0.136946	0.891074	0.994339	2
Charlie16a:hAT-Charlie:DNA1	15.5152	-0.0510543	0.379881	-0.134395	0.89309	0.994339	2
ORR1B1-int:ERVL-MaLR:LTR1	94.5246	-0.0240149	0.180441	-0.13309	0.894122	0.994339	2
RLTR13F:ERVK:LTR1	4.55091	0.095187	0.721939	0.131849	0.895104	0.994339	2
LTR103_Mam:ERV1:LTR	39.0561	0.0322843	0.24692	0.130748	0.895975	0.994339	2
MLT-int:ERVL-MaLR:LTR1	4.7545	-0.0877928	0.672611	-0.130525	0.896151	0.994339	2
MER81:hAT-Blackjack:DNA1	9.35515	-0.0639839	0.494119	-0.129491	0.896969	0.994339	2
B3:B2:SINE1	24648.8	-0.00451651	0.0354315	-0.127472	0.898567	0.994339	2
RMER15:ERVL:LTR1	1084.3	-0.00792587	0.0624754	-0.126864	0.899048	0.994339	2
RMER20B:ERVK:LTR1	14.173	0.0477312	0.377675	0.126382	0.89943	0.994339	2
L4_C_Mam:RTE-X:LINE1	12.5419	-0.0539854	0.429026	-0.125832	0.899865	0.994339	2
B1_Mur4:Alu:SINE1	5998.8	0.00491957	0.0398527	0.123444	0.901756	0.994339	2
MMVL30-int:ERV1:LTR1	871.016	0.0263292	0.213308	0.123433	0.901765	0.994339	2
Charlie2a:hAT-Charlie:DNA1	47.0213	0.027433	0.223055	0.122988	0.902117	0.994339	2
L1MEa:L1:LINE	2.25183	0.135513	1.10293	0.122866	0.902213	0.994339	2
ORR1D-int:ERVL-MaLR:LTR1	21.686	-0.0414542	0.339716	-0.122026	0.902878	0.994339	2
MER131:SINE:SINE?1	13.5134	0.0494719	0.413333	0.11969	0.904729	0.995084	2
RLTR14-int:ERV1:LTR1	41.328	-0.028891	0.247449	-0.116755	0.907054	0.996135	2
RMER1A:RMER1A:Other1	606.254	-0.0081836	0.0720743	-0.113544	0.909599	0.996135	2
L1_Mus4:L1:LINE1	603.045	0.00891216	0.0793046	0.112379	0.910523	0.996135	2
B4:B4:SINE1	5653.35	0.00440968	0.0394042	0.111909	0.910895	0.996135	2
MamRep605:LTR:LTR?1	59.5225	-0.0229356	0.206488	-0.111075	0.911557	0.996135	2
RLTR4_MM-int:ERV1:LTR1	1452.65	0.00887572	0.0812915	0.109184	0.913057	0.996489	2
L1MDb:L1:LINE1	19.23	0.0384148	0.358234	0.107234	0.914603	0.996498	2
X2_LINE:CR1:LINE1	10.3517	-0.0474559	0.45562	-0.104157	0.917045	0.996498	2
MLT1H2:ERVL-MaLR:LTR1	97.2065	-0.0197886	0.191209	-0.103492	0.917573	0.996498	2
MER34:ERV1:LTR1	4.65682	0.0701814	0.683336	0.102704	0.918198	0.996498	2
RLTR25B:ERVK:LTR1	201.6	-0.0176791	0.17713	-0.0998086	0.920496	0.996498	2
LTR16E2:ERVL:LTR1	40.0582	0.0282052	0.284457	0.0991546	0.921015	0.996498	2
MER46C:TcMar-Tigger:DNA1	50.865	0.0215958	0.218677	0.0987568	0.921331	0.996498	2
L1M2:L1:LINE1	1635.51	0.00760799	0.0812341	0.093655	0.925383	0.996498	2
L1MB4:L1:LINE1	427.339	-0.00883786	0.094732	-0.0932933	0.925671	0.996498	2
RLTR6B_Mm:ERV1:LTR1	60.9245	-0.0192605	0.213655	-0.0901479	0.92817	0.996498	2
MLT1E2-int:ERVL-MaLR:LTR	2.65237	-0.100043	1.13177	-0.0883949	0.929563	0.996498	2
MamRep137:TcMar-Tigger:DNA1	78.8561	-0.0157498	0.179464	-0.0877601	0.930067	0.996498	2
X7D_LINE:CR1:LINE	2.01669	-0.130633	1.49417	-0.0874281	0.930331	0.996498	2
L1ME3B:L1:LINE1	44.1747	-0.019005	0.218625	-0.08693	0.930727	0.996498	2
LTR16A2:ERVL:LTR1	37.7529	0.0227292	0.265781	0.0855184	0.931849	0.996498	2
RLTR20D:ERVK:LTR1	57.2417	-0.0196214	0.236156	-0.0830868	0.933783	0.996498	2
RLTR47:ERVK:LTR1	1.63521	-0.100902	1.22136	-0.0826143	0.934158	0.996498	2
B2_Mm1t:B2:SINE1	3404.61	-0.00381906	0.0468799	-0.0814648	0.935072	0.996498	2
Charlie12:hAT-Charlie:DNA1	20.1224	-0.0303186	0.374015	-0.0810626	0.935392	0.996498	2
B1_Mus1:Alu:SINE1	11450.3	0.0032125	0.041097	0.0781689	0.937694	0.997268	2
PB1D11:Alu:SINE1	2184.32	0.00349036	0.0479756	0.0727528	0.942003	0.997268	2
MER63C:hAT-Blackjack:DNA1	34.0666	0.0205246	0.286945	0.0715277	0.942978	0.997268	2
LTR102_Mam:ERVL:LTR1	9.41722	0.0363222	0.536213	0.0677383	0.945994	0.997268	2
RLTR20B3A_MM:ERVK:LTR1	22.5783	-0.0210107	0.310482	-0.0676714	0.946047	0.997268	2
RLTR9A3:ERVK:LTR1	12.5508	0.0335741	0.519342	0.0646474	0.948455	0.997268	2
B1_Mm:Alu:SINE1	3912.21	0.00263318	0.0419736	0.0627341	0.949978	0.997268	2
ERVL-int:ERVL:LTR1	9.75244	-0.0288288	0.460579	-0.0625925	0.950091	0.997268	2
MER58C:hAT-Charlie:DNA1	10.0588	-0.0283188	0.455221	-0.0622088	0.950397	0.997268	2
LTRIS6:ERV1:LTR	10.8124	-0.0317113	0.510032	-0.0621752	0.950423	0.997268	2
UCON28c:UCON28c:Unknown	2.40813	-0.0576703	0.953106	-0.0605078	0.951751	0.997268	2
LTR78B:ERV1:LTR1	18.2127	-0.024081	0.399434	-0.0602879	0.951926	0.997268	2
RMER16A3:ERVK:LTR1	25.8429	0.0197162	0.329271	0.0598785	0.952252	0.997268	2
ORR1A1:ERVL-MaLR:LTR1	252.179	-0.00676645	0.113783	-0.0594682	0.952579	0.997268	2
MLT1K:ERVL-MaLR:LTR1	414.971	0.00529289	0.0915874	0.0577905	0.953915	0.99731	2
RMER3D-int:ERVK:LTR1	38.0058	0.0139794	0.253545	0.0551356	0.95603	0.99731	2
Charlie17b:hAT-Charlie:DNA1	11.2291	0.0245884	0.463969	0.0529959	0.957735	0.99731	2
MLTR18A_MM:ERVK:LTR1	8.7792	-0.0308528	0.594888	-0.0518632	0.958638	0.99731	2
MER92B:ERV1:LTR1	8.94166	0.0247502	0.491071	0.0504005	0.959803	0.99731	2
Tigger18a:TcMar-Tigger:DNA1	1.77441	0.0584971	1.19594	0.0489129	0.960989	0.99731	2
RLTR45:ERVK:LTR1	82.5876	0.00893643	0.183821	0.048615	0.961226	0.99731	2
MER44B:TcMar-Tigger:DNA1	180.787	-0.00649061	0.150723	-0.0430631	0.965651	0.99731	2
RLTR31M:ERVK:LTR1	94.5007	0.00766559	0.17999	0.042589	0.966029	0.99731	2
RMER13B:ERVK:LTR1	30.4898	-0.0126184	0.301994	-0.0417835	0.966671	0.99731	2
UCON31:UCON31:Unknown	6.26111	0.0280062	0.707436	0.0395883	0.968421	0.99731	2
MER67A:ERV1:LTR1	58.3513	-0.0089466	0.230214	-0.038862	0.969	0.99731	2
RMER6A:ERVK:LTR1	987.768	-0.00243419	0.0632937	-0.0384586	0.969322	0.99731	2
L1M:L1:LINE1	5.73782	-0.0218805	0.613655	-0.035656	0.971557	0.99731	2
RLTR13A:ERVK:LTR1	7.37204	0.0186427	0.566167	0.0329279	0.973732	0.99731	2
L1P5:L1:LINE	2.08904	0.0435502	1.33677	0.0325787	0.974011	0.99731	2
MamGypLTR3a:Gypsy:LTR	4.85068	-0.0210413	0.669822	-0.0314133	0.97494	0.99731	2
RLTR26B_MM:ERVK:LTR1	15.9505	0.0111379	0.374167	0.0297671	0.976253	0.99731	2
MER117:hAT-Charlie:DNA1	82.7343	-0.00612112	0.207784	-0.029459	0.976498	0.99731	2
RLTR6_Mm:ERV1:LTR1	88.9119	0.00523882	0.180291	0.0290576	0.976819	0.99731	2
MIR3:MIR:SINE1	2275.44	-0.00151945	0.0548261	-0.027714	0.97789	0.99731	2
MTA_Mm:ERVL-MaLR:LTR1	3310.72	0.0019035	0.0753168	0.0252733	0.979837	0.99731	2
Lx2A:L1:LINE1	84.2564	-0.00422365	0.176176	-0.023974	0.980873	0.99731	2
RLTR35B_MM:ERVL:LTR1	3.77221	0.0241716	1.04502	0.0231302	0.981546	0.99731	2
RLTR19-int:ERVK:LTR1	220.668	0.00207581	0.103851	0.0199883	0.984053	0.99731	2
ORR1A0-int:ERVL-MaLR:LTR1	4461.42	0.00318107	0.163469	0.0194598	0.984474	0.99731	2
MER5C:hAT-Charlie:DNA1	9.20956	0.0100112	0.518728	0.0192996	0.984602	0.99731	2
RLTR46B:ERVK:LTR	2.7987	-0.012338	0.925492	-0.0133313	0.989363	0.99731	2
Tigger17a:TcMar-Tigger:DNA1	108.374	0.00226728	0.173924	0.013036	0.989599	0.99731	2
MER91A:hAT-Tip100:DNA1	13.4675	0.00547168	0.439036	0.0124629	0.990056	0.99731	2
MER52-int:ERV1:LTR	1.64522	-0.0143485	1.15626	-0.0124094	0.990099	0.99731	2
RMER19B:ERVK:LTR1	846.507	0.00110278	0.0902789	0.0122152	0.990254	0.99731	2
MER21C:ERVL:LTR1	140.081	-0.00111182	0.127439	-0.00872437	0.993039	0.998069	2
MER20:hAT-Charlie:DNA1	869.883	0.00052355	0.0684312	0.00765075	0.993896	0.998069	2
RLTR10E:ERVK:LTR1	43.2398	0.00177499	0.259273	0.00684603	0.994538	0.998069	2
MER99:hAT:DNA	48.4467	-0.00100506	0.227252	-0.00442265	0.996471	0.998582	2
L1ME4a:L1:LINE1	243.655	-0.000347603	0.10687	-0.00325256	0.997405	0.998582	2
L1Md_F:L1:LINE1	265.505	0.000119234	0.104129	0.00114506	0.999086	0.999086	2
Lx4A:L1:LINE2	504.822	-0.3755	0.0911756	-4.11843	3.81463e-05	0.0298685	3
IAPA_MM-int:ERVK:LTR2	4.42505	2.20627	0.808417	2.72913	0.00635017	0.668422	3
RMER12:ERVK:LTR2	106.95	-0.459075	0.169675	-2.70562	0.00681769	0.668422	3
IAPEy-int:ERVK:LTR2	7.38719	-4.17035	1.55426	-2.68318	0.00729259	0.668422	3
LTR16B2:ERVL:LTR2	51.7602	-0.584184	0.219225	-2.66477	0.0077042	0.668422	3
RLTR44B:ERVK:LTR1	222.891	0.342516	0.129324	2.64851	0.00808463	0.668422	3
L1ME4a:L1:LINE2	118.194	0.417543	0.163941	2.5469	0.0108683	0.668422	3
MER44B:TcMar-Tigger:DNA2	129.085	0.358234	0.142538	2.51326	0.0119623	0.668422	3
MER90a:ERV1:LTR2	5.24176	-1.92971	0.768214	-2.51195	0.0120067	0.668422	3
L1MA10:L1:LINE2	13.3603	1.08151	0.432382	2.50129	0.0123741	0.668422	3
L1MC4:L1:LINE2	519.836	0.208476	0.0835464	2.49533	0.0125839	0.668422	3
LTR16A2:ERVL:LTR2	1.52431	-3.96587	1.59229	-2.49067	0.0127502	0.668422	3
Charlie5:hAT-Charlie:DNA2	201.59	0.305783	0.12317	2.48262	0.0130422	0.668422	3
RLTR44-int:ERVK:LTR2	1105.66	0.594597	0.243339	2.44349	0.0145458	0.668422	3
RMER17D:ERVK:LTR2	4.62599	-1.96775	0.814645	-2.41548	0.0157146	0.668422	3
MER54B:ERVL:LTR2	2.4063	3.26721	1.36	2.40237	0.0162892	0.668422	3
RLTR11B:ERVK:LTR2	129.98	0.338104	0.140824	2.40089	0.0163551	0.668422	3
Tigger16a:TcMar-Tigger:DNA2	74.7546	0.4626	0.193471	2.39106	0.0167999	0.668422	3
MERVL-int:ERVL:LTR2	647.604	-0.181417	0.0761774	-2.3815	0.0172421	0.668422	3
MLT2F:ERVL:LTR2	16.4005	-0.937543	0.393902	-2.38014	0.0173059	0.668422	3
MT2B2:ERVL:LTR2	272.68	0.388484	0.164117	2.36712	0.017927	0.668422	3
RLTR1B:ERV1:LTR2	23.3125	-0.801926	0.349213	-2.29638	0.021654	0.766185	3
MLTR73:ERV1:LTR2	6.26153	-1.64998	0.723133	-2.28172	0.0225061	0.766185	3
MYSERV16_I-int:ERVK:LTR2	54.3523	-0.447936	0.208824	-2.14504	0.0319494	0.990117	3
Lx2:L1:LINE2	349.118	-0.196758	0.0926773	-2.12305	0.0337498	0.990117	3
MamRep605:LTR:LTR?2	59.4355	-0.453051	0.214246	-2.11463	0.0344617	0.990117	3
RLTR10D2:ERVK:LTR	1.60025	-3.16232	1.52165	-2.07822	0.0376887	0.990117	3
RLTR40:ERVK:LTR2	46.434	0.501171	0.243031	2.06217	0.0391918	0.990117	3
RMER17A2:ERVK:LTR2	330.628	-0.197809	0.0966207	-2.04728	0.0406309	0.990117	3
Lx2B2:L1:LINE2	341.534	0.219262	0.107873	2.0326	0.0420931	0.990117	3
L1MA7:L1:LINE2	132.016	0.326724	0.16106	2.02859	0.0425005	0.990117	3
RMER20A:ERVK:LTR2	73.184	-0.380859	0.188153	-2.0242	0.0429495	0.990117	3
RMER15:ERVL:LTR2	664.634	0.165328	0.083515	1.97962	0.0477465	0.990117	3
MRLTR33:ERVK:LTR2	22.525	0.767941	0.389821	1.96998	0.0488401	0.990117	3
RLTR13B4:ERVK:LTR2	12.5674	-0.833149	0.428312	-1.94519	0.0517516	0.990117	3
ORR1D-int:ERVL-MaLR:LTR2	51.779	-0.427697	0.222827	-1.91941	0.0549323	0.990117	3
LTR16B1:ERVL:LTR2	5.15282	-1.38656	0.735222	-1.8859	0.0593083	0.990117	3
MADE2:TcMar-Mariner:DNA2	2.98711	-2.14859	1.14997	-1.86838	0.0617087	0.990117	3
RLTR18:ERVK:LTR2	36.6656	0.510531	0.275317	1.85434	0.0636904	0.990117	3
HAL1M8:L1:LINE2	21.2982	0.610546	0.337496	1.80905	0.0704438	0.990117	3
RLTR19-int:ERVK:LTR2	8.26337	-1.00381	0.557302	-1.8012	0.0716718	0.990117	3
ORR1E-int:ERVL-MaLR:LTR2	44.66	-0.434883	0.241491	-1.80083	0.0717305	0.990117	3
Lx2A:L1:LINE2	6.49648	-1.33109	0.741136	-1.79601	0.0724933	0.990117	3
L1MEb:L1:LINE2	2.24312	-2.16927	1.21014	-1.79258	0.0730407	0.990117	3
Lx5c:L1:LINE2	1119.95	0.158557	0.0886871	1.78782	0.0738044	0.990117	3
RMER21A:ERV1:LTR2	277.614	0.230976	0.129538	1.78307	0.0745744	0.990117	3
Tigger19a:TcMar-Tigger:DNA2	137.08	-0.27545	0.154523	-1.78258	0.0746543	0.990117	3
MER112:hAT-Charlie:DNA2	2.34835	1.97963	1.11652	1.77304	0.076222	0.990117	3
L3b:CR1:LINE2	160.393	0.253588	0.143084	1.7723	0.0763441	0.990117	3
Arthur1:hAT-Tip100:DNA2	3.18485	-1.60308	0.909924	-1.76177	0.0781078	0.990117	3
MER57E2:ERV1:LTR	1.15827	-2.65989	1.52069	-1.74913	0.0802678	0.990117	3
MLT1A1-int:ERVL-MaLR:LTR	2.22411	-2.2352	1.28918	-1.73382	0.0829502	0.990117	3
IAPEz-int:ERVK:LTR2	3574.53	0.148406	0.0856321	1.73306	0.0830843	0.990117	3
MuRRS-int:ERV1:LTR2	28.4272	0.494698	0.286566	1.7263	0.0842943	0.990117	3
L1MD3:L1:LINE2	114.72	0.287139	0.166669	1.72281	0.084923	0.990117	3
Helitron3Na_Mam:Helitron:RC1	7.06588	-1.12792	0.658769	-1.71216	0.0868672	0.990117	3
L1MD2:L1:LINE2	116.752	-0.283114	0.165869	-1.70685	0.0878498	0.990117	3
ERV3-16A3_LTR:ERVL:LTR1	7.80356	-0.928455	0.54698	-1.69742	0.0896174	0.990117	3
MLT1J2:ERVL-MaLR:LTR2	36.4953	0.475968	0.280781	1.69516	0.0900457	0.990117	3
MLT1D:ERVL-MaLR:LTR2	1924.33	0.157962	0.0932689	1.69362	0.0903371	0.990117	3
MLT1C:ERVL-MaLR:LTR2	261.361	0.186138	0.110584	1.68323	0.0923298	0.990117	3
LTR33C:ERVL:LTR1	4.38787	1.26856	0.75864	1.67216	0.0944937	0.990117	3
RLTR31_Mur:ERVK:LTR1	12.3192	0.974452	0.585658	1.66386	0.0961406	0.990117	3
MER21B:ERVL:LTR2	62.6437	-0.31296	0.189184	-1.65426	0.0980743	0.990117	3
RLTR19:ERVK:LTR2	275.764	0.215749	0.130875	1.64851	0.0992471	0.990117	3
Tigger12c:TcMar-Tigger:DNA1	6.97586	-1.0049	0.620174	-1.62036	0.105155	0.990117	3
L1_Mus4:L1:LINE2	243.382	-0.192841	0.11932	-1.61616	0.106059	0.990117	3
RLTR17B_Mm:ERVK:LTR2	754.421	0.184969	0.114728	1.61224	0.106909	0.990117	3
LTR10_RN:ERVK:LTR2	102.355	-0.27009	0.16786	-1.60901	0.107613	0.990117	3
Tigger9a:TcMar-Tigger:DNA2	28.2136	-0.525194	0.326983	-1.60618	0.108234	0.990117	3
MER2B:TcMar-Tigger:DNA2	15.4408	-0.626088	0.394392	-1.58748	0.112405	0.990117	3
L1MDb:L1:LINE2	5.7518	1.02077	0.643528	1.58622	0.11269	0.990117	3
MER5A:hAT-Charlie:DNA2	2600.48	0.123491	0.0783493	1.57616	0.11499	0.990117	3
L1MC3:L1:LINE2	519.026	-0.137651	0.087611	-1.57116	0.116146	0.990117	3
L1MB7:L1:LINE2	649.171	0.115753	0.073684	1.57094	0.116197	0.990117	3
RLTR20D:ERVK:LTR2	6.75404	-0.983895	0.626766	-1.5698	0.116462	0.990117	3
MER92B:ERV1:LTR2	3.71131	-1.32641	0.849928	-1.56062	0.118614	0.990117	3
L1ME5:L1:LINE1	2.31125	-1.78588	1.14558	-1.55893	0.119013	0.990117	3
LTRIS4B:ERV1:LTR	3.23192	-1.5252	0.988428	-1.54305	0.122818	0.990117	3
Lx3B:L1:LINE2	135.863	-0.223797	0.145245	-1.54083	0.123358	0.990117	3
Tigger7:TcMar-Tigger:DNA2	75.0514	-0.289333	0.18913	-1.52982	0.126062	0.990117	3
RMER10B:ERVL:LTR2	223.623	0.234896	0.153625	1.52902	0.126259	0.990117	3
MLT1E1:ERVL-MaLR:LTR2	9.10726	-0.829129	0.549161	-1.50981	0.131092	0.990117	3
MLTR25C:ERVK:LTR2	3.9121	-1.18908	0.789457	-1.5062	0.132015	0.990117	3
MURVY-LTR:ERV1:LTR2	9.89874	-0.812347	0.54073	-1.50231	0.133016	0.990117	3
L1ME3F:L1:LINE2	2.66248	1.49295	0.995859	1.49916	0.133832	0.990117	3
L1MEj:L1:LINE2	15.4879	-0.624893	0.418562	-1.49295	0.13545	0.990117	3
MER58C:hAT-Charlie:DNA2	10.7474	0.773457	0.522488	1.48033	0.138784	0.990117	3
RMER10A:ERVL:LTR2	132.773	-0.213925	0.144758	-1.47781	0.139459	0.990117	3
L1MEg:L1:LINE2	81.8255	0.283913	0.192617	1.47398	0.140488	0.990117	3
MLT2C2:ERVL:LTR2	25.3045	0.448336	0.304418	1.47277	0.140814	0.990117	3
RLTR30B_MM:ERV1:LTR2	17.1409	-0.651484	0.442847	-1.47112	0.141257	0.990117	3
RLTR20B3:ERVK:LTR2	19.5943	-0.492628	0.335274	-1.46933	0.141743	0.990117	3
RLTR11A:ERVK:LTR2	50.9142	0.346765	0.236065	1.46894	0.141848	0.990117	3
Charlie9:hAT-Charlie:DNA2	6.95266	0.897786	0.611482	1.46821	0.142046	0.990117	3
ORR1C2-int:ERVL-MaLR:LTR2	22.7093	-0.494946	0.338942	-1.46027	0.144217	0.990117	3
MTC-int:ERVL-MaLR:LTR2	1455.27	0.178547	0.122387	1.45887	0.1446	0.990117	3
LTRIS_Mm:ERV1:LTR2	18.0821	-0.543158	0.372551	-1.45795	0.144856	0.990117	3
RLTR13D3:ERVK:LTR2	10.9422	0.66933	0.461413	1.45061	0.146889	0.990117	3
Charlie16a:hAT-Charlie:DNA2	4.59246	-1.06672	0.738637	-1.44418	0.148689	0.990117	3
IAPEY_LTR:ERVK:LTR2	1.42584	-2.13383	1.47796	-1.44377	0.148804	0.990117	3
ORR1A1-int:ERVL-MaLR:LTR2	97.5795	-0.233849	0.162573	-1.43842	0.150315	0.990117	3
B1_Mur2:Alu:SINE2	2531.68	0.0895596	0.0623075	1.43738	0.15061	0.990117	3
MLT1B:ERVL-MaLR:LTR2	291.404	0.154979	0.110209	1.40624	0.159654	0.990117	3
L1MD:L1:LINE2	201.12	0.179428	0.12762	1.40596	0.159737	0.990117	3
Tigger16b:TcMar-Tigger:DNA2	22.2175	0.522577	0.37202	1.4047	0.160111	0.990117	3
MamRep1151:LTR:LTR?2	1.8098	-1.76354	1.26225	-1.39714	0.16237	0.990117	3
MTC:ERVL-MaLR:LTR2	1267.78	-0.0845305	0.06051	-1.39697	0.162423	0.990117	3
MLT2B4:ERVL:LTR2	42.1984	0.390947	0.279897	1.39675	0.162488	0.990117	3
MYSERV6-int:ERVK:LTR2	31.3053	0.398538	0.285358	1.39662	0.162527	0.990117	3
ETnERV2-int:ERVK:LTR2	99.3368	0.281057	0.20169	1.39351	0.163467	0.990117	3
MER81:hAT-Blackjack:DNA2	7.93313	0.779782	0.562711	1.38576	0.16582	0.990117	3
Lx3_Mus:L1:LINE2	548.146	-0.111661	0.0812326	-1.37459	0.16926	0.990117	3
RMER17C:ERVK:LTR2	1006.54	0.118431	0.0867535	1.36514	0.17221	0.990117	3
L1MA5A:L1:LINE2	23.072	0.452411	0.331563	1.36448	0.172417	0.990117	3
MTE-int:ERVL-MaLR:LTR2	222.568	-0.152552	0.112328	-1.35809	0.174435	0.990117	3
MMVL30-int:ERV1:LTR2	22.4787	0.437256	0.323744	1.35063	0.176816	0.990117	3
Zaphod:hAT-Tip100:DNA2	13.8394	0.579662	0.429987	1.34809	0.177629	0.990117	3
MamRep434:TcMar-Tigger:DNA2	51.6658	0.312281	0.232457	1.34339	0.179146	0.990117	3
MER126:DNA:DNA2	2.94404	1.23074	0.9164	1.34301	0.179269	0.990117	3
RMER1B:RMER1B:Other2	907.348	-0.0925659	0.0690277	-1.341	0.179922	0.990117	3
MMERVK9E_I-int:ERVK:LTR2	38.9713	0.338007	0.253549	1.3331	0.182498	0.990117	3
MLT1I:ERVL-MaLR:LTR2	24.2934	-0.411039	0.308385	-1.33288	0.182572	0.990117	3
MERVL_2A-int:ERVL:LTR2	1158.56	-0.104665	0.0794096	-1.31804	0.187491	0.990117	3
MER47A:TcMar-Tigger:DNA	2.32717	-1.36616	1.03907	-1.31479	0.188579	0.990117	3
MER119:hAT-Charlie:DNA2	17.4328	0.528263	0.402713	1.31176	0.189601	0.990117	3
Tigger1:TcMar-Tigger:DNA2	117.332	0.22805	0.174165	1.30939	0.190401	0.990117	3
MER21-int:ERVL:LTR	10.9478	-0.612351	0.468227	-1.30781	0.190939	0.990117	3
RLTR16B_MM:ERVK:LTR2	23.2387	-0.451495	0.34548	-1.30686	0.19126	0.990117	3
MER97d:hAT-Tip100:DNA	1.32731	-2.05167	1.5738	-1.30364	0.192356	0.990117	3
Tigger15a:TcMar-Tigger:DNA2	20.3047	0.439509	0.338906	1.29684	0.194685	0.990117	3
MER105:DNA:DNA1	73.9608	0.252181	0.194882	1.29402	0.195658	0.990117	3
ERVB4_1-I_MM-int:ERVK:LTR1	4.67247	-0.931581	0.723528	-1.28755	0.197901	0.990117	3
MLT1F:ERVL-MaLR:LTR2	107.486	-0.190939	0.148376	-1.28686	0.198145	0.990117	3
L1Md_T:L1:LINE2	3600.28	-0.071756	0.0560054	-1.28123	0.200112	0.990117	3
MLT2B1:ERVL:LTR2	31.408	-0.346537	0.270821	-1.27958	0.200693	0.990117	3
RLTR12G:ERVK:LTR2	3.44989	1.27004	0.9932	1.27874	0.20099	0.990117	3
Lx3C:L1:LINE2	262.427	-0.137631	0.107994	-1.27443	0.202512	0.990117	3
RLTR27:ERVK:LTR2	160.866	-0.165519	0.130445	-1.26888	0.204485	0.990117	3
RSINE1:B4:SINE2	8599.27	0.0565873	0.0449276	1.25952	0.207842	0.990117	3
RLTR12D:ERVK:LTR2	45.9954	-0.298854	0.238257	-1.25434	0.209719	0.990117	3
MurSatRep1:MurSatRep1:Unknown2	13.1653	-0.505033	0.405078	-1.24675	0.212488	0.990117	3
MLT1O:ERVL-MaLR:LTR2	32.6484	0.372729	0.299575	1.24419	0.213429	0.990117	3
RMER12C:ERVK:LTR2	131.396	0.169941	0.137562	1.23537	0.216691	0.990117	3
L2b:L2:LINE2	546.408	0.107758	0.0874261	1.23256	0.217739	0.990117	3
LTR48:ERV1:LTR2	9.72047	0.724945	0.588718	1.2314	0.218175	0.990117	3
AmnSINE2:Deu:SINE2	17.8102	0.465437	0.38336	1.2141	0.22471	0.990117	3
RLTR12B:ERVK:LTR2	9.30895	-0.607515	0.502493	-1.209	0.226663	0.990117	3
RLTR13E:ERVK:LTR2	7.92644	-0.653598	0.545514	-1.19813	0.230865	0.990117	3
URR1A:hAT-Charlie:DNA2	1123.47	-0.0780059	0.0652376	-1.19572	0.231806	0.990117	3
Charlie10b:hAT-Charlie:DNA	2.89143	-1.38752	1.16165	-1.19444	0.232308	0.990117	3
Kanga1a:TcMar-Tc2:DNA2	3.64202	-1.01416	0.864398	-1.17326	0.240693	0.990117	3
RLTR28:ERVL:LTR2	38.4489	0.300547	0.256278	1.17274	0.240901	0.990117	3
MERV1_I-int:ERV1:LTR2	33.538	-0.345908	0.295134	-1.17204	0.241182	0.990117	3
ORR1B2:ERVL-MaLR:LTR2	521.012	0.0911923	0.0781472	1.16693	0.243238	0.990117	3
IAPLTR2a2_Mm:ERVK:LTR2	46.1512	0.298687	0.256501	1.16447	0.244234	0.990117	3
MER31-int:ERV1:LTR	2.57824	-1.19869	1.0323	-1.16118	0.245568	0.990117	3
LTR102_Mam:ERVL:LTR2	26.4046	0.382352	0.329627	1.15996	0.246067	0.990117	3
RLTR26_Mus:ERVK:LTR2	81.1448	0.20694	0.179167	1.15501	0.248086	0.990117	3
RLTR31M:ERVK:LTR2	54.6732	-0.229918	0.200044	-1.14934	0.250417	0.990117	3
B2_Mm1a:B2:SINE2	1099.67	-0.0780995	0.0679563	-1.14926	0.250449	0.990117	3
LTR90B:LTR:LTR1	5.30575	0.827543	0.72288	1.14479	0.252298	0.990117	3
MusHAL1:L1:LINE2	106.469	-0.174424	0.152831	-1.14129	0.253748	0.990117	3
ERVB4_2-I_MM-int:ERVK:LTR1	287.286	0.124568	0.109822	1.13428	0.256679	0.990117	3
Tigger13a:TcMar-Tigger:DNA2	8.01576	0.589812	0.520092	1.13405	0.256772	0.990117	3
RLTR9E:ERVK:LTR2	15.5813	-0.419813	0.370372	-1.13349	0.257008	0.990117	3
ORR1A1:ERVL-MaLR:LTR2	84.196	-0.26419	0.233507	-1.1314	0.257886	0.990117	3
RLTR13G:ERVK:LTR2	47.6637	-0.264866	0.234921	-1.12747	0.259545	0.990117	3
RLTR1C:ERV1:LTR2	73.827	-0.252168	0.224857	-1.12146	0.262093	0.990117	3
RMER19C:ERVK:LTR2	216.212	-0.14177	0.127	-1.1163	0.264293	0.990117	3
ERVL-B4-int:ERVL:LTR2	15.8465	-0.465978	0.41929	-1.11135	0.266418	0.990117	3
RLTR6C_Mm:ERV1:LTR1	9.10752	-0.545228	0.492327	-1.10745	0.268099	0.990117	3
L1M3:L1:LINE2	232.18	0.1422	0.128498	1.10663	0.268455	0.990117	3
MER3:hAT-Charlie:DNA2	460.579	-0.106255	0.0961435	-1.10517	0.269085	0.990117	3
MER91A:hAT-Tip100:DNA2	8.53952	-0.685372	0.622014	-1.10186	0.270523	0.990117	3
Tigger2b:TcMar-Tigger:DNA2	18.7135	0.408824	0.371765	1.09968	0.27147	0.990117	3
LTR78B:ERV1:LTR2	4.91264	-0.752314	0.685458	-1.09753	0.272408	0.990117	3
LTR33A:ERVL:LTR2	4.08253	0.92605	0.844573	1.09647	0.272873	0.990117	3
L1_Mur2:L1:LINE2	362.473	-0.132871	0.121256	-1.0958	0.273168	0.990117	3
ORR1C1:ERVL-MaLR:LTR2	629.562	-0.0915241	0.0837001	-1.09348	0.274185	0.990117	3
MT2A:ERVL:LTR2	497.995	-0.0974337	0.0891667	-1.09271	0.274519	0.990117	3
RMER19A:ERVK:LTR2	288.133	0.174797	0.159986	1.09258	0.274579	0.990117	3
L1MA6:L1:LINE2	512.239	-0.109957	0.101577	-1.0825	0.279031	0.990117	3
RLTR25A:ERVK:LTR2	20.0177	-0.39966	0.369259	-1.08233	0.279106	0.990117	3
RLTR26C_MM:ERVK:LTR2	9.56572	0.611162	0.565246	1.08123	0.279594	0.990117	3
RLTR20C1_MM:ERVK:LTR2	175.575	-0.134728	0.124994	-1.07787	0.28109	0.990117	3
L1ME3A:L1:LINE2	356.106	0.151361	0.140506	1.07726	0.281366	0.990117	3
MLTR31A_MM:ERVK:LTR2	49.5688	0.230161	0.214161	1.07471	0.282504	0.990117	3
ERVL-E-int:ERVL:LTR2	54.0565	0.245868	0.230144	1.06832	0.285375	0.990117	3
RLTR46B:ERVK:LTR1	1.93193	-1.38219	1.2958	-1.06667	0.286121	0.990117	3
MTEb:ERVL-MaLR:LTR2	673.426	-0.118706	0.111606	-1.06361	0.287504	0.990117	3
MMERVK10C-int:ERVK:LTR2	1010.76	0.104569	0.0983202	1.06355	0.287532	0.990117	3
LTR72_RN:ERV1:LTR2	3.14334	-0.97603	0.920846	-1.05993	0.289178	0.990117	3
B1_Mur1:Alu:SINE2	3949.36	0.0603833	0.0570933	1.05763	0.290226	0.990117	3
LTR16C:ERVL:LTR2	1.14572	-1.69025	1.59833	-1.05751	0.290278	0.990117	3
L1MB1:L1:LINE2	74.9323	0.194133	0.184489	1.05227	0.292674	0.990117	3
DNA1_Mam:TcMar:DNA	2.11779	-1.109	1.05571	-1.05048	0.293496	0.990117	3
BGLII_C:ERVK:LTR	1.49041	-1.4229	1.35558	-1.04966	0.293874	0.990117	3
Lx3A:L1:LINE2	270.99	-0.104369	0.0995722	-1.04817	0.294559	0.990117	3
ID4_:ID:SINE2	2678.16	0.0693365	0.0661691	1.04787	0.294699	0.990117	3
IAPEY4_I-int:ERVK:LTR2	4.26426	-0.760923	0.731828	-1.03976	0.298453	0.990117	3
MLT1L:ERVL-MaLR:LTR2	23.6873	0.335856	0.323785	1.03728	0.299605	0.990117	3
MER103C:hAT-Charlie:DNA2	51.3837	-0.217328	0.209729	-1.03623	0.300095	0.990117	3
RLTR12F:ERVK:LTR	8.79392	-0.668783	0.646994	-1.03368	0.301287	0.990117	3
RLTR51A_Mm:ERVK:LTR2	18.5413	-0.393341	0.380903	-1.03265	0.301765	0.990117	3
LTRIS2:ERV1:LTR2	129.294	-0.146902	0.142373	-1.03181	0.302162	0.990117	3
LTR16D:ERVL:LTR2	9.07376	-0.599169	0.583074	-1.0276	0.304137	0.990117	3
L1MEi:L1:LINE2	15.4268	0.440741	0.42892	1.02756	0.304156	0.990117	3
MER65D:ERV1:LTR1	1.90815	-1.35748	1.32755	-1.02255	0.306523	0.990117	3
MER44A:TcMar-Tigger:DNA2	25.0003	-0.308637	0.30206	-1.02177	0.306888	0.990117	3
L1M3de:L1:LINE2	27.8597	-0.316607	0.311941	-1.01496	0.310126	0.990117	3
IAPEY3-int:ERVK:LTR2	16.2399	-0.429019	0.4228	-1.01471	0.310244	0.990117	3
MLT1H:ERVL-MaLR:LTR2	36.7777	-0.249016	0.245646	-1.01372	0.310717	0.990117	3
MT2_Mm:ERVL:LTR2	112.546	0.1511	0.150142	1.00638	0.314232	0.990117	3
RLTR14_RN:ERV1:LTR2	13.081	-0.460297	0.457838	-1.00537	0.314719	0.990117	3
ORR1D1-int:ERVL-MaLR:LTR2	194.774	-0.130591	0.130178	-1.00317	0.315778	0.990117	3
RLTR41:ERV1:LTR2	6.46596	-0.634994	0.632998	-1.00315	0.315787	0.990117	3
L1MC2:L1:LINE2	122.168	0.168522	0.169201	0.995992	0.319254	0.990117	3
IAPLTR1_Mm:ERVK:LTR2	245.272	-0.13288	0.134169	-0.990392	0.321983	0.990117	3
ERV3-16A3_I-int:ERVL:LTR2	12.1869	0.451596	0.456079	0.990169	0.322092	0.990117	3
MER34:ERV1:LTR2	9.5125	0.500787	0.508801	0.984249	0.324993	0.990117	3
LTR104_Mam:Gypsy:LTR1	8.67297	0.520933	0.53283	0.977672	0.328237	0.990117	3
MLT1K:ERVL-MaLR:LTR2	56.3356	0.214896	0.220245	0.975714	0.329206	0.990117	3
RMER6-int:ERVK:LTR2	42.0718	0.243561	0.250096	0.973871	0.330121	0.990117	3
MER127:TcMar-Tigger:DNA2	3.08379	-0.889321	0.913701	-0.973318	0.330395	0.990117	3
LTR79:ERVL:LTR2	2.67441	0.913492	0.939798	0.972009	0.331046	0.990117	3
MER31B:ERV1:LTR2	11.4994	0.455355	0.471845	0.965053	0.334518	0.990117	3
MTE2a-int:ERVL-MaLR:LTR2	15.2958	0.392357	0.407785	0.962168	0.335965	0.990117	3
MLT1F1:ERVL-MaLR:LTR2	106.254	-0.16042	0.166742	-0.962086	0.336006	0.990117	3
Charlie15b:hAT-Charlie:DNA2	13.6545	0.427896	0.446453	0.958433	0.337844	0.990117	3
BGLII_A:ERVK:LTR2	1.20631	-1.81957	1.90121	-0.957058	0.338538	0.990117	3
RLTR49:ERVK:LTR2	65.4268	0.18464	0.193618	0.95363	0.340271	0.990117	3
MLTR31D_MM:ERVK:LTR2	75.7443	-0.192291	0.201677	-0.953458	0.340358	0.990117	3
B3A:B2:SINE2	6404.48	0.0532804	0.0561437	0.949001	0.34262	0.990117	3
Tigger14a:TcMar-Tigger:DNA2	3.08821	-0.872223	0.919218	-0.948875	0.342684	0.990117	3
RLTR20B5_MM:ERVK:LTR2	13.9832	0.43771	0.461359	0.948741	0.342752	0.990117	3
ERVB7_4-LTR_MM:ERVK:LTR2	1.399	-1.30777	1.3868	-0.943007	0.345677	0.990117	3
L1M3e:L1:LINE2	66.4313	0.179992	0.190876	0.942977	0.345693	0.990117	3
RMER21B:ERV1:LTR2	56.0122	-0.190406	0.203158	-0.937228	0.348641	0.990117	3
RLTR20A2B_MM:ERVK:LTR2	172.077	0.117846	0.12607	0.934772	0.349906	0.990117	3
RLTR45:ERVK:LTR2	135.405	-0.135773	0.145837	-0.930993	0.351857	0.990117	3
L1M2c:L1:LINE1	2.06328	1.19059	1.28124	0.929254	0.352757	0.990117	3
MERVK26-int:ERVK:LTR2	4.35374	-0.76343	0.822063	-0.928676	0.353057	0.990117	3
MER115:hAT-Tip100:DNA2	4.29112	-0.7291	0.786099	-0.927491	0.353672	0.990117	3
RMER19B:ERVK:LTR2	278.454	0.113593	0.122543	0.926964	0.353945	0.990117	3
MIR:MIR:SINE2	3044.27	0.0587079	0.0634556	0.925181	0.354872	0.990117	3
RLTR20C2_MM:ERVK:LTR2	20.2364	0.315551	0.341282	0.924603	0.355172	0.990117	3
RMER1C:RMER1C:Other2	190.643	-0.136991	0.148483	-0.922608	0.356211	0.990117	3
ORR1A0-int:ERVL-MaLR:LTR2	125.237	0.136254	0.148061	0.920257	0.357439	0.990117	3
RMER4B:ERVK:LTR2	386.035	-0.0858745	0.0937483	-0.916012	0.359661	0.990117	3
MLTR18C_MM:ERVK:LTR2	153.122	-0.118494	0.129508	-0.914953	0.360216	0.990117	3
ERVB5_2-LTR_MM:ERVK:LTR2	1.45503	1.23699	1.35233	0.914714	0.360342	0.990117	3
L1MA8:L1:LINE2	137.315	-0.154344	0.169687	-0.909582	0.363043	0.990117	3
MER49:ERV1:LTR	1.48878	1.23514	1.36003	0.908172	0.363787	0.990117	3
IMPB_01:Satellite:Satellite2	560.918	0.0710666	0.0789879	0.899715	0.368272	0.990117	3
RLTR15:ERVK:LTR2	156.353	0.129546	0.144533	0.896305	0.37009	0.990117	3
ORR1D1:ERVL-MaLR:LTR2	2316.94	-0.0921418	0.102931	-0.895182	0.37069	0.990117	3
RMER17B:ERVK:LTR2	99.4259	-0.148994	0.16736	-0.890263	0.373325	0.990117	3
B1F:Alu:SINE2	4007.1	0.0685116	0.0770318	0.889394	0.373791	0.990117	3
LTR88c:Gypsy:LTR	1.26672	1.39525	1.57524	0.885738	0.375759	0.990117	3
RMER4A:ERVK:LTR2	193.779	-0.111329	0.125726	-0.885488	0.375894	0.990117	3
LTR89:ERVL:LTR2	7.75851	0.520498	0.590672	0.881195	0.378212	0.990117	3
MLTR18_MM:ERVK:LTR1	34.265	-0.235314	0.267165	-0.880783	0.378435	0.990117	3
Charlie4:hAT-Charlie:DNA2	1.76701	1.0737	1.22728	0.874862	0.381649	0.990117	3
LTR40a:ERVL:LTR2	25.3354	-0.261807	0.299497	-0.874158	0.382032	0.990117	3
ZP3AR:Satellite:Satellite2	8.53892	-0.564006	0.649182	-0.868795	0.384959	0.990117	3
MLT1H2:ERVL-MaLR:LTR2	7.98673	-0.50797	0.58691	-0.865499	0.386765	0.990117	3
RLTR23:ERV1:LTR2	43.8566	-0.218095	0.254164	-0.858088	0.390844	0.990117	3
L1_Mus3:L1:LINE2	2548.23	0.0592764	0.0693768	0.854412	0.392877	0.990117	3
L1M1:L1:LINE2	5.26413	-0.653214	0.764982	-0.853894	0.393164	0.990117	3
ORR1B2-int:ERVL-MaLR:LTR2	10.0493	-0.412815	0.485001	-0.851162	0.394679	0.990117	3
ORR1C1-int:ERVL-MaLR:LTR2	58.2661	0.180702	0.212589	0.850006	0.395322	0.990117	3
RLTR12E:ERVK:LTR2	93.1101	0.178371	0.210015	0.849322	0.395702	0.990117	3
ID4:ID:SINE2	2255.53	0.0492749	0.0582012	0.846631	0.397201	0.990117	3
ID2:ID:SINE2	314.153	0.0817406	0.0966608	0.845644	0.397752	0.990117	3
MER5A1:hAT-Charlie:DNA2	88.0801	0.170398	0.202033	0.843416	0.398996	0.990117	3
LTR37B:ERV1:LTR2	1.69406	-1.0873	1.2934	-0.840647	0.400546	0.990117	3
Lx6:L1:LINE2	1374.78	-0.0637088	0.0764317	-0.833539	0.404541	0.990117	3
MER45R:hAT-Tip100:DNA2	37.6542	0.242435	0.291297	0.832259	0.405263	0.990117	3
MER113:hAT-Charlie:DNA2	177.415	-0.100949	0.121318	-0.832104	0.40535	0.990117	3
L1ME1:L1:LINE2	286.338	-0.0969517	0.117083	-0.82806	0.407636	0.990117	3
BGLII_Mur:ERVK:LTR2	142.857	-0.141345	0.170928	-0.826926	0.408279	0.990117	3
MTD-int:ERVL-MaLR:LTR2	40.9965	-0.200723	0.243622	-0.823913	0.409989	0.990117	3
MMERGLN-int:ERV1:LTR2	73.8145	-0.201497	0.245825	-0.819677	0.4124	0.990117	3
ORR1D2-int:ERVL-MaLR:LTR2	26.0341	-0.256208	0.312648	-0.819478	0.412514	0.990117	3
ORR1A3-int:ERVL-MaLR:LTR2	6.59492	0.523803	0.639275	0.81937	0.412575	0.990117	3
LTRIS5:ERV1:LTR1	2.60353	0.836656	1.02421	0.816882	0.413996	0.990117	3
MLT1A:ERVL-MaLR:LTR2	116.864	-0.125482	0.154581	-0.811756	0.416932	0.990117	3
RLTR9A:ERVK:LTR2	5.16825	-0.582312	0.717407	-0.81169	0.41697	0.990117	3
RLTR10-int:ERVK:LTR2	109.977	-0.137489	0.169726	-0.810065	0.417903	0.990117	3
L1_Mm:L1:LINE2	146.74	0.108043	0.133728	0.807929	0.419132	0.990117	3
MLT1G:ERVL-MaLR:LTR2	41.9593	-0.197146	0.244756	-0.80548	0.420543	0.990117	3
L1ME3Cz:L1:LINE2	28.3295	-0.258672	0.321159	-0.805435	0.420569	0.990117	3
ORR1F:ERVL-MaLR:LTR2	1049.76	-0.0593142	0.0740207	-0.80132	0.422947	0.990117	3
RLTR9A3A:ERVK:LTR1	18.9519	0.273486	0.342784	0.797839	0.424964	0.990117	3
RMER13A2:ERVK:LTR2	53.299	0.201659	0.253188	0.79648	0.425753	0.990117	3
MamGypLTR2b:Gypsy:LTR2	1.60003	-1.05562	1.32694	-0.795534	0.426303	0.990117	3
MER77:ERVL:LTR2	13.7997	-0.347437	0.437393	-0.794337	0.426999	0.990117	3
RCHARR1:hAT-Charlie:DNA2	374.377	0.0861847	0.108658	0.793173	0.427677	0.990117	3
RLTR31B_Mm:ERVK:LTR2	2.54881	0.796845	1.00792	0.790583	0.429188	0.990117	3
Charlie2a:hAT-Charlie:DNA2	18.3585	-0.302248	0.382407	-0.790385	0.429303	0.990117	3
L1M5:L1:LINE2	434.166	0.0813748	0.10311	0.789206	0.429991	0.990117	3
Tigger5b:TcMar-Tigger:DNA2	112.758	-0.124776	0.158293	-0.788262	0.430543	0.990117	3
RLTR25B:ERVK:LTR2	73.4285	-0.160187	0.204022	-0.785144	0.432369	0.990117	3
Charlie17a:hAT-Charlie:DNA	3.55509	0.725872	0.928637	0.781653	0.434418	0.990117	3
MLT1E1A:ERVL-MaLR:LTR2	9.43196	-0.427768	0.548352	-0.780097	0.435334	0.990117	3
MER102c:hAT-Charlie:DNA2	13.104	0.400547	0.515484	0.777031	0.43714	0.990117	3
L1Md_F3:L1:LINE2	1364.76	0.0671693	0.0865762	0.77584	0.437844	0.990117	3
MER67B:ERV1:LTR2	2.18405	-0.786587	1.01452	-0.775333	0.438143	0.990117	3
MT-int:ERVL-MaLR:LTR2	7.51218	0.420104	0.541956	0.775161	0.438245	0.990117	3
ID:ID:SINE2	600.004	-0.0726807	0.0938845	-0.77415	0.438842	0.990117	3
RLTR10A:ERVK:LTR2	37.8427	0.193642	0.250774	0.772178	0.440009	0.990117	3
IAPEY2_LTR:ERVK:LTR2	6.90784	-0.465614	0.604426	-0.77034	0.441099	0.990117	3
RLTR14-int:ERV1:LTR2	3.22684	0.79568	1.03436	0.769247	0.441747	0.990117	3
BGLII_B2:ERVK:LTR2	1.65652	-1.15218	1.50448	-0.765829	0.443778	0.990117	3
L1M4b:L1:LINE2	16.7279	0.297622	0.389451	0.764209	0.444743	0.990117	3
[truncated: 13,501 more rows]

## Sheet: Global
TE	baseMean	log2FoldChange	lfcSE	stat	pvalue	padj
MER45A:hAT-Tip100:DNA	1823.03	0.200859	0.0476208	4.21789	2.46604e-05	0.0219724
MER34A1:ERV1:LTR	4419.69	0.251872	0.0659041	3.8218	0.000132481	0.0393469
MLT1J:ERVL-MaLR:LTR	6167.64	0.146262	0.0381479	3.83407	0.00012604	0.0393469
RLTR44B:ERVK:LTR	478.334	0.418576	0.112738	3.71283	0.000204951	0.0456528
MER46C:TcMar-Tigger:DNA	2496.88	-0.227696	0.0644269	-3.53418	0.000409044	0.0728917
Tigger1a_Art:TcMar-Tigger:DNA	102.736	0.583455	0.171	3.41202	0.000644835	0.0895965
ERVB2_1A-I_MM-int:ERVK:LTR	444.402	-0.256975	0.0758475	-3.38806	0.0007039	0.0895965
LTR16A1:ERVL:LTR	951.764	0.22373	0.0669563	3.34143	0.000833466	0.0928273
RLTR44-int:ERVK:LTR	1927.33	0.573892	0.175025	3.27892	0.00104206	0.0957571
LTR16C:ERVL:LTR	3878.86	0.154457	0.0472318	3.2702	0.00107471	0.0957571
LTR40a:ERVL:LTR	1370.1	0.190307	0.0588441	3.2341	0.00122028	0.0988424
IAPEY_LTR:ERVK:LTR	181.655	-0.468772	0.148175	-3.16364	0.00155807	0.115687
RLTR35B_MM:ERVL:LTR	292.261	-0.363414	0.117132	-3.10261	0.00191819	0.13147
RLTR20B3A_MM:ERVK:LTR	1663.52	0.273914	0.0903143	3.03289	0.00242221	0.154156
Tigger16a:TcMar-Tigger:DNA	292.045	0.273302	0.0926617	2.94946	0.00318326	0.183354
MLTR18A_MM:ERVK:LTR	429.975	0.243454	0.0833696	2.92018	0.00349834	0.183354
RLTR13G:ERVK:LTR	571.275	-0.207044	0.0705184	-2.93603	0.00332444	0.183354
L1MA4A:L1:LINE	2778.46	0.17104	0.0607305	2.81638	0.00485688	0.227762
Lx5:L1:LINE	18362.6	0.0639853	0.0227089	2.81763	0.00483798	0.227762
MamTip2:hAT-Tip100:DNA	912.363	-0.189742	0.0678807	-2.79523	0.00518626	0.231048
RLTR11C_MM:ERVK:LTR	1091.11	0.144846	0.052781	2.74429	0.00606423	0.239646
MLTR12:ERV1:LTR	550.783	-0.259791	0.0948922	-2.73775	0.00618615	0.239646
IAPEy-int:ERVK:LTR	621.677	-1.03492	0.376427	-2.74933	0.00597165	0.239646
MMVL30-int:ERV1:LTR	21205.7	0.176679	0.0661252	2.67189	0.00754262	0.268819
MamRep4096:hAT:DNA	195.158	-0.315751	0.118	-2.67586	0.00745382	0.268819
MER104:TcMar-Tc2:DNA	473.926	0.216398	0.082145	2.63434	0.00842999	0.288889
Lx8b:L1:LINE	21213	-0.0855353	0.0336494	-2.54195	0.0110235	0.363775
MLT1F:ERVL-MaLR:LTR	2050.04	0.0991736	0.0403384	2.45854	0.0139502	0.443917
RMER20A:ERVK:LTR	1011.72	-0.142832	0.0585282	-2.4404	0.0146709	0.45075
RLTR49:ERVK:LTR	946.284	0.15431	0.064029	2.41	0.0159527	0.454767
RLTR16C_MM:ERVK:LTR	281.249	-0.245312	0.101515	-2.41651	0.0156701	0.454767
LTR89:ERVL:LTR	207.065	-0.273545	0.113911	-2.40139	0.0163328	0.454767
LTR81B:Gypsy:LTR	113.147	0.383979	0.169746	2.26208	0.0236927	0.53664
Charlie20a:hAT-Charlie:DNA	178.065	0.262626	0.115969	2.26461	0.0235363	0.53664
L1ME3D:L1:LINE	351.731	0.206073	0.0886516	2.32453	0.0200971	0.53664
MLT1J2:ERVL-MaLR:LTR	2085.1	0.137476	0.05978	2.2997	0.0214652	0.53664
Lx4A:L1:LINE	6012.93	-0.0653104	0.0291345	-2.24169	0.0249816	0.53664
MER94:hAT-Blackjack:DNA	523.576	-0.157802	0.0705465	-2.23685	0.0252961	0.53664
RLTR45:ERVK:LTR	722.328	-0.1785	0.0789528	-2.26085	0.0237687	0.53664
RLTR13C3:ERVK:LTR	207.562	-0.260943	0.113092	-2.30735	0.0210351	0.53664
Charlie6:hAT-Charlie:DNA	157.643	-0.272865	0.118939	-2.29415	0.0217816	0.53664
X3_LINE:RTE-BovB:LINE	161.474	-0.282254	0.125931	-2.24133	0.0250047	0.53664
RLTR31B_Mm:ERVK:LTR	184.887	-0.252796	0.113532	-2.22664	0.0259711	0.538145
Arthur1C:hAT-Tip100:DNA	170.054	0.30903	0.139948	2.20818	0.027232	0.551447
LTR65:ERV1:LTR	367.429	0.199933	0.0913232	2.1893	0.0285753	0.565791
RLTR13F:ERVK:LTR	68.482	0.432672	0.202967	2.13173	0.033029	0.609695
MER96B:hAT-Tip100:DNA	267.274	0.216401	0.101241	2.13748	0.0325588	0.609695
MLT1O:ERVL-MaLR:LTR	685.106	0.14295	0.067789	2.10875	0.034966	0.609695
ORR1A1-int:ERVL-MaLR:LTR	2121.43	0.0929981	0.0443384	2.09746	0.0359528	0.609695
MT2B2:ERVL:LTR	4353.51	0.0692027	0.0327004	2.11627	0.0343221	0.609695
RLTR12A:ERVK:LTR	744.069	-0.130436	0.0616903	-2.11437	0.0344835	0.609695
LTRIS3:ERV1:LTR	684.298	-0.20533	0.0980598	-2.09392	0.0362669	0.609695
Kanga1b:TcMar-Tc2:DNA	71.1866	-0.366279	0.17447	-2.09939	0.035783	0.609695
L1M3d:L1:LINE	222.947	-0.227292	0.109171	-2.08198	0.0373447	0.616187
L1M3de:L1:LINE	263.258	-0.226404	0.10916	-2.07405	0.0380742	0.616803
IAPLTR3-int:ERVK:LTR	315.692	0.192727	0.0954419	2.01932	0.0434543	0.634718
LTR33:ERVL:LTR	1172.09	0.115061	0.056596	2.03302	0.0420505	0.634718
MT2B1:ERVL:LTR	5233.8	-0.0642451	0.0316803	-2.02792	0.0425682	0.634718
YREP_Mm:YREP_Mm:Unknown	2115.34	-0.0877395	0.0429253	-2.044	0.0409531	0.634718
Charlie24:hAT-Charlie:DNA	1362.5	-0.0929769	0.0459738	-2.02239	0.0431362	0.634718
MuRRS4-int:ERV1:LTR	3189.43	-0.110788	0.0542026	-2.04396	0.0409574	0.634718
RLTR6_Mm:ERV1:LTR	2748.09	0.093829	0.0472979	1.98379	0.0472796	0.679453
MTB-int:ERVL-MaLR:LTR	1931.75	0.0891392	0.0451564	1.97401	0.0483805	0.683854
RLTR13B1:ERVK:LTR	849.124	-0.124859	0.0636736	-1.96092	0.0498884	0.683854
Charlie13b:hAT-Charlie:DNA	78.9107	-0.361595	0.184008	-1.9651	0.0494024	0.683854
L1M4b:L1:LINE	1807.13	0.0992231	0.0508889	1.9498	0.0512002	0.691202
ORR1D-int:ERVL-MaLR:LTR	651.578	-0.145149	0.0747965	-1.94059	0.0523084	0.695624
MER67C:ERV1:LTR	388.998	-0.156995	0.0812364	-1.93257	0.0532894	0.698248
MER91B:hAT-Tip100:DNA	556.523	0.135241	0.0705734	1.91632	0.0553241	0.704197
L1ME3:L1:LINE	1526.29	0.11675	0.060762	1.92144	0.0546765	0.704197
MER103C:hAT-Charlie:DNA	1378.3	-0.102976	0.0541781	-1.9007	0.0573415	0.719595
MER67A:ERV1:LTR	225.57	-0.204051	0.107843	-1.89211	0.0584764	0.723646
RMER12:ERVK:LTR	2988.55	0.0711838	0.038018	1.87237	0.0611556	0.746433
MER45R:hAT-Tip100:DNA	188.447	0.215848	0.119033	1.81335	0.0697776	0.748682
RLTR13D3A:ERVK:LTR	295.769	0.175644	0.0946159	1.85639	0.0633974	0.748682
RLTR13A:ERVK:LTR	855.718	0.149002	0.082514	1.80578	0.0709535	0.748682
RLTR31_Mur:ERVK:LTR	615.13	0.140295	0.0786234	1.7844	0.0743591	0.748682
MER112:hAT-Charlie:DNA	939.514	0.136466	0.073785	1.84951	0.0643844	0.748682
MMERVK9E_I-int:ERVK:LTR	2066.09	0.116319	0.0649534	1.79081	0.0733243	0.748682
RMER21B:ERV1:LTR	964.549	0.10034	0.0554161	1.81067	0.0701925	0.748682
IMPB_01:Satellite:Satellite	19904.9	0.0832511	0.0463808	1.79495	0.072662	0.748682
L1ME3G:L1:LINE	1612.65	0.081403	0.0446364	1.82369	0.0681985	0.748682
L1ME1:L1:LINE	6950.88	0.0589871	0.0322889	1.82685	0.0677217	0.748682
Lx2:L1:LINE	9506.3	-0.0557466	0.0305807	-1.82293	0.0683133	0.748682
RLTR42-int:ERVK:LTR	2612.14	-0.0997563	0.0542672	-1.83825	0.0660263	0.748682
MTE2a-int:ERVL-MaLR:LTR	609.983	-0.122949	0.0684591	-1.79595	0.0725021	0.748682
RLTR27:ERVK:LTR	392.383	-0.137142	0.076969	-1.78179	0.0747842	0.748682
LTR41:ERVL:LTR	517.465	-0.148725	0.0807129	-1.84264	0.0653815	0.748682
RLTR48C:ERV1:LTR	180.142	-0.280761	0.151587	-1.85214	0.0640053	0.748682
ORR1C1-int:ERVL-MaLR:LTR	826.845	-0.112358	0.0633374	-1.77396	0.0760699	0.75074
L1M2a:L1:LINE	132.762	-0.29753	0.168066	-1.77031	0.0766749	0.75074
MER63C:hAT-Blackjack:DNA	174.087	0.218733	0.124098	1.76258	0.0779719	0.75514
MuRRS-int:ERV1:LTR	1082.4	-0.102479	0.058503	-1.75169	0.0798269	0.756657
MLT2B3:ERVL:LTR	849.583	-0.11504	0.0656171	-1.7532	0.0795669	0.756657
ORSL-2a:hAT-Tip100:DNA	58.6291	0.343802	0.204647	1.67997	0.0929626	0.787275
MER113B:hAT-Charlie:DNA	667.103	0.167326	0.0971548	1.72226	0.0850229	0.787275
LTR37B:ERV1:LTR	361.838	0.144323	0.0855357	1.68729	0.0915485	0.787275
RMER6-int:ERVK:LTR	502.87	0.13267	0.0787479	1.68474	0.0920391	0.787275
RMER10B:ERVL:LTR	3804.71	0.0549788	0.0330352	1.66425	0.0960631	0.787275
RLTR17B_Mm:ERVK:LTR	10871.3	0.0494836	0.0296136	1.67097	0.0947269	0.787275
MER68:ERVL:LTR	1770.45	-0.0894364	0.0523027	-1.70998	0.0872701	0.787275
RMER13A:ERVK:LTR	2501.09	-0.0921629	0.0553854	-1.66403	0.0961069	0.787275
MTE2b-int:ERVL-MaLR:LTR	968.334	-0.0935285	0.0562406	-1.66301	0.0963109	0.787275
RLTR20A2B_MM:ERVK:LTR	696.513	-0.110454	0.0649918	-1.6995	0.0892245	0.787275
Tigger13a:TcMar-Tigger:DNA	825.129	-0.111303	0.0651164	-1.7093	0.0873961	0.787275
MER74A:ERVL:LTR	437.092	-0.130779	0.0767722	-1.70346	0.0884816	0.787275
RLTR34C_MM:ERVK:LTR	442.606	-0.130978	0.0760839	-1.72149	0.0851621	0.787275
ERVB4_1B-LTR_MM:ERVK:LTR	268.378	-0.165711	0.0988029	-1.67719	0.0935058	0.787275
MER57C2:ERV1:LTR	150.4	-0.233769	0.138801	-1.68421	0.0921416	0.787275
MLT1H-int:ERVL-MaLR:LTR	254.997	0.179938	0.108497	1.65847	0.0972233	0.787509
MER2B:TcMar-Tigger:DNA	1150.25	-0.099314	0.0603473	-1.64571	0.099824	0.80129
BGLII_A:ERVK:LTR	328.71	0.14603	0.0894829	1.63193	0.102694	0.816965
L1VL4:L1:LINE	7708.35	-0.0874544	0.05375	-1.62706	0.103724	0.817862
MamRep1527:LTR:LTR	171.491	0.191109	0.118502	1.6127	0.10681	0.834801
Eulor5B:DNA:DNA?	526.859	0.20913	0.130756	1.5994	0.109732	0.835654
URR1A:hAT-Charlie:DNA	27209.5	-0.0606104	0.0378267	-1.60232	0.109085	0.835654
Tigger2b:TcMar-Tigger:DNA	492.789	-0.150558	0.0936721	-1.60729	0.10799	0.835654
X5B_LINE:CR1:LINE	65.2151	0.304792	0.191663	1.59025	0.111778	0.844021
MURVY-int:ERV1:LTR	250.872	0.148774	0.0942613	1.57831	0.114494	0.849174
L1MCa:L1:LINE	3028.05	0.0640681	0.0405466	1.58011	0.114081	0.849174
MLT1D:ERVL-MaLR:LTR	8804.2	0.0552383	0.0350781	1.57472	0.11532	0.849174
L3:CR1:LINE	10691.4	0.046282	0.0294753	1.5702	0.116369	0.849873
MER131:SINE:SINE?	153.452	0.197549	0.126599	1.56042	0.11866	0.852629
L1_Mus2:L1:LINE	21152.3	-0.0443014	0.0283311	-1.5637	0.117888	0.852629
UCON6:UCON6:Unknown	69.2696	0.327495	0.223505	1.46527	0.142848	0.856313
Mam_R4:Dong-R4:LINE	74.2055	0.301358	0.212549	1.41783	0.156241	0.856313
Charlie26a:hAT-Charlie:DNA	74.825	0.281298	0.206735	1.36067	0.173619	0.856313
MER88:ERVL:LTR	75.5666	0.264056	0.196225	1.34568	0.178404	0.856313
Ricksha_0:MULE-MuDR:DNA	70.8337	0.248456	0.185604	1.33864	0.180689	0.856313
L1M2b:L1:LINE	80.6533	0.240569	0.179331	1.34148	0.179766	0.856313
RLTR9A3B:ERVK:LTR	116.587	0.220247	0.159356	1.3821	0.16694	0.856313
MMERVK10D3_I-int:ERVK:LTR	133.035	0.215521	0.146591	1.47022	0.141501	0.856313
MERX:TcMar-Tigger:DNA	137.569	0.20257	0.137122	1.4773	0.139596	0.856313
Ricksha_c:MULE-MuDR:DNA	206.787	0.180475	0.119546	1.50967	0.131129	0.856313
IAP1-MM_LTR:ERVK:LTR	218.595	0.171246	0.124654	1.37377	0.169513	0.856313
HERVL74-int:ERVL:LTR	263.168	0.171212	0.114829	1.49102	0.135956	0.856313
L1M7:L1:LINE	272.299	0.161489	0.10977	1.47116	0.141248	0.856313
RLTR34D_MM:ERVK:LTR	558.343	0.16077	0.112271	1.43198	0.152148	0.856313
RLTR13B2:ERVK:LTR	213.686	0.154795	0.109402	1.41492	0.157092	0.856313
RLTR51B_Mm:ERVK:LTR	230.608	0.142014	0.101743	1.39581	0.162772	0.856313
L1MA10:L1:LINE	299.807	0.125302	0.0871888	1.43713	0.15068	0.856313
L1ME3F:L1:LINE	338.232	0.122456	0.0894199	1.36945	0.170859	0.856313
RLTR20B1:ERVK:LTR	1127.09	0.107882	0.0744893	1.44828	0.147538	0.856313
L1ME4c:L1:LINE	801.553	0.101097	0.0742669	1.36126	0.173431	0.856313
Charlie1a:hAT-Charlie:DNA	5314.13	0.0894538	0.0601436	1.48734	0.136926	0.856313
RLTR19:ERVK:LTR	977.989	0.0890911	0.0578531	1.53996	0.123571	0.856313
Lx2A:L1:LINE	705.113	0.0849512	0.0621202	1.36753	0.171459	0.856313
IAPEz-int:ERVK:LTR	61152.1	0.0794346	0.054983	1.44471	0.148539	0.856313
L1ME2:L1:LINE	2923.5	0.0726033	0.0513205	1.4147	0.157156	0.856313
RLTR31C_MM:ERVK:LTR	1597.75	0.0683262	0.049764	1.373	0.169751	0.856313
Lx5c:L1:LINE	39483.6	0.0591505	0.0437615	1.35166	0.176485	0.856313
L1M3:L1:LINE	5135.44	0.0548811	0.0382368	1.4353	0.151202	0.856313
RMER17C2:ERVK:LTR	2451.53	0.0548347	0.0404924	1.3542	0.175674	0.856313
MLT1B:ERVL-MaLR:LTR	7993.44	0.0540199	0.0365733	1.47703	0.139667	0.856313
MTB:ERVL-MaLR:LTR	8719.73	0.0402762	0.0285863	1.40894	0.158854	0.856313
ORR1C2:ERVL-MaLR:LTR	11410.8	-0.0406239	0.0300371	-1.35246	0.176229	0.856313
L1_Mus1:L1:LINE	30818.4	-0.0418884	0.0301283	-1.39034	0.164427	0.856313
MLT1A:ERVL-MaLR:LTR	4066.01	-0.0494674	0.0331649	-1.49156	0.135815	0.856313
L1MC5a:L1:LINE	3479.8	-0.0570721	0.0367909	-1.55126	0.12084	0.856313
L1MDa:L1:LINE	3236.46	-0.0573353	0.0424671	-1.35011	0.17698	0.856313
Tigger1:TcMar-Tigger:DNA	3469.95	-0.0580075	0.0386627	-1.50035	0.133525	0.856313
MTD-int:ERVL-MaLR:LTR	2885.3	-0.0595087	0.0392122	-1.5176	0.129114	0.856313
MLT1G1:ERVL-MaLR:LTR	2111.32	-0.0644626	0.0481361	-1.33917	0.180514	0.856313
MLT1F1:ERVL-MaLR:LTR	1372.04	-0.0735042	0.0527209	-1.39421	0.163253	0.856313
RLTR20C2_MM:ERVK:LTR	1804.61	-0.0750054	0.0497612	-1.50731	0.131732	0.856313
MER53:hAT:DNA	1063.7	-0.0766965	0.0547238	-1.40152	0.161059	0.856313
MusHAL1:L1:LINE	2429.37	-0.086584	0.0579102	-1.49514	0.134878	0.856313
L1VL2:L1:LINE	11110.7	-0.0899259	0.0624597	-1.43974	0.14994	0.856313
LTRIS_Mm:ERV1:LTR	699.436	-0.0923006	0.0685233	-1.34699	0.177982	0.856313
RLTR20D:ERVK:LTR	472.847	-0.101954	0.0737629	-1.38219	0.166914	0.856313
L1MCc:L1:LINE	596.66	-0.124587	0.0857647	-1.45266	0.146319	0.856313
L4_B_Mam:RTE-X:LINE	440.426	-0.124741	0.0827602	-1.50726	0.131743	0.856313
BGLII_B2:ERVK:LTR	336.817	-0.125026	0.0936021	-1.33572	0.181642	0.856313
L4_A_Mam:RTE-X:LINE	477.272	-0.125644	0.0835222	-1.50432	0.1325	0.856313
RLTR20A2:ERVK:LTR	314.97	-0.12688	0.0949754	-1.33592	0.181575	0.856313
RLTR19C:ERVK:LTR	366.589	-0.12833	0.0901443	-1.42361	0.15456	0.856313
RMER17A-int:ERVK:LTR	350.479	-0.129934	0.0928949	-1.39872	0.161898	0.856313
RLTR26B_MM:ERVK:LTR	335.714	-0.13545	0.0888822	-1.52392	0.127528	0.856313
IAPEY2_LTR:ERVK:LTR	334.998	-0.137359	0.0906004	-1.51609	0.129496	0.856313
MMERGLN_LTR:ERV1:LTR	523.155	-0.154942	0.114135	-1.35754	0.174611	0.856313
LTR79:ERVL:LTR	245.653	-0.171513	0.116161	-1.47651	0.139807	0.856313
Tigger19a:TcMar-Tigger:DNA	2356.63	-0.176586	0.128214	-1.37728	0.168426	0.856313
ORSL-2b:hAT-Tip100:DNA	179.584	-0.177528	0.117328	-1.51309	0.130257	0.856313
MER113A:hAT-Charlie:DNA	228.287	-0.18233	0.122702	-1.48595	0.137291	0.856313
LTR37A:ERV1:LTR	200.555	-0.193216	0.124833	-1.54779	0.121672	0.856313
UCON2:UCON2:Unknown	101.392	-0.204808	0.152724	-1.34103	0.179909	0.856313
MLT1F2-int:ERVL-MaLR:LTR	151.392	-0.211059	0.15393	-1.37113	0.170333	0.856313
RLTR53B_Mm:ERVK:LTR	85.8672	-0.23977	0.166724	-1.43813	0.150397	0.856313
RMER16A3:ERVK:LTR	81.922	-0.261909	0.176076	-1.48748	0.136889	0.856313
Tigger17a:TcMar-Tigger:DNA	1753.45	0.077335	0.0582435	1.32779	0.184249	0.862616
RLTR13A2:ERVK:LTR	272.765	-0.129151	0.0974157	-1.32577	0.184915	0.862616
Charlie2b:hAT-Charlie:DNA	656.703	0.0866784	0.0656251	1.32081	0.186564	0.865772
MER34:ERV1:LTR	448.206	0.104045	0.0789795	1.31736	0.187717	0.866612
RLTR14_RN:ERV1:LTR	1040.89	-0.0734179	0.055934	-1.31258	0.189324	0.869522
L1MA4:L1:LINE	6545.75	0.05055	0.0386823	1.3068	0.191281	0.874006
RLTR26_Mus:ERVK:LTR	994.921	-0.0793059	0.0608623	-1.30304	0.192562	0.87537
LTRIS6:ERV1:LTR	70.3624	0.262812	0.20247	1.29803	0.194277	0.878684
MER44B:TcMar-Tigger:DNA	2089.41	0.0579229	0.0448636	1.29109	0.196672	0.880579
MER58D:hAT-Charlie:DNA	225.692	-0.129502	0.100157	-1.29299	0.196015	0.880579
L5:RTE-X:LINE	80.7696	0.25013	0.194399	1.28668	0.198205	0.88259
MER34B-int:ERV1:LTR	216.763	0.185939	0.145813	1.27519	0.202243	0.88259
MLT2E:ERVL:LTR	186.97	0.162167	0.127807	1.26884	0.204497	0.88259
RMER13A1:ERVK:LTR	1332.94	0.0696198	0.0549015	1.26809	0.204767	0.88259
MLT1A1:ERVL-MaLR:LTR	7519.21	0.0508056	0.0399584	1.27146	0.203565	0.88259
MYSERV16_I-int:ERVK:LTR	1997.72	-0.0627374	0.0491709	-1.27591	0.201989	0.88259
RLTR12BD_Mm:ERVK:LTR	1039.05	-0.0642354	0.0507789	-1.265	0.205871	0.88259
LTR73:ERV1:LTR	78.2204	-0.217935	0.172344	-1.26454	0.206037	0.88259
MER96:hAT-Tip100:DNA	67.8219	-0.231807	0.181957	-1.27396	0.202677	0.88259
X6A_LINE:CR1:LINE	116.63	0.188597	0.153036	1.23237	0.217811	0.886164
RLTR17:ERVK:LTR	4245.48	0.16968	0.137526	1.2338	0.217278	0.886164
MER90:ERV1:LTR	160.173	0.164883	0.132071	1.24844	0.211871	0.886164
Charlie25:hAT-Charlie:DNA	577.454	0.126815	0.102193	1.24093	0.214631	0.886164
MER89:ERV1:LTR	403.9	0.104441	0.0845354	1.23546	0.216657	0.886164
Charlie2a:hAT-Charlie:DNA	485.066	0.0961084	0.0776618	1.23752	0.215893	0.886164
Lx:L1:LINE	23717.8	-0.0359773	0.0291191	-1.23552	0.216636	0.886164
L1VL1:L1:LINE	3047.07	-0.0802562	0.0650644	-1.23349	0.217393	0.886164
RLTR20A3_MM:ERVK:LTR	713.134	-0.0826419	0.0659566	-1.25297	0.210215	0.886164
RLTR34B_MM:ERVK:LTR	841.597	-0.101358	0.0809117	-1.2527	0.210313	0.886164
MER65D:ERV1:LTR	115.083	-0.225481	0.182532	-1.2353	0.216719	0.886164
MER70B:ERVL:LTR	110.574	0.187747	0.153941	1.2196	0.222616	0.899998
MER115:hAT-Tip100:DNA	565.961	-0.0943618	0.077474	-1.21798	0.223232	0.899998
RLTR44C:ERVK:LTR	96.8473	0.21158	0.176894	1.19608	0.231664	0.901365
MLTR31FA_MM:ERVK:LTR	1022.9	0.10873	0.0902151	1.20523	0.228113	0.901365
Lx2A1:L1:LINE	2181.3	0.0738187	0.0617009	1.1964	0.231542	0.901365
RLTR51A_Mm:ERVK:LTR	1318.85	0.0563563	0.0469334	1.20077	0.22984	0.901365
ORR1E-int:ERVL-MaLR:LTR	1787.55	0.0558136	0.0461955	1.2082	0.226968	0.901365
ZP3AR:Satellite:Satellite	4867.26	-0.0631103	0.0527586	-1.19621	0.231615	0.901365
Zaphod3:hAT-Tip100:DNA	378.326	-0.105388	0.0870971	-1.21001	0.226275	0.901365
MER57-int:ERV1:LTR	85.1808	-0.222008	0.185177	-1.1989	0.230568	0.901365
MLT1B-int:ERVL-MaLR:LTR	132.178	0.169203	0.142137	1.19042	0.233881	0.904888
Charlie23a:hAT-Charlie:DNA	111.256	0.166864	0.140756	1.18548	0.235826	0.904888
MER117:hAT-Charlie:DNA	1034.34	-0.0766662	0.064985	-1.17975	0.238098	0.904888
ERVL-B4-int:ERVL:LTR	777.521	-0.0878226	0.0746923	-1.17579	0.239679	0.904888
MER47B:TcMar-Tigger:DNA	397.331	-0.113872	0.0966553	-1.17813	0.238746	0.904888
RLTR12G:ERVK:LTR	282.801	-0.115798	0.0979419	-1.18232	0.23708	0.904888
MADE2:TcMar-Mariner:DNA	95.6394	-0.183794	0.154924	-1.18635	0.235485	0.904888
RMER3D-int:ERVK:LTR	4272.84	0.244047	0.210536	1.15917	0.246386	0.905575
RLTR44E:ERVK:LTR	97.3171	0.198349	0.170735	1.16173	0.245344	0.905575
X8_LINE:CR1:LINE	182.74	0.140045	0.124539	1.12451	0.260799	0.905575
ORSL:hAT-Tip100:DNA	210.695	0.130825	0.112849	1.15929	0.24634	0.905575
hAT-N1_Mam:hAT:DNA	356.906	0.112159	0.0977325	1.14761	0.251129	0.905575
Charlie17a:hAT-Charlie:DNA	511.416	0.108279	0.0949143	1.14081	0.253951	0.905575
MLT1N2:ERVL-MaLR:LTR	750.599	0.0933427	0.0803249	1.16206	0.245209	0.905575
RMER16:ERVK:LTR	557.268	0.0860441	0.0767457	1.12116	0.26222	0.905575
RLTR12D:ERVK:LTR	1091.42	0.0837791	0.0730665	1.14661	0.251541	0.905575
HAL1ME:L1:LINE	982.505	0.0782935	0.0693764	1.12853	0.259095	0.905575
ETnERV2-int:ERVK:LTR	841.954	0.0664738	0.0591023	1.12472	0.260707	0.905575
MLT1E1A:ERVL-MaLR:LTR	1089.79	0.0635136	0.056354	1.12705	0.259723	0.905575
RLTR1B-int:ERV1:LTR	2161.95	0.0513879	0.0457991	1.12203	0.26185	0.905575
MER5A:hAT-Charlie:DNA	10955.2	0.0474037	0.0414897	1.14254	0.253229	0.905575
B1_Mur3:Alu:SINE	42896.1	-0.0245889	0.0218413	-1.1258	0.260251	0.905575
MTEb:ERVL-MaLR:LTR	9824.86	-0.0353781	0.031099	-1.13759	0.25529	0.905575
BGLII:ERVK:LTR	1584.85	-0.072847	0.063236	-1.15199	0.249326	0.905575
RLTR11D:ERVK:LTR	431.734	-0.113624	0.0992735	-1.14455	0.252394	0.905575
RLTR13D1:ERVK:LTR	169.244	-0.144821	0.124317	-1.16493	0.244048	0.905575
RLTR43C:ERVK:LTR	109.778	-0.166405	0.146469	-1.13612	0.255908	0.905575
FordPrefect_a:hAT-Tip100:DNA	77.2538	-0.218447	0.19044	-1.14707	0.251354	0.905575
L1P5:L1:LINE	71.5719	-0.244481	0.210694	-1.16036	0.245902	0.905575
Tigger9b:TcMar-Tigger:DNA	639.863	0.0865351	0.0782474	1.10592	0.268762	0.919933
MLT1L:ERVL-MaLR:LTR	891.202	-0.0819404	0.0740945	-1.10589	0.268774	0.919933
MamTip3:hAT-Tip100:DNA	298.947	-0.112134	0.101546	-1.10427	0.269475	0.919933
ORR1D1-int:ERVL-MaLR:LTR	2203.56	-0.0452033	0.0411687	-1.098	0.272204	0.922793
MLTR25A:ERVK:LTR	2298.36	-0.0542645	0.0494398	-1.09759	0.272385	0.922793
MERVL_2A-int:ERVL:LTR	8143.01	-0.0337265	0.0308146	-1.0945	0.273737	0.923543
ERVB7_2-LTR_MM:ERVK:LTR	324.952	-0.103427	0.0946831	-1.09235	0.274679	0.923543
CR1_Mam:CR1:LINE	369.096	0.0961922	0.0886563	1.085	0.277921	0.923985
L1MB4:L1:LINE	4409.03	0.0392214	0.0361351	1.08541	0.27774	0.923985
RLTR13D4:ERVK:LTR	199.284	-0.132912	0.122209	-1.08758	0.276781	0.923985
MER99:hAT:DNA	75.7629	0.179404	0.168886	1.06228	0.28811	0.92414
MER92-int:ERV1:LTR	110.205	0.171725	0.162187	1.05881	0.289686	0.92414
MMTV-int:ERVK:LTR	189.205	0.169404	0.159223	1.06394	0.287356	0.92414
MLT1-int:ERVL-MaLR:LTR	235.311	0.122773	0.116129	1.05721	0.290414	0.92414
RLTR30E_MM:ERV1:LTR	390.631	0.0907375	0.0847242	1.07098	0.284181	0.92414
MER102a:hAT-Charlie:DNA	671.327	0.0873515	0.081019	1.07816	0.280962	0.92414
RMER21A:ERV1:LTR	1738.14	0.0502381	0.0464163	1.08234	0.279103	0.92414
L1Md_A:L1:LINE	22586.2	-0.0325507	0.0307841	-1.05739	0.290335	0.92414
L1Md_F2:L1:LINE	64159.3	-0.0343172	0.0322205	-1.06507	0.286843	0.92414
RLTR20A4:ERVK:LTR	7961.33	-0.0393841	0.0368439	-1.06894	0.285095	0.92414
RMER4A:ERVK:LTR	5344.74	-0.0433443	0.0407851	-1.06275	0.287897	0.92414
Charlie16a:hAT-Charlie:DNA	620.39	-0.0808707	0.0760578	-1.06328	0.287655	0.92414
Lx7:L1:LINE	42247.8	0.0414913	0.0394152	1.05267	0.292492	0.927439
MamGypLTR2b:Gypsy:LTR	61.8358	0.253385	0.24907	1.01732	0.308999	0.931587
RLTR20A1:ERVK:LTR	86.6916	0.216984	0.227553	0.953552	0.34031	0.931587
GSAT_MM:Satellite:Satellite	60.5869	0.216429	0.230292	0.939804	0.347318	0.931587
LTR86A1:ERVL:LTR	61.8174	0.20961	0.210786	0.994418	0.320019	0.931587
Eulor9A:DNA:DNA	73.3598	0.179246	0.192097	0.933104	0.350766	0.931587
RLTR6-int:ERV1:LTR	3081.45	0.170176	0.169667	1.003	0.315862	0.931587
MER92B:ERV1:LTR	116.346	0.157039	0.165349	0.949742	0.342243	0.931587
MamGypLTR1c:Gypsy:LTR	116.263	0.154941	0.163002	0.950548	0.341834	0.931587
MamGypLTR1d:Gypsy:LTR	99.5634	0.153038	0.160841	0.951486	0.341357	0.931587
ERVB5_1-LTR_MM:ERVK:LTR	97.9467	0.143945	0.154473	0.931845	0.351416	0.931587
MER126:DNA:DNA	123.063	0.136171	0.138524	0.983013	0.325601	0.931587
RLTR10:ERVK:LTR	4172.05	0.136062	0.146345	0.929737	0.352507	0.931587
L1M8:L1:LINE	150.876	0.126238	0.123017	1.02618	0.304805	0.931587
L1MEg2:L1:LINE	123.576	0.12342	0.133571	0.923997	0.355488	0.931587
X7A_LINE:CR1:LINE	178.767	0.113462	0.117	0.969761	0.332166	0.931587
MER54A:ERVL:LTR	188.884	0.111726	0.119083	0.938219	0.348132	0.931587
RLTR47:ERVK:LTR	248.812	0.109854	0.110591	0.993337	0.320546	0.931587
L1M2c:L1:LINE	259.421	0.0974628	0.0964574	1.01042	0.312292	0.931587
MER44A:TcMar-Tigger:DNA	575.127	0.0829664	0.0845833	0.980884	0.32665	0.931587
LTRIS4:ERV1:LTR	403.7	0.0769555	0.0830662	0.926436	0.35422	0.931587
MLT1E3:ERVL-MaLR:LTR	700.578	0.0728319	0.0753414	0.966691	0.333699	0.931587
MYSERV-int:ERVK:LTR	1323.27	0.0677105	0.0724662	0.934374	0.350111	0.931587
MLTR18B_MM:ERVK:LTR	670.849	0.063072	0.0642599	0.981513	0.32634	0.931587
Charlie1b:hAT-Charlie:DNA	1508.13	0.0609929	0.0628394	0.970616	0.33174	0.931587
MYSERV6-int:ERVK:LTR	3831.66	0.0453296	0.0468497	0.967553	0.333268	0.931587
RLTR15:ERVK:LTR	2805.89	0.0431866	0.0428637	1.00753	0.313679	0.931587
L1_Mm:L1:LINE	13331.3	0.0358358	0.038758	0.924605	0.355172	0.931587
MLT1C:ERVL-MaLR:LTR	10231.1	0.0343221	0.0371147	0.924759	0.355091	0.931587
MTC-int:ERVL-MaLR:LTR	9282.87	0.0330695	0.0344416	0.96016	0.336975	0.931587
L1M4:L1:LINE	16802.8	0.0310642	0.0334962	0.927395	0.353722	0.931587
ORR1A2:ERVL-MaLR:LTR	19693.5	0.0298785	0.0310598	0.961968	0.336066	0.931587
MT2B:ERVL:LTR	11859.5	-0.0322678	0.0331335	-0.973871	0.330121	0.931587
L1MC5:L1:LINE	5476.1	-0.0331761	0.0342203	-0.969486	0.332303	0.931587
L1Md_T:L1:LINE	63817.3	-0.03615	0.0345579	-1.04607	0.295529	0.931587
ORR1B1-int:ERVL-MaLR:LTR	3887.44	-0.0363326	0.0375621	-0.967269	0.33341	0.931587
RLTR26:ERVK:LTR	2011.98	-0.0463927	0.0478826	-0.968884	0.332603	0.931587
RMER17D2:ERVK:LTR	1097.89	-0.0539274	0.0553306	-0.974638	0.32974	0.931587
IAPLTR2a2_Mm:ERVK:LTR	1475.31	-0.0548269	0.0541986	-1.01159	0.311733	0.931587
MRLTR33:ERVK:LTR	978.388	-0.0557309	0.055222	-1.00921	0.312872	0.931587
L1MA9:L1:LINE	2348.09	-0.0567973	0.0568379	-0.999286	0.317656	0.931587
MER68B:ERVL:LTR	623.292	-0.0687405	0.0728485	-0.94361	0.345369	0.931587
RLTR26C_MM:ERVK:LTR	353.429	-0.079776	0.0827971	-0.963512	0.33529	0.931587
RLTR12C:ERVK:LTR	490.832	-0.0816938	0.084143	-0.970893	0.331602	0.931587
Charlie10:hAT-Charlie:DNA	367.024	-0.0863022	0.092409	-0.933915	0.350348	0.931587
ERVB7_2B-LTR_MM:ERVK:LTR	362.637	-0.0871786	0.0881406	-0.989086	0.322621	0.931587
Charlie9:hAT-Charlie:DNA	376.339	-0.0960174	0.0945283	-1.01575	0.309747	0.931587
Arthur1B:hAT-Tip100:DNA	228.535	-0.0985776	0.105468	-0.934666	0.34996	0.931587
RLTR13C1:ERVK:LTR	558.219	-0.102442	0.104408	-0.981171	0.326508	0.931587
RLTR19B:ERVK:LTR	218.098	-0.103929	0.110056	-0.944336	0.344998	0.931587
Tigger12:TcMar-Tigger:DNA	219.365	-0.104103	0.106907	-0.973772	0.33017	0.931587
MLT1A0-int:ERVL-MaLR:LTR	281.902	-0.105192	0.10548	-0.997273	0.318632	0.931587
Tigger6b:TcMar-Tigger:DNA	286.986	-0.110818	0.106055	-1.04491	0.296062	0.931587
LTR50:ERVL:LTR	867.519	-0.111718	0.112157	-0.996084	0.319209	0.931587
Charlie17:hAT-Charlie:DNA	201.383	-0.121642	0.123605	-0.984119	0.325057	0.931587
L1MEj:L1:LINE	122.262	-0.142197	0.153433	-0.926771	0.354045	0.931587
Charlie15b:hAT-Charlie:DNA	127.13	-0.150365	0.152185	-0.988043	0.323132	0.931587
X7C_LINE:CR1:LINE	115.689	-0.167259	0.164399	-1.0174	0.308964	0.931587
ERVB7_4-LTR_MM:ERVK:LTR	88.5828	-0.185089	0.179449	-1.03143	0.30234	0.931587
MER127:TcMar-Tigger:DNA	58.191	-0.211606	0.204078	-1.03689	0.299787	0.931587
LTR16A:ERVL:LTR	730.154	0.0571483	0.0621245	0.9199	0.357625	0.93444
ERVB5_2-LTR_MM:ERVK:LTR	620.306	0.0633377	0.070052	0.904152	0.365915	0.947762
L1Md_F3:L1:LINE	15702.1	0.0329396	0.0363525	0.906115	0.364875	0.947762
MMERVK9C_I-int:ERVK:LTR	1408.22	-0.0557599	0.0615238	-0.906314	0.36477	0.947762
RLTR9A3:ERVK:LTR	401.457	0.0743987	0.0827462	0.89912	0.368589	0.94917
Tigger5b:TcMar-Tigger:DNA	2134.1	-0.0403248	0.0448176	-0.899754	0.368251	0.94917
RLTR10D:ERVK:LTR	126.007	0.117893	0.132021	0.89299	0.371862	0.954584
Lx10:L1:LINE	6648.27	0.0369195	0.0414278	0.891177	0.372834	0.954584
MER68-int:ERVL:LTR	107.862	0.141132	0.163436	0.863532	0.387845	0.955143
MamGypLTR3:Gypsy:LTR	143.142	0.13093	0.15107	0.866686	0.386114	0.955143
MER34A:ERV1:LTR	420.681	0.0831713	0.0953772	0.872025	0.383195	0.955143
L1ME3B:L1:LINE	981.347	0.0621198	0.0703132	0.883473	0.376981	0.955143
L1MD3:L1:LINE	3132.67	0.0313466	0.0361294	0.86762	0.385603	0.955143
MT2A:ERVL:LTR	8464.7	0.0280237	0.0320113	0.875432	0.381339	0.955143
PB1D7:Alu:SINE	49942.8	-0.0223781	0.0259932	-0.860922	0.389281	0.955143
MERVL-int:ERVL:LTR	11119.1	-0.0273712	0.0318432	-0.859562	0.390031	0.955143
RLTR10F:ERVK:LTR	453.159	-0.0838776	0.0973154	-0.861915	0.388734	0.955143
MLT2C2:ERVL:LTR	278.228	-0.095194	0.11055	-0.861098	0.389184	0.955143
RLTR44A:ERVK:LTR	169.255	-0.101312	0.117908	-0.859247	0.390204	0.955143
ERVB7_3-LTR_MM:ERVK:LTR	172.918	-0.105907	0.122662	-0.863401	0.387917	0.955143
RLTR17C_Mm:ERVK:LTR	127.364	-0.129574	0.149579	-0.866259	0.386348	0.955143
ERVB3_1-LTR_MM:ERVK:LTR	96.2455	-0.144673	0.165669	-0.873265	0.382519	0.955143
L1M3c:L1:LINE	75.5993	-0.149489	0.172349	-0.867363	0.385743	0.955143
L1PB4:L1:LINE	76.117	-0.170711	0.195391	-0.87369	0.382287	0.955143
LTR104_Mam:Gypsy:LTR	124.002	0.117983	0.140667	0.838743	0.401614	0.960305
L1ME3C:L1:LINE	420.548	0.0728817	0.0854054	0.853361	0.393459	0.960305
RLTR1C:ERV1:LTR	623.099	0.0648127	0.0778462	0.832574	0.405085	0.960305
RLTR24:ERV1:LTR	1182.86	0.0499154	0.0604501	0.825729	0.408958	0.960305
RLTR11A:ERVK:LTR	4213.97	0.0492944	0.0597745	0.824672	0.409558	0.960305
L1M4c:L1:LINE	2210.93	0.0425766	0.0515909	0.825273	0.409217	0.960305
MER58B:hAT-Charlie:DNA	4654.79	0.0278801	0.0331582	0.84082	0.400449	0.960305
B1_Mus1:Alu:SINE	134157	-0.0214405	0.0259432	-0.826437	0.408556	0.960305
ID2:ID:SINE	7573.67	-0.0255845	0.0304733	-0.839568	0.40115	0.960305
ORR1G:ERVL-MaLR:LTR	4212.94	-0.0296006	0.0357899	-0.827066	0.408199	0.960305
Charlie4z:hAT-Charlie:DNA	2180.15	-0.0428143	0.0518699	-0.825416	0.409136	0.960305
IAPEY3-int:ERVK:LTR	552.375	-0.0735554	0.0878617	-0.837173	0.402495	0.960305
L1MEi:L1:LINE	312.219	-0.0757984	0.0904388	-0.838119	0.401964	0.960305
L1M:L1:LINE	259.804	-0.0859012	0.102885	-0.834926	0.403759	0.960305
Tigger17b:TcMar-Tigger:DNA	132.757	-0.12902	0.152825	-0.844233	0.398539	0.960305
L1ME5:L1:LINE	84.2595	-0.155019	0.18591	-0.833842	0.40437	0.960305
LTR103b_Mam:ERV1:LTR	72.2016	0.162045	0.241987	0.669642	0.503086	0.960503
LTR16D1:ERVL:LTR	60.5907	0.149999	0.187115	0.801639	0.422762	0.960503
LTR16D2:ERVL:LTR	133.057	0.149163	0.343734	0.43395	0.664325	0.960503
Eulor2B:DNA:DNA?	71.1837	0.143153	0.206071	0.694679	0.487257	0.960503
Arthur1A:hAT-Tip100:DNA	86.2235	0.139058	0.175635	0.791748	0.428507	0.960503
ORR1G-int:ERVL-MaLR:LTR	106.472	0.133123	0.210519	0.632359	0.527152	0.960503
RLTR30D_RN:ERV1:LTR	84.1015	0.130608	0.179481	0.727695	0.4668	0.960503
LTR102_Mam:ERVL:LTR	77.786	0.128295	0.184495	0.695382	0.486816	0.960503
Tigger8:TcMar-Tigger:DNA	84.161	0.126378	0.186774	0.676633	0.498639	0.960503
X7B_LINE:CR1:LINE	185.67	0.11735	0.14787	0.793602	0.427427	0.960503
RLTR10-int:ERVK:LTR	9141.68	0.111692	0.172964	0.645754	0.518439	0.960503
Tigger12c:TcMar-Tigger:DNA	101.806	0.111112	0.149328	0.74408	0.456828	0.960503
Charlie7a:hAT-Charlie:DNA	66.8481	0.109287	0.194605	0.561584	0.5744	0.960503
LTR16B1:ERVL:LTR	172.513	0.106898	0.131918	0.810333	0.417749	0.960503
MER45C:hAT-Tip100:DNA	139.266	0.103499	0.155003	0.667726	0.504308	0.960503
Charlie13a:hAT-Charlie:DNA	122.228	0.10216	0.151834	0.672838	0.50105	0.960503
ERVB5_1-I_MM-int:ERVK:LTR	366.835	0.101332	0.147968	0.684828	0.493453	0.960503
LTR33C:ERVL:LTR	81.3881	0.0978865	0.177734	0.550749	0.581806	0.960503
LTRIS4A:ERV1:LTR	101.662	0.0951022	0.147462	0.644927	0.518974	0.960503
RLTR42:ERVK:LTR	294.639	0.0916902	0.113479	0.807994	0.419094	0.960503
MER91C:hAT-Tip100:DNA	131.764	0.0887869	0.143982	0.616653	0.537464	0.960503
RLTR48B:ERV1:LTR	228.916	0.0874792	0.121953	0.717322	0.473176	0.960503
LTR81C:Gypsy:LTR	235.846	0.0844954	0.160185	0.527487	0.597855	0.960503
ERVB4_1-I_MM-int:ERVK:LTR	426.321	0.0821702	0.145948	0.56301	0.573428	0.960503
Charlie29a:hAT-Charlie:DNA	187.473	0.0818717	0.135304	0.605096	0.545115	0.960503
Tigger16b:TcMar-Tigger:DNA	207.541	0.0808568	0.106462	0.759489	0.44756	0.960503
MLTR31C_MM:ERVK:LTR	303.432	0.0789097	0.10325	0.764255	0.444715	0.960503
LTR28B:ERV1:LTR	114.757	0.0786825	0.138769	0.567004	0.570712	0.960503
RLTR30:ERV1:LTR	283.344	0.0786062	0.0987557	0.795967	0.426051	0.960503
RLTR8:ERVK:LTR	334.948	0.0784613	0.110807	0.708088	0.47889	0.960503
LTR85a:Gypsy:LTR	163.547	0.078186	0.135298	0.577879	0.563346	0.960503
RMER16A2:ERVK:LTR	312.533	0.0764706	0.106582	0.717484	0.473075	0.960503
RLTR31M:ERVK:LTR	356.087	0.0753345	0.0946291	0.796103	0.425972	0.960503
Charlie17b:hAT-Charlie:DNA	196.403	0.0748249	0.116636	0.641527	0.52118	0.960503
Plat_L3:CR1:LINE	420.625	0.0743445	0.124746	0.595965	0.551198	0.960503
UCON28a:UCON28a:Unknown	75.9335	0.0710417	0.179169	0.396507	0.691731	0.960503
MLTR31A_MM:ERVK:LTR	211.824	0.0708774	0.105518	0.671709	0.501769	0.960503
MER124:DNA:DNA?	125.365	0.0705296	0.140808	0.500891	0.616448	0.960503
Charlie4:hAT-Charlie:DNA	356.421	0.069372	0.0875199	0.792642	0.427986	0.960503
MER106A:hAT-Charlie:DNA	294.05	0.0692725	0.127316	0.544101	0.586372	0.960503
LTR16D:ERVL:LTR	221.293	0.068473	0.11143	0.614496	0.538888	0.960503
FordPrefect:hAT-Tip100:DNA	128.546	0.0628895	0.13493	0.466091	0.641151	0.960503
LTR48B:ERV1:LTR	271.787	0.0616404	0.125804	0.489973	0.624153	0.960503
Tigger14a:TcMar-Tigger:DNA	113.765	0.0611638	0.141646	0.431807	0.665882	0.960503
LTR84b:ERVL:LTR	105.582	0.0602326	0.156793	0.384154	0.700865	0.960503
L1M6:L1:LINE	139.697	0.0575839	0.1362	0.42279	0.672449	0.960503
MLT1F-int:ERVL-MaLR:LTR	340.993	0.0571323	0.101498	0.562892	0.573508	0.960503
RMER17B2:ERVK:LTR	755.373	0.0556588	0.0701835	0.793047	0.427751	0.960503
MLT1C-int:ERVL-MaLR:LTR	265.887	0.0538175	0.105069	0.51221	0.608504	0.960503
RLTR48A:ERV1:LTR	1054.06	0.0535119	0.0811852	0.659134	0.50981	0.960503
IAPLTR2b:ERVK:LTR	538.644	0.0531938	0.0814419	0.65315	0.513659	0.960503
MER102b:hAT-Charlie:DNA	938.242	0.052465	0.0721281	0.727386	0.466989	0.960503
MER54B:ERVL:LTR	185.646	0.0518351	0.121286	0.42738	0.669102	0.960503
RLTR45-int:ERVK:LTR	769.283	0.0510888	0.116444	0.43874	0.66085	0.960503
RLTR13D3:ERVK:LTR	614.836	0.0507018	0.0857395	0.591347	0.554288	0.960503
MER106B:hAT-Charlie:DNA	134.356	0.0504721	0.134312	0.375783	0.707078	0.960503
MLTR13:ERVK:LTR	236.72	0.0495644	0.124594	0.397805	0.690774	0.960503
Eulor5A:DNA:DNA?	288.251	0.0475279	0.101712	0.467278	0.640301	0.960503
L1MA5A:L1:LINE	2051.53	0.04657	0.0572255	0.813798	0.415761	0.960503
RLTR24B_MM:ERV1:LTR	387.369	0.0464722	0.0798337	0.582113	0.560491	0.960503
BGLII_Mus:ERVK:LTR	340.409	0.0463002	0.092605	0.499976	0.617092	0.960503
MLT1E:ERVL-MaLR:LTR	929.431	0.0462069	0.0745169	0.620086	0.535201	0.960503
ERV3-16A3_I-int:ERVL:LTR	463.166	0.0461058	0.0753813	0.611635	0.540779	0.960503
LTR33A_:ERVL:LTR	337.572	0.0456009	0.0937453	0.486434	0.626659	0.960503
MLT2B5:ERVL:LTR	466.567	0.0454707	0.0932359	0.487696	0.625765	0.960503
HAL1b:L1:LINE	731.85	0.0450852	0.0722127	0.624339	0.532405	0.960503
RLTR11B:ERVK:LTR	1214.98	0.0448592	0.058514	0.766641	0.443295	0.960503
MER76:ERVL:LTR	221.329	0.0446844	0.118631	0.376666	0.706422	0.960503
MLT2D:ERVL:LTR	954.879	0.0446083	0.0616277	0.723836	0.469166	0.960503
MER44C:TcMar-Tigger:DNA	472.609	0.0444948	0.0842812	0.527933	0.597546	0.960503
BGLII_Mur:ERVK:LTR	887.88	0.0441575	0.0739624	0.597027	0.55049	0.960503
L4_C_Mam:RTE-X:LINE	412.239	0.0439179	0.0826757	0.531207	0.595275	0.960503
MER74B:ERVL:LTR	494.148	0.0430535	0.0715962	0.601337	0.547615	0.960503
RLTR12B2:ERVK:LTR	196.606	0.0424155	0.107485	0.394618	0.693125	0.960503
RMER17A:ERVK:LTR	2089.03	0.0423546	0.0625802	0.676806	0.498529	0.960503
ORR1B2-int:ERVL-MaLR:LTR	1134.97	0.0418554	0.0546252	0.766227	0.443541	0.960503
Charlie8:hAT-Charlie:DNA	1222.88	0.0414734	0.0557803	0.743514	0.457171	0.960503
Looper:PiggyBac:DNA	266.236	0.0412847	0.104975	0.393283	0.69411	0.960503
RLTR53_Mm:ERVK:LTR	801.938	0.0403797	0.0805939	0.501027	0.616352	0.960503
RLTR12E:ERVK:LTR	1142.68	0.0398384	0.0564708	0.70547	0.480518	0.960503
MLT1F2:ERVL-MaLR:LTR	2082.57	0.0397999	0.0524265	0.759157	0.447758	0.960503
MLTR18C_MM:ERVK:LTR	866.616	0.0393594	0.0540893	0.727674	0.466813	0.960503
MER31A:ERV1:LTR	543.927	0.0376233	0.073408	0.512523	0.608285	0.960503
IAPLTR1a_Mm:ERVK:LTR	1023.54	0.0370897	0.0701962	0.528372	0.597241	0.960503
RLTR20B3:ERVK:LTR	569.366	0.0360855	0.0709886	0.508328	0.611224	0.960503
MLT2B4:ERVL:LTR	1214.16	0.0360841	0.0499085	0.723005	0.469677	0.960503
L1MEc:L1:LINE	5969.63	0.035564	0.0483355	0.735775	0.461868	0.960503
ETnERV3-int:ERVK:LTR	2149.69	0.0347758	0.0668152	0.520477	0.602731	0.960503
RLTR25B:ERVK:LTR	2194.14	0.0344981	0.0420852	0.819722	0.412375	0.960503
L1MA8:L1:LINE	2205.34	0.0342528	0.0425259	0.805457	0.420556	0.960503
MER63B:hAT-Blackjack:DNA	1026.7	0.0337334	0.0616224	0.547422	0.584089	0.960503
ERVB4_2-I_MM-int:ERVK:LTR	1213.93	0.0336247	0.0807869	0.416215	0.677253	0.960503
ERVL-E-int:ERVL:LTR	611.226	0.0320362	0.0759806	0.421637	0.67329	0.960503
L1M4a2:L1:LINE	436.223	0.0318623	0.0810107	0.39331	0.694091	0.960503
MER44D:TcMar-Tigger:DNA	904.872	0.0317794	0.0563575	0.56389	0.572829	0.960503
RLTR20B5_MM:ERVK:LTR	976.625	0.0317238	0.0598881	0.529718	0.596307	0.960503
L1MEg:L1:LINE	3314.34	0.0316465	0.0429345	0.737089	0.461068	0.960503
HAL1M8:L1:LINE	683.896	0.0314656	0.0752479	0.418159	0.675831	0.960503
Lx3B:L1:LINE	11577.2	0.0313722	0.0508488	0.61697	0.537254	0.960503
RLTR12B:ERVK:LTR	1307.05	0.0309807	0.0478277	0.647755	0.517143	0.960503
MER63A:hAT-Blackjack:DNA	558.498	0.0301231	0.0723108	0.416578	0.676987	0.960503
MER3:hAT-Charlie:DNA	6342.74	0.030002	0.0383732	0.781847	0.434304	0.960503
MER21C:ERVL:LTR	3246.78	0.0297922	0.0410363	0.725997	0.467841	0.960503
RLTR19-int:ERVK:LTR	3533.66	0.0295673	0.0649078	0.455527	0.64873	0.960503
RLTR20B2:ERVK:LTR	786.806	0.0295645	0.0588643	0.502249	0.615493	0.960503
RLTR33:ERVK:LTR	1685.09	0.0292551	0.0519215	0.563449	0.573129	0.960503
RLTR11A2:ERVK:LTR	3084.99	0.0290388	0.0450198	0.645023	0.518912	0.960503
Charlie5:hAT-Charlie:DNA	2815.9	0.0289051	0.0484961	0.596029	0.551156	0.960503
L1MA7:L1:LINE	2606.83	0.028693	0.0526251	0.545234	0.585593	0.960503
Tigger15a:TcMar-Tigger:DNA	1102.45	0.0285971	0.0510404	0.560284	0.575286	0.960503
RLTR1B:ERV1:LTR	1362.62	0.0277063	0.0574079	0.482623	0.629364	0.960503
RLTR18:ERVK:LTR	898.462	0.0273479	0.0661427	0.413468	0.679264	0.960503
RMER6C:ERVK:LTR	3234.9	0.0272358	0.0376032	0.724295	0.468885	0.960503
L1MC4a:L1:LINE	3799.88	0.0268831	0.0369384	0.727781	0.466747	0.960503
RMER19B2:ERVK:LTR	2206.51	0.0267302	0.0402755	0.663683	0.506893	0.960503
L1_Rod:L1:LINE	8049.1	0.0263806	0.0353924	0.745374	0.456046	0.960503
L1M2:L1:LINE	13623.3	0.0237405	0.0400191	0.593229	0.553028	0.960503
RMER16-int:ERVK:LTR	1641.02	0.0235699	0.0546038	0.431653	0.665993	0.960503
MLT1G3:ERVL-MaLR:LTR	927.628	0.0234907	0.0587497	0.399845	0.689271	0.960503
L1MA5:L1:LINE	4317.97	0.0231636	0.0385231	0.601291	0.547646	0.960503
RMER30:hAT-Charlie:DNA	4193.47	0.0228429	0.0366551	0.623186	0.533163	0.960503
MurERV4-int:ERVK:LTR	3983.56	0.0227939	0.0351534	0.648413	0.516718	0.960503
RCHARR1:hAT-Charlie:DNA	7934.59	0.022162	0.0329421	0.672756	0.501103	0.960503
L1ME4a:L1:LINE	3451.81	0.021941	0.0579589	0.378561	0.705014	0.960503
ORR1A1:ERVL-MaLR:LTR	3765.19	0.0214185	0.037349	0.57347	0.566327	0.960503
RLTR9A:ERVK:LTR	1809.41	0.0210185	0.0561679	0.374208	0.70825	0.960503
MT2C_Mm:ERVL:LTR	2424.86	0.0209431	0.0416752	0.50253	0.615295	0.960503
L1MB2:L1:LINE	4264.11	0.0205421	0.0335067	0.613075	0.539827	0.960503
RMER2:ERV1:LTR	1914.29	0.0204495	0.0466307	0.438541	0.660994	0.960503
RLTR31D_MM:ERVK:LTR	3577.93	0.0195829	0.0395129	0.495608	0.620171	0.960503
RMER1C:RMER1C:Other	3320.72	0.0189738	0.0493313	0.38462	0.700519	0.960503
Tigger7:TcMar-Tigger:DNA	5264.22	0.0189301	0.0307275	0.616064	0.537852	0.960503
L1ME4b:L1:LINE	2245.54	0.0181804	0.0459411	0.395732	0.692303	0.960503
L1Md_F:L1:LINE	3308.52	0.0181611	0.0461177	0.3938	0.693729	0.960503
PB1:Alu:SINE	20984.9	0.018153	0.0230223	0.788498	0.430405	0.960503
ORR1F:ERVL-MaLR:LTR	31274.6	0.0177274	0.0296756	0.597375	0.550257	0.960503
RMER15-int:ERVL:LTR	3468.07	0.0173168	0.0350255	0.494405	0.621021	0.960503
L1MD:L1:LINE	4948.16	0.0170442	0.0366315	0.465287	0.641726	0.960503
L1MEd:L1:LINE	3060.7	0.0164061	0.0436982	0.375441	0.707332	0.960503
RMER1B:RMER1B:Other	10273.5	0.0155862	0.0324034	0.481003	0.630514	0.960503
URR1B:hAT-Charlie:DNA	25114.4	0.0100546	0.0230501	0.436206	0.662687	0.960503
B3A:B2:SINE	142042	0.00928002	0.0212688	0.43632	0.662605	0.960503
B1F1:Alu:SINE	35443.8	-0.00991727	0.0241528	-0.410606	0.681362	0.960503
B4A:B4:SINE	160407	-0.0101324	0.0262346	-0.386224	0.699331	0.960503
B4:B4:SINE	80618.2	-0.0109177	0.0252326	-0.432681	0.665246	0.960503
B1_Mur4:Alu:SINE	69669.9	-0.0109737	0.0214727	-0.511055	0.609313	0.960503
MTD:ERVL-MaLR:LTR	57141.2	-0.0113781	0.0269327	-0.422464	0.672686	0.960503
RMER10A:ERVL:LTR	6729.76	-0.0128235	0.0333038	-0.385047	0.700203	0.960503
MLTR14:ERV1:LTR	6384.11	-0.0128331	0.0316936	-0.404911	0.685543	0.960503
B1F:Alu:SINE	75898.8	-0.0134659	0.0215019	-0.626263	0.531142	0.960503
L2:L2:LINE	28537.9	-0.0135047	0.0273648	-0.493508	0.621654	0.960503
MER2:TcMar-Tigger:DNA	13421.1	-0.0135911	0.0276194	-0.492086	0.622659	0.960503
RMER6A:ERVK:LTR	9140.87	-0.0147837	0.0304682	-0.485217	0.627522	0.960503
RMER15:ERVL:LTR	14337.1	-0.0148739	0.0328706	-0.452497	0.650911	0.960503
L1MB5:L1:LINE	6482.69	-0.0160332	0.031296	-0.512308	0.608435	0.960503
L2c:L2:LINE	21006.4	-0.0163692	0.0259502	-0.630791	0.528177	0.960503
B2_Mm1a:B2:SINE	35092.2	-0.0164291	0.0351721	-0.467106	0.640424	0.960503
B2_Mm1t:B2:SINE	38724.4	-0.0170039	0.0283927	-0.598883	0.549251	0.960503
MER20:hAT-Charlie:DNA	11999.7	-0.0170852	0.0356051	-0.479853	0.631332	0.960503
L1MC1:L1:LINE	5230.15	-0.0188281	0.0410278	-0.458909	0.646299	0.960503
Lx6:L1:LINE	11790.1	-0.0190496	0.0359417	-0.530013	0.596103	0.960503
MTEa-int:ERVL-MaLR:LTR	2181.9	-0.0191302	0.0443689	-0.431163	0.66635	0.960503
MTE-int:ERVL-MaLR:LTR	5427.58	-0.0193895	0.0338135	-0.573426	0.566357	0.960503
LTRIS2:ERV1:LTR	2026.7	-0.0196039	0.0473501	-0.414022	0.678858	0.960503
RLTR31B2:ERVK:LTR	1602.3	-0.0196472	0.048615	-0.404138	0.686111	0.960503
RLTR28:ERVL:LTR	3793.47	-0.0199459	0.0439501	-0.453831	0.64995	0.960503
ORR1A0:ERVL-MaLR:LTR	2909.12	-0.020231	0.0536238	-0.377277	0.705968	0.960503
L1M5:L1:LINE	16389.5	-0.0208554	0.0377261	-0.552812	0.580392	0.960503
PB1D9:Alu:SINE	64450.8	-0.0215012	0.0281767	-0.763084	0.445413	0.960503
MER33:hAT-Charlie:DNA	3496.06	-0.0215922	0.0400967	-0.538503	0.59023	0.960503
Lx2B2:L1:LINE	9354.16	-0.0225098	0.0472518	-0.476381	0.633803	0.960503
Charlie1:hAT-Charlie:DNA	2095.1	-0.0225153	0.0435874	-0.516555	0.605467	0.960503
ORR1C1:ERVL-MaLR:LTR	7962.29	-0.0226981	0.0296016	-0.766786	0.443209	0.960503
Lx3A:L1:LINE	3747.42	-0.0229367	0.0433306	-0.529343	0.596567	0.960503
HAL1:L1:LINE	6274.86	-0.0232091	0.0370582	-0.626287	0.531127	0.960503
L1_Mus4:L1:LINE	9179.36	-0.0240091	0.0332592	-0.721878	0.470369	0.960503
ETnERV-int:ERVK:LTR	4798.75	-0.0245909	0.0357042	-0.688738	0.490988	0.960503
RLTRETN_Mm:ERVK:LTR	988.033	-0.0248947	0.0601869	-0.413624	0.67915	0.960503
MLT1I:ERVL-MaLR:LTR	1059.17	-0.0250305	0.0531239	-0.471172	0.637518	0.960503
Lx3C:L1:LINE	3354.74	-0.0250758	0.0401524	-0.624517	0.532288	0.960503
RLTR40:ERVK:LTR	4488.31	-0.0257539	0.042972	-0.599319	0.54896	0.960503
Lx4B:L1:LINE	3926.36	-0.0260119	0.0377282	-0.689454	0.490538	0.960503
L1M3e:L1:LINE	914.437	-0.0260305	0.0554913	-0.469092	0.639004	0.960503
MT2_Mm:ERVL:LTR	3421.3	-0.0264135	0.0418145	-0.631684	0.527593	0.960503
L1MD1:L1:LINE	2778.95	-0.026747	0.0422461	-0.633124	0.526653	0.960503
MER113:hAT-Charlie:DNA	1204.24	-0.027395	0.0645652	-0.4243	0.671347	0.960503
IAPLTR1_Mm:ERVK:LTR	3641.37	-0.0277935	0.0615115	-0.451842	0.651383	0.960503
MER21B:ERVL:LTR	2505.92	-0.0282431	0.0534579	-0.528325	0.597274	0.960503
RMER20B:ERVK:LTR	823.104	-0.0289206	0.0592451	-0.488151	0.625443	0.960503
RLTR22_Mus:ERVK:LTR	503.583	-0.0295929	0.0729691	-0.405553	0.685071	0.960503
RLTR18B:ERVK:LTR	1529.07	-0.0305908	0.0503966	-0.607	0.543851	0.960503
RMER16_Mm:ERVK:LTR	384.946	-0.0309964	0.0798248	-0.388305	0.69779	0.960503
AmnSINE1:Deu:SINE	1812	-0.0310795	0.0525452	-0.591481	0.554198	0.960503
RMER13A2:ERVK:LTR	1745.61	-0.0317766	0.0442447	-0.718203	0.472632	0.960503
L1MEf:L1:LINE	2283.98	-0.0318455	0.0487709	-0.652961	0.513781	0.960503
L1MC2:L1:LINE	2232.12	-0.0321998	0.0469674	-0.685577	0.49298	0.960503
MLT1E2:ERVL-MaLR:LTR	1731.3	-0.0323965	0.0557686	-0.580908	0.561302	0.960503
Charlie12:hAT-Charlie:DNA	686.892	-0.0329226	0.079849	-0.412311	0.680112	0.960503
MLT2F:ERVL:LTR	530.867	-0.0330014	0.0778538	-0.423889	0.671647	0.960503
MLT1H:ERVL-MaLR:LTR	2524.59	-0.0332524	0.0464325	-0.716144	0.473902	0.960503
MLT1H2:ERVL-MaLR:LTR	884.273	-0.0346011	0.0560532	-0.617291	0.537043	0.960503
RLTR23:ERV1:LTR	826.543	-0.034611	0.0578925	-0.59785	0.54994	0.960503
RLTR10C:ERVK:LTR	1827.95	-0.0351652	0.0477222	-0.736874	0.461199	0.960503
RMER17C-int:ERVK:LTR	1877.46	-0.0352418	0.0459757	-0.766532	0.44336	0.960503
RLTR13E:ERVK:LTR	635.797	-0.0389962	0.0953595	-0.408939	0.682584	0.960503
L1Md_Gf:L1:LINE	972.138	-0.0391127	0.0561093	-0.697081	0.485752	0.960503
MLT1J1:ERVL-MaLR:LTR	594.758	-0.0392762	0.0743868	-0.527999	0.5975	0.960503
ORR1D2-int:ERVL-MaLR:LTR	1107.53	-0.0394295	0.0767548	-0.513707	0.607457	0.960503
MurSatRep1:MurSatRep1:Unknown	5442.95	-0.0412796	0.0698523	-0.590956	0.55455	0.960503
RLTR13D3A1:ERVK:LTR	1256.26	-0.041722	0.0728183	-0.572961	0.566671	0.960503
RMER17D:ERVK:LTR	934.582	-0.0420787	0.0799639	-0.526222	0.598734	0.960503
MER20B:hAT-Charlie:DNA	1136.42	-0.0422897	0.0579626	-0.729603	0.465633	0.960503
7SK:RNA:RNA	606.23	-0.0424519	0.0884195	-0.480119	0.631143	0.960503
MLT2B2:ERVL:LTR	441.412	-0.0433025	0.0776323	-0.557789	0.576988	0.960503
Charlie22a:hAT-Charlie:DNA	245.167	-0.0433283	0.106676	-0.406167	0.68462	0.960503
MER58C:hAT-Charlie:DNA	752.523	-0.044279	0.0668063	-0.662797	0.507461	0.960503
Tigger9a:TcMar-Tigger:DNA	429.232	-0.0447148	0.100469	-0.445061	0.656276	0.960503
LTR78:ERV1:LTR	288.038	-0.0447875	0.113718	-0.393849	0.693692	0.960503
LTR85c:Gypsy:LTR	337.007	-0.0449681	0.100526	-0.447326	0.654639	0.960503
RMER20C_Mm:ERVK:LTR	1285.08	-0.0451086	0.0583918	-0.772516	0.439809	0.960503
LTR16A2:ERVL:LTR	247.677	-0.0452624	0.101718	-0.44498	0.656334	0.960503
MLTR11A:ERVK:LTR	5437.58	-0.0454787	0.0575897	-0.789703	0.429701	0.960503
ERVB7_1-LTR_MM:ERVK:LTR	792.248	-0.0457826	0.0692128	-0.661475	0.508308	0.960503
MER121:TcMar:DNA	195.841	-0.046321	0.122437	-0.378325	0.705189	0.960503
RLTR1A2_MM:ERV1:LTR	682.913	-0.0464918	0.0682856	-0.680843	0.495971	0.960503
MER77B:ERVL:LTR	572.846	-0.0465244	0.0747036	-0.622787	0.533425	0.960503
MTEb-int:ERVL-MaLR:LTR	626.745	-0.0471926	0.0729424	-0.646984	0.517642	0.960503
MLT1E1:ERVL-MaLR:LTR	278.7	-0.0472264	0.091066	-0.518595	0.604043	0.960503
RLTR13D2:ERVK:LTR	225.037	-0.0472918	0.124138	-0.380962	0.703232	0.960503
MamRep434:TcMar-Tigger:DNA	838.115	-0.0476528	0.0599234	-0.795229	0.42648	0.960503
RLTR31_Mm:ERVK:LTR	474.482	-0.0489578	0.0774558	-0.632075	0.527338	0.960503
MER77:ERVL:LTR	542.187	-0.0504426	0.072059	-0.700018	0.483916	0.960503
Tigger6a:TcMar-Tigger:DNA	398.366	-0.0506188	0.0829619	-0.610145	0.541766	0.960503
LTR16E2:ERVL:LTR	235.58	-0.0527445	0.120433	-0.437959	0.661416	0.960503
MLTR31E_MM:ERVK:LTR	192.514	-0.0528238	0.107326	-0.492179	0.622593	0.960503
MERV1_I-int:ERV1:LTR	1015.89	-0.0542366	0.0767108	-0.707027	0.47955	0.960503
ORR1F-int:ERVL-MaLR:LTR	740.154	-0.054441	0.066238	-0.8219	0.411134	0.960503
LTR72_RN:ERV1:LTR	685.376	-0.0545999	0.072055	-0.757754	0.448599	0.960503
LTR10_RN:ERVK:LTR	517.624	-0.054947	0.0792433	-0.693396	0.488061	0.960503
RLTR13D6:ERVK:LTR	614.246	-0.055906	0.0816852	-0.684408	0.493717	0.960503
RLTR9B:ERVK:LTR	324.693	-0.0561737	0.0885967	-0.634038	0.526056	0.960503
IAP1-MM_I-int:ERVK:LTR	875.824	-0.0571153	0.0756092	-0.755402	0.450008	0.960503
RLTR10B:ERVK:LTR	126.839	-0.057628	0.146267	-0.393992	0.693587	0.960503
RMER16C:ERVK:LTR	323.147	-0.05788	0.10056	-0.575575	0.564902	0.960503
MLTR31F_MM:ERVK:LTR	467.93	-0.0580656	0.0766105	-0.757933	0.448491	0.960503
RLTR16:ERVK:LTR	1867.36	-0.0591727	0.089578	-0.660572	0.508887	0.960503
RLTR10A:ERVK:LTR	307.9	-0.0598855	0.0917182	-0.65293	0.513802	0.960503
LTR40A1:ERVL:LTR	98.4846	-0.0622956	0.162926	-0.382355	0.702198	0.960503
RLTR9E:ERVK:LTR	588.259	-0.0640831	0.084017	-0.762741	0.445618	0.960503
RLTR9D2:ERVK:LTR	219.073	-0.0646299	0.115213	-0.56096	0.574825	0.960503
MamGypLTR1b:Gypsy:LTR	147.952	-0.0651305	0.173135	-0.376183	0.706781	0.960503
LTR83:ERVL:LTR	116.043	-0.0675631	0.158081	-0.427395	0.669091	0.960503
X6B_LINE:CR1:LINE	146.651	-0.0720316	0.128971	-0.558509	0.576497	0.960503
Kanga1a:TcMar-Tc2:DNA	124.235	-0.0722597	0.147842	-0.488762	0.62501	0.960503
Tigger18a:TcMar-Tigger:DNA	204.729	-0.0735918	0.112286	-0.655399	0.512211	0.960503
LTR82B:ERVL:LTR	71.6292	-0.0740215	0.181035	-0.40888	0.682628	0.960503
LTR86B2:ERVL:LTR	72.2062	-0.0749898	0.183098	-0.409561	0.682128	0.960503
Helitron3Na_Mam:Helitron:RC	136.284	-0.0780567	0.138963	-0.561709	0.574314	0.960503
LTR53:ERVL:LTR	121.852	-0.0805129	0.149826	-0.537377	0.591008	0.960503
Chap1_Mam:hAT-Charlie:DNA	85.4499	-0.0818836	0.177438	-0.461478	0.644456	0.960503
RLTR13B3:ERVK:LTR	1055.96	-0.0848479	0.163379	-0.51933	0.60353	0.960503
MER67B:ERV1:LTR	230.498	-0.0851093	0.108458	-0.784724	0.432615	0.960503
LTR84a:ERVL:LTR	250.434	-0.0865644	0.123674	-0.699938	0.483966	0.960503
MER52-int:ERV1:LTR	122.85	-0.0870289	0.166763	-0.521871	0.60176	0.960503
L1MB1:L1:LINE	5079.72	-0.0892806	0.109539	-0.81506	0.415038	0.960503
UCON29:PiggyBac:DNA	154.645	-0.0960412	0.119236	-0.805473	0.420546	0.960503
Kanga11a:TcMar-Tc2:DNA	237.583	-0.0975798	0.190481	-0.512282	0.608454	0.960503
MER5C:hAT-Charlie:DNA	139.845	-0.0999749	0.144773	-0.690563	0.48984	0.960503
Kanga1c:TcMar-Tc2:DNA	88.5489	-0.100865	0.171032	-0.589743	0.555363	0.960503
LTR69:ERVL:LTR	78.5103	-0.102958	0.187717	-0.548475	0.583365	0.960503
L1MDb:L1:LINE	277.521	-0.103955	0.135494	-0.767228	0.442946	0.960503
MER129:LTR:LTR?	127.977	-0.10425	0.141626	-0.736097	0.461672	0.960503
MER125:DNA:DNA	64.8694	-0.105994	0.210798	-0.502825	0.615087	0.960503
HERV16-int:ERVL:LTR	78.3094	-0.108964	0.176406	-0.617688	0.536781	0.960503
RLTR4_Mm:ERV1:LTR	11637	-0.134209	0.199785	-0.671768	0.501732	0.960503
SRV_MM-int:ERVK:LTR	109.147	-0.156121	0.195199	-0.799804	0.423824	0.960503
MamRep1151:LTR:LTR?	73.0849	-0.170312	0.229347	-0.742594	0.457728	0.960503
MTB_Mm:ERVL-MaLR:LTR	5664.26	0.0127203	0.0342432	0.371471	0.710287	0.960899
RMER16B2:ERVK:LTR	216.244	-0.0511271	0.137839	-0.370918	0.710698	0.960899
RLTR28B:ERVL:LTR	1020.51	0.0237348	0.0646843	0.366933	0.713669	0.961612
RMER17A2:ERVK:LTR	2482.7	-0.0161545	0.0438211	-0.368646	0.712392	0.961612
RMER19A:ERVK:LTR	2499.34	-0.0215421	0.0590655	-0.364715	0.715324	0.961612
LTR67B:ERVL:LTR	357.72	-0.0316444	0.0868347	-0.364421	0.715543	0.961612
MamRep38:hAT:DNA	65.4282	0.0639409	0.195924	0.326355	0.744156	0.962906
BGLII_C:ERVK:LTR	63.4702	0.0618178	0.227165	0.272127	0.785524	0.962906
RLTR1D:ERV1:LTR	777.171	0.0578067	0.203345	0.284279	0.776197	0.962906
MamGypLTR3a:Gypsy:LTR	130.08	0.0463109	0.149351	0.310081	0.756499	0.962906
RLTR46B:ERVK:LTR	72.889	0.0459747	0.176746	0.260118	0.794773	0.962906
MER5C1:hAT-Charlie:DNA	68.3319	0.0442149	0.175034	0.252607	0.800572	0.962906
LTR16E1:ERVL:LTR	192.088	0.0363067	0.109706	0.330946	0.740685	0.962906
RLTR10E:ERVK:LTR	262.207	0.0343733	0.11237	0.305893	0.759686	0.962906
LTR31:ERV1:LTR	283.721	0.0326201	0.108333	0.30111	0.763331	0.962906
MER105:DNA:DNA	475.833	0.0321219	0.092762	0.346283	0.72913	0.962906
ERVB4_1C-LTR_Mm:ERVK:LTR	278.048	0.0311253	0.0971885	0.320257	0.748774	0.962906
RLTR30D_MM:ERV1:LTR	248.275	0.0307722	0.113371	0.271428	0.786062	0.962906
MER70A:ERVL:LTR	146.506	0.0306417	0.121228	0.252761	0.800453	0.962906
MT-int:ERVL-MaLR:LTR	480.264	0.0297533	0.082545	0.36045	0.718511	0.962906
Arthur1:hAT-Tip100:DNA	361.122	0.027717	0.0996642	0.278104	0.780933	0.962906
RLTR31A_Mm:ERVK:LTR	447.094	0.0274028	0.0811631	0.337626	0.735645	0.962906
MLTR18D_MM:ERVK:LTR	1094	0.0271696	0.0786439	0.345476	0.729737	0.962906
RLTR20C:ERVK:LTR	266.705	0.0270443	0.109615	0.246722	0.805124	0.962906
MLTR18_MM:ERVK:LTR	649.483	0.0267363	0.079402	0.33672	0.736328	0.962906
RLTR30B_MM:ERV1:LTR	486.189	0.0262857	0.0905186	0.29039	0.771518	0.962906
L1M4a1:L1:LINE	453.644	0.0260314	0.0881822	0.295201	0.767841	0.962906
IAPEY3_LTR:ERVK:LTR	251.788	0.0254343	0.102958	0.247036	0.80488	0.962906
RLTR13C2:ERVK:LTR	849.352	0.0252859	0.0780764	0.323861	0.746043	0.962906
MER81:hAT-Blackjack:DNA	373.298	0.0243872	0.0859772	0.283647	0.776681	0.962906
Kanga2_a:TcMar-Tc2:DNA	561.237	0.02419	0.0914184	0.264608	0.791311	0.962906
MER102c:hAT-Charlie:DNA	653.448	0.0206009	0.0689276	0.298878	0.765033	0.962906
LTR16B2:ERVL:LTR	436.034	0.0199031	0.0777703	0.255921	0.798012	0.962906
MER63D:hAT-Blackjack:DNA	568.35	0.0195738	0.07589	0.257923	0.796467	0.962906
ORR1C2-int:ERVL-MaLR:LTR	1150.94	0.0189616	0.0575385	0.329547	0.741742	0.962906
MLT1G:ERVL-MaLR:LTR	813.924	0.0188306	0.0600134	0.313773	0.753693	0.962906
L1_Mur2:L1:LINE	10555.9	0.0176183	0.0513286	0.343246	0.731414	0.962906
MLTR73:ERV1:LTR	736.57	0.0167663	0.0633512	0.264657	0.791274	0.962906
MTA_Mm-int:ERVL-MaLR:LTR	16205.4	0.0166232	0.0553852	0.300139	0.764071	0.962906
Tigger5:TcMar-Tigger:DNA	1975.84	0.0146164	0.047297	0.309034	0.757295	0.962906
Lx8:L1:LINE	52783.8	0.0123438	0.0441032	0.279884	0.779567	0.962906
RMER12C:ERVK:LTR	3458.06	0.012172	0.0403686	0.301523	0.763016	0.962906
MER58A:hAT-Charlie:DNA	4832.7	0.01206	0.0351446	0.343155	0.731482	0.962906
ORR1A4-int:ERVL-MaLR:LTR	4013.81	0.0117566	0.0413948	0.284011	0.776402	0.962906
MLT1A0:ERVL-MaLR:LTR	7343.47	0.0112425	0.0330375	0.340295	0.733634	0.962906
Lx5b:L1:LINE	4651.98	0.0107455	0.0337043	0.318817	0.749866	0.962906
RSINE1:B4:SINE	187311	0.00773526	0.0222305	0.347957	0.727872	0.962906
ORR1E:ERVL-MaLR:LTR	19390	0.00761189	0.0277447	0.274354	0.783812	0.962906
B3:B2:SINE	282224	0.00698875	0.0199793	0.349799	0.726489	0.962906
ORR1A4:ERVL-MaLR:LTR	9662.82	-0.00679151	0.0271746	-0.249922	0.802648	0.962906
MTA_Mm:ERVL-MaLR:LTR	26385.9	-0.00719933	0.0266174	-0.270475	0.786795	0.962906
B1_Mm:Alu:SINE	46408.2	-0.00729572	0.0285185	-0.255825	0.798086	0.962906
Lx9:L1:LINE	32590.8	-0.00750928	0.0284908	-0.263568	0.792113	0.962906
ID_B1:B4:SINE	210811	-0.00787955	0.0227783	-0.345924	0.7294	0.962906
B1_Mur2:Alu:SINE	57252.9	-0.00804594	0.0237803	-0.338345	0.735103	0.962906
MTC:ERVL-MaLR:LTR	33947.1	-0.00937727	0.0292542	-0.320545	0.748555	0.962906
RMER19B:ERVK:LTR	9307.01	-0.0104988	0.0360191	-0.291479	0.770685	0.962906
MIR3:MIR:SINE	28685.3	-0.0105908	0.0412355	-0.256837	0.797304	0.962906
L3b:CR1:LINE	2760.36	-0.0110307	0.0415043	-0.265773	0.790414	0.962906
RLTR14:ERV1:LTR	1886.56	-0.0110974	0.0432954	-0.256317	0.797706	0.962906
ID:ID:SINE	8735.36	-0.0129239	0.0362191	-0.356825	0.721223	0.962906
RMER1A:RMER1A:Other	4458.02	-0.0130354	0.0437529	-0.297933	0.765754	0.962906
ORR1A3-int:ERVL-MaLR:LTR	1989.22	-0.0144677	0.044705	-0.323625	0.746222	0.962906
MLTR11B:ERVK:LTR	2483.37	-0.0167759	0.0523245	-0.320612	0.748504	0.962906
RMER6D:ERVK:LTR	2705.73	-0.0181177	0.0681217	-0.265961	0.790269	0.962906
L1ME3Cz:L1:LINE	862.4	-0.0182528	0.0618669	-0.295034	0.767968	0.962906
RLTR18-int:ERVK:LTR	497.279	-0.0200524	0.080565	-0.248897	0.803441	0.962906
RLTR13A3:ERVK:LTR	652.422	-0.0201868	0.0633716	-0.318546	0.750071	0.962906
RMER19C:ERVK:LTR	2417.55	-0.0210755	0.0609983	-0.345509	0.729711	0.962906
RLTR25A:ERVK:LTR	1038.98	-0.0222723	0.0623308	-0.357324	0.720849	0.962906
RLTR9D:ERVK:LTR	550.691	-0.0230585	0.0865791	-0.266328	0.789986	0.962906
Charlie19a:hAT-Charlie:DNA	426.01	-0.0235081	0.093254	-0.252087	0.800974	0.962906
L1M1:L1:LINE	391.477	-0.0240363	0.0816243	-0.294474	0.768395	0.962906
MLT-int:ERVL-MaLR:LTR	506.903	-0.02453	0.0715088	-0.343035	0.731572	0.962906
L1ME3E:L1:LINE	443.287	-0.0246072	0.0876983	-0.280589	0.779026	0.962906
IAPLTR2a:ERVK:LTR	665.202	-0.0253204	0.0831232	-0.304613	0.760661	0.962906
Zaphod:hAT-Tip100:DNA	370.03	-0.0261526	0.104616	-0.249987	0.802598	0.962906
RLTR41:ERV1:LTR	572.388	-0.0281765	0.082654	-0.340898	0.733181	0.962906
Tigger10:TcMar-Tigger:DNA	621.37	-0.0284783	0.0847944	-0.335851	0.736983	0.962906
MLT1H1:ERVL-MaLR:LTR	437.964	-0.028672	0.0955474	-0.300081	0.764115	0.962906
MLT1M:ERVL-MaLR:LTR	129.122	-0.0341437	0.133301	-0.25614	0.797843	0.962906
Kanga1:TcMar-Tc2:DNA	264.629	-0.0355704	0.113308	-0.313928	0.753576	0.962906
MamRep1879:hAT-Tip100:DNA	97.7918	-0.0390778	0.154107	-0.253575	0.799824	0.962906
Ricksha:MuDR:DNA	247.151	-0.0399128	0.136489	-0.292425	0.769962	0.962906
FAM:Alu:SINE	168.465	-0.0481502	0.160141	-0.300675	0.763663	0.962906
MER57E1:ERV1:LTR	73.522	-0.0543348	0.210988	-0.257525	0.796773	0.962906
LTR52:ERVL:LTR	73.4367	-0.0589479	0.193394	-0.304807	0.760513	0.962906
MMERGLN-int:ERV1:LTR	4292.05	-0.0602415	0.23232	-0.259304	0.795401	0.962906
B1_Mus2:Alu:SINE	103990	-0.00593417	0.0245649	-0.241571	0.809113	0.963796
RMER4B:ERVK:LTR	8910.74	-0.00835715	0.034401	-0.242933	0.808057	0.963796
RLTR17D_Mm:ERVK:LTR	1736.6	-0.019854	0.0813655	-0.24401	0.807223	0.963796
MARNA:TcMar-Mariner:DNA	687.732	0.0154109	0.064812	0.237778	0.812053	0.96472
RodERV21-int:ERV1:LTR	2355.13	-0.0109253	0.0458981	-0.238034	0.811855	0.96472
RLTR9C:ERVK:LTR	128.441	0.0314852	0.135476	0.232404	0.816224	0.966046
BLACKJACK:hAT-Blackjack:DNA	199.567	0.0249348	0.107027	0.232977	0.815779	0.966046
ORR1B2:ERVL-MaLR:LTR	8781.13	0.0069316	0.0298584	0.232149	0.816422	0.966046
MER110:ERV1:LTR	70.6275	0.0373286	0.18682	0.19981	0.841629	0.967744
MamRep564:MamRep564:Unknown	117.952	0.0354396	0.159235	0.222562	0.823877	0.967744
RLTR41A2:ERV1:LTR	216.883	0.0250032	0.120975	0.20668	0.836259	0.967744
RLTR20A:ERVK:LTR	222.165	0.0216759	0.107331	0.201953	0.839953	0.967744
UCON4:UCON4:Unknown	415.012	0.0207806	0.101963	0.203806	0.838505	0.967744
AmnSINE2:Deu:SINE	280.148	0.0196073	0.0902559	0.217241	0.828021	0.967744
MER45B:hAT-Tip100:DNA	413.441	0.018105	0.0914164	0.19805	0.843006	0.967744
MURVY-LTR:ERV1:LTR	755.374	0.0162394	0.0793469	0.204663	0.837835	0.967744
RMER6B:ERVK:LTR	2031.9	0.00929458	0.0444227	0.20923	0.834268	0.967744
ORR1A3:ERVL-MaLR:LTR	5655.42	0.00860947	0.0398663	0.215959	0.82902	0.967744
L1MB3:L1:LINE	8156.03	0.00741624	0.0379715	0.195311	0.84515	0.967744
MER5B:hAT-Charlie:DNA	5959.82	0.00640815	0.030822	0.207909	0.8353	0.967744
L1MC4:L1:LINE	9020.96	0.00628833	0.0311206	0.202063	0.839867	0.967744
MTE2b:ERVL-MaLR:LTR	14667.1	0.005044	0.0258464	0.195153	0.845273	0.967744
PB1D10:Alu:SINE	119155	-0.00491078	0.0249211	-0.197054	0.843786	0.967744
B2_Mm2:B2:SINE	143142	-0.00491546	0.0253242	-0.194101	0.846097	0.967744
L1_Mur3:L1:LINE	18230.9	-0.00844646	0.0408324	-0.206857	0.836122	0.967744
L1ME2z:L1:LINE	1907.86	-0.0103669	0.0525846	-0.197147	0.843712	0.967744
MERVK26-int:ERVK:LTR	640.694	-0.0156164	0.0728494	-0.214365	0.830262	0.967744
Tigger17:TcMar-Tigger:DNA	283.113	-0.0211185	0.103925	-0.20321	0.838971	0.967744
MLTR25C:ERVK:LTR	228.901	-0.0214465	0.104576	-0.205081	0.837509	0.967744
RLTR13D5:ERVK:LTR	496.917	-0.0216315	0.0967877	-0.223494	0.823151	0.967744
IAPEY4_I-int:ERVK:LTR	1117.34	-0.0217213	0.10161	-0.213772	0.830725	0.967744
RLTR12H:ERVK:LTR	233.266	-0.0271193	0.129356	-0.209648	0.833943	0.967744
MLT1J-int:ERVL-MaLR:LTR	257.651	-0.0280102	0.128692	-0.217653	0.827699	0.967744
LTR80B:ERVL:LTR	65.6811	-0.0430909	0.195017	-0.220959	0.825124	0.967744
RLTR9F:ERVK:LTR	170.845	0.0254558	0.133249	0.19104	0.848494	0.967881
LTRIS_Mus:ERV1:LTR	2951.67	0.0212032	0.120512	0.175943	0.860339	0.967881
MamRep137:TcMar-Tigger:DNA	264.331	0.0200399	0.113302	0.176871	0.859609	0.967881
Charlie18a:hAT-Charlie:DNA	289.46	0.0171566	0.0919836	0.186517	0.852039	0.967881
MamRep605:LTR:LTR?	681.755	0.0115638	0.0656309	0.176194	0.860142	0.967881
MMERVK10C-int:ERVK:LTR	27042.6	0.007381	0.0405953	0.181819	0.855725	0.967881
L1_Mus3:L1:LINE	36908.3	0.0067127	0.0380364	0.176481	0.859916	0.967881
RLTR20C1_MM:ERVK:LTR	2263.97	-0.00679406	0.0376133	-0.180629	0.856659	0.967881
Cheshire:hAT-Charlie:DNA	1383.72	-0.00966615	0.0539557	-0.17915	0.85782	0.967881
RLTR6B_Mm:ERV1:LTR	565.167	-0.015036	0.0781021	-0.192518	0.847337	0.967881
LTR41B:ERVL:LTR	185.191	-0.0242029	0.130157	-0.185951	0.852483	0.967881
LTR55:ERVL:LTR	78.8391	-0.0414033	0.228488	-0.181205	0.856206	0.967881
IAPA_MM-int:ERVK:LTR	104.307	-0.0515563	0.274509	-0.187813	0.851023	0.967881
MER57D:ERV1:LTR	132.535	0.0240417	0.139279	0.172616	0.862953	0.968377
RMER6BA:ERVK:LTR	704.736	-0.011065	0.0638555	-0.173282	0.86243	0.968377
MER110A:ERV1:LTR	73.2085	0.029544	0.180062	0.164076	0.869671	0.971024
MERV1_LTR:ERV1:LTR	372.589	0.0171982	0.102962	0.167035	0.867343	0.971024
Lx3_Mus:L1:LINE	10489.7	-0.00670506	0.0402978	-0.166388	0.867852	0.971024
Tigger17c:TcMar-Tigger:DNA	490.502	-0.012386	0.0753372	-0.164407	0.869411	0.971024
RLTR26D_MM:ERVK:LTR	237.869	-0.0175289	0.111	-0.157918	0.874522	0.975217
ID4:ID:SINE	37666.4	0.00369056	0.0237938	0.155106	0.876738	0.976467
RLTR9B2:ERVK:LTR	63.2881	0.028161	0.201214	0.139955	0.888695	0.976536
RMER16B:ERVK:LTR	103.858	0.0220331	0.147353	0.149526	0.881139	0.976536
RMER17C:ERVK:LTR	7654.34	0.00568806	0.0371541	0.153094	0.878324	0.976536
L1MD2:L1:LINE	3067.66	0.00514619	0.0358852	0.143407	0.885969	0.976536
L1MB8:L1:LINE	8583.2	0.00440297	0.0310766	0.141681	0.887332	0.976536
MIRb:MIR:SINE	73625.6	0.00434755	0.0312057	0.139319	0.889198	0.976536
MIR:MIR:SINE	56475.6	-0.00355537	0.0258945	-0.137302	0.890792	0.976536
MTE2a:ERVL-MaLR:LTR	15920.2	-0.00393866	0.0267256	-0.147374	0.882837	0.976536
MLT2B1:ERVL:LTR	1083.26	-0.00761236	0.0529983	-0.143634	0.88579	0.976536
MurERV4_19-int:ERVK:LTR	1420.37	-0.0107514	0.0759728	-0.141517	0.887462	0.976536
LTR40b:ERVL:LTR	441.384	-0.0111871	0.0753998	-0.14837	0.882051	0.976536
UCON10:UCON10:Unknown	78.226	-0.0293587	0.19466	-0.150821	0.880117	0.976536
RLTR4_MM-int:ERV1:LTR	121381	-0.0329127	0.240277	-0.136978	0.891048	0.976536
LTR40c:ERVL:LTR	396.25	0.0112686	0.0868539	0.129742	0.896771	0.97987
ERVL-int:ERVL:LTR	408.173	0.0105544	0.0818426	0.12896	0.89739	0.97987
BGLII_B:ERVK:LTR	1438.33	-0.00721183	0.0549421	-0.131262	0.895568	0.97987
RLTR30D2_MM:ERV1:LTR	671.761	0.00946076	0.0759043	0.124641	0.900808	0.982399
ORR1B1:ERVL-MaLR:LTR	19287.3	0.00378667	0.031047	0.121966	0.902926	0.983505
L1MC3:L1:LINE	4050.82	-0.00477133	0.0411168	-0.116043	0.907618	0.987409
L2b:L2:LINE	25067.6	0.0037247	0.0331469	0.11237	0.91053	0.989298
MLT1K:ERVL-MaLR:LTR	3614.28	-0.00491452	0.0442545	-0.111051	0.911576	0.989298
MER119:hAT-Charlie:DNA	428.939	-0.00830101	0.0766826	-0.108251	0.913796	0.990502
B1_Mur1:Alu:SINE	67622	0.00243301	0.0231773	0.104974	0.916397	0.990909
RLTR13B4:ERVK:LTR	508.772	-0.00898857	0.0852808	-0.1054	0.916059	0.990909
RLTR1D2_MM:ERV1:LTR	213.1	0.0108815	0.110345	0.0986132	0.921445	0.99147
MTB_Mm-int:ERVL-MaLR:LTR	1181.64	0.00952684	0.100803	0.0945097	0.924704	0.99147
Charlie7:hAT-Charlie:DNA	356.151	0.00803731	0.0846936	0.0948987	0.924395	0.99147
PB1D11:Alu:SINE	32321.3	0.00288794	0.0283565	0.101844	0.91888	0.99147
ORR1D2:ERVL-MaLR:LTR	11822.4	0.00270628	0.028212	0.0959265	0.923579	0.99147
L1MC:L1:LINE	6066.76	-0.00476686	0.048463	-0.0983607	0.921646	0.99147
MER90a:ERV1:LTR	398.46	-0.0081268	0.0816433	-0.0995403	0.920709	0.99147
RLTR14-int:ERV1:LTR	1792.71	0.00508731	0.05473	0.0929528	0.925941	0.991603
LTR82A:ERVL:LTR	191.473	-0.0135146	0.148594	-0.0909497	0.927533	0.992115
RLTR9A3A:ERVK:LTR	108.529	0.0128662	0.147481	0.0872399	0.930481	0.992884
IAPLTR2_Mm:ERVK:LTR	2751.34	0.00728551	0.0830178	0.0877584	0.930069	0.992884
MMETn-int:ERVK:LTR	2677.45	0.00417135	0.0487029	0.085649	0.931745	0.99298
B1F2:Alu:SINE	29280.6	0.00187946	0.0222887	0.0843234	0.932799	0.99298
RLTR21:ERVK:LTR	2767.06	-0.00409649	0.0502572	-0.0815105	0.935036	0.994173
RLTR22_Mur:ERVK:LTR	1838.17	0.00424796	0.0566397	0.0749998	0.940215	0.994254
Charlie4a:hAT-Charlie:DNA	1668.63	0.00361794	0.0510241	0.0709065	0.943472	0.994254
ID4_:ID:SINE	41715.1	0.00182178	0.025184	0.0723388	0.942332	0.994254
L1MB7:L1:LINE	13258.8	-0.0020209	0.0286786	-0.0704671	0.943822	0.994254
L1MA6:L1:LINE	5296.23	-0.00283355	0.0411244	-0.0689019	0.945068	0.994254
ORR1A2-int:ERVL-MaLR:LTR	5900.76	-0.00293348	0.0398744	-0.073568	0.941354	0.994254
RMER17B:ERVK:LTR	8462.4	-0.00316372	0.0459895	-0.0687923	0.945155	0.994254
Tigger20a:TcMar-Tigger:DNA	332.282	-0.00631423	0.0867681	-0.0727713	0.941988	0.994254
MER91A:hAT-Tip100:DNA	178.063	-0.00856737	0.118411	-0.0723529	0.942321	0.994254
LTR48:ERV1:LTR	383.215	0.00557359	0.0878386	0.0634526	0.949406	0.997202
RLTR20B4_MM:ERVK:LTR	544.626	0.00505658	0.0809558	0.062461	0.950196	0.997202
LTR105_Mam:ERVL:LTR	76.9421	0.0112786	0.200481	0.0562578	0.955136	0.997619
RLTR19A:ERVK:LTR	182.516	0.00676916	0.120406	0.0562194	0.955167	0.997619
Charlie15a:hAT-Charlie:DNA	207.183	0.00554469	0.119629	0.046349	0.963032	0.997619
LTR87:ERVL:LTR	330.836	0.00537501	0.0962759	0.0558293	0.955478	0.997619
ERVB4_3-I_MM-int:ERVK:LTR	113.63	0.00502991	0.174541	0.0288179	0.97701	0.997619
MER94B:hAT-Blackjack:DNA	61.4907	0.00413217	0.235186	0.0175698	0.985982	0.997619
L1MEh:L1:LINE	229.437	0.00400141	0.107704	0.0371519	0.970364	0.997619
LTR33A:ERVL:LTR	367.958	0.00357856	0.0898139	0.0398441	0.968217	0.997619
RLTR10B2:ERVK:LTR	1583.83	0.00205362	0.0563639	0.036435	0.970936	0.997619
L1ME3A:L1:LINE	2716.48	0.00182707	0.0616804	0.0296215	0.976369	0.997619
MER31B:ERV1:LTR	654.199	0.00180178	0.09186	0.0196145	0.984351	0.997619
MIRc:MIR:SINE	36498.4	0.00155923	0.0324415	0.0480629	0.961666	0.997619
MMAR1:TcMar-Mariner:DNA	781.388	0.00140841	0.0600962	0.0234359	0.981303	0.997619
IAPEY3C_LTR:ERVK:LTR	109.791	0.000558854	0.149576	0.00373625	0.997019	0.997619
RMER12B:ERVK:LTR	4970.29	0.000404853	0.0613603	0.00659796	0.994736	0.997619
LTR78B:ERV1:LTR	172.704	0.000404228	0.121568	0.00332511	0.997347	0.997619
L1MEb:L1:LINE	402.991	0.000259331	0.0869089	0.00298394	0.997619	0.997619
L2a:L2:LINE	40908.1	0.000174365	0.0258212	0.00675278	0.994612	0.997619
ORR1D1:ERVL-MaLR:LTR	23913.5	8.1409e-05	0.0258266	0.00315213	0.997485	0.997619
MER5A1:hAT-Charlie:DNA	3677.02	-0.000140514	0.0411838	-0.00341188	0.997278	0.997619
RMER5:ERV1:LTR	15524.7	-0.00024997	0.032968	-0.0075822	0.99395	0.997619
Lx2B:L1:LINE	3266.68	-0.000457632	0.0497558	-0.00919755	0.992662	0.997619
CYRA11_Mm:Y-chromosome:Unknown	1042.26	-0.00069748	0.0572876	-0.0121751	0.990286	0.997619
MMSAT4:Satellite:Satellite	4618.87	-0.000805784	0.0695116	-0.0115921	0.990751	0.997619
MLT2C1:ERVL:LTR	508.297	-0.00099913	0.0736157	-0.0135722	0.989171	0.997619
MTEa:ERVL-MaLR:LTR	17337.4	-0.00118738	0.0229811	-0.0516677	0.958793	0.997619
RLTR50B:ERVK:LTR	184.529	-0.00154402	0.125146	-0.0123377	0.990156	0.997619
L1_Mur1:L1:LINE	3026.74	-0.00177004	0.0600287	-0.0294865	0.976477	0.997619
LTR16B:ERVL:LTR	939.803	-0.00187365	0.0638617	-0.0293392	0.976594	0.997619
ERV3-16A3_LTR:ERVL:LTR	156.591	-0.00225806	0.1291	-0.0174907	0.986045	0.997619
RMER13B:ERVK:LTR	3285.74	-0.00233531	0.0398798	-0.0585588	0.953303	0.997619
RLTR16B_MM:ERVK:LTR	431.093	-0.00338404	0.0864077	-0.0391636	0.96876	0.997619
RLTR13A1:ERVK:LTR	147.725	-0.00346428	0.132741	-0.0260979	0.979179	0.997619
L1MEa:L1:LINE	78.0774	-0.00401692	0.188647	-0.0212933	0.983012	0.997619
L1MCb:L1:LINE	410.839	-0.00405837	0.0799649	-0.0507519	0.959523	0.997619
MLTR31D_MM:ERVK:LTR	310.119	-0.0041891	0.0961956	-0.0435477	0.965265	0.997619
MuLV-int:ERV1:LTR	5626	-0.00443727	0.247248	-0.0179466	0.985681	0.997619
Charlie14a:hAT-Charlie:DNA	59.1821	-0.00457385	0.201929	-0.0226508	0.981929	0.997619
IAP-d-int:ERVK:LTR	177.934	-0.00526133	0.122419	-0.0429781	0.965719	0.997619
ERVB4_1B-I_MM-int:ERVK:LTR	365.949	-0.00533468	0.0991607	-0.0537983	0.957096	0.997619
ORR1A0-int:ERVL-MaLR:LTR	7139.21	-0.00579628	0.121887	-0.0475545	0.962071	0.997619
HERVL40-int:ERVL:LTR	111.093	-0.00600633	0.159836	-0.0375781	0.970024	0.997619
RLTR46:ERVK:LTR	1.26938	1.52155	1.43925	1.05718	0.290429	NA
LTR58:ERV1:LTR	2.99514	1.4206	0.909144	1.56257	0.118153	NA
LTR9A1:ERV1:LTR	2.47303	1.14374	0.999698	1.14408	0.252589	NA
LTR91:ERVL:LTR	2.56153	1.14096	0.927297	1.23042	0.218541	NA
MamRep1894:hAT:DNA	17.6788	1.08912	0.405676	2.6847	0.00725951	NA
LTR108b_Mam:ERVL:LTR	10.0945	1.05578	0.515293	2.04889	0.0404727	NA
MER132:TcMar-Pogo:DNA	1.39227	1.02986	1.39399	0.738784	0.460038	NA
MER49:ERV1:LTR	1.6218	0.902788	1.2528	0.720618	0.471144	NA
UCON19:UCON19:Unknown	2.28694	0.86342	0.98661	0.875138	0.381499	NA
MER72:ERV1:LTR	1.26296	0.861607	1.6802	0.512799	0.608092	NA
Eulor9B:DNA:DNA	14.5466	0.824786	1.20899	0.682213	0.495104	NA
MER66C:ERV1:LTR	4.79223	0.792526	0.736429	1.07617	0.281849	NA
C573_MM:C573_MM:Other	1.21522	0.751208	1.68525	0.445756	0.655774	NA
LTR28:ERV1:LTR	2.85224	0.73336	1.14924	0.638126	0.523391	NA
LTR109A2:ERV1:LTR	3.77938	0.710938	0.901228	0.788855	0.430197	NA
MER123:DNA:DNA	18.8392	0.671897	0.390471	1.72073	0.0852989	NA
LTR45C:ERV1:LTR	4.56563	0.654602	0.756848	0.864905	0.387091	NA
MER130:MER130:Unknown	27.7725	0.578745	0.306146	1.89042	0.0587013	NA
UCON12A:UCON12A:Unknown	6.68213	0.515094	0.63626	0.809565	0.41819	NA
LTR29:ERV1:LTR	12.5754	0.48635	0.517822	0.939222	0.347617	NA
MLT1E3-int:ERVL-MaLR:LTR	22.4154	0.480877	0.318569	1.50949	0.131174	NA
Eulor2C:DNA:DNA?	7.67424	0.464678	0.569102	0.816511	0.414208	NA
MER4CL34:ERV1:LTR	4.9564	0.448565	0.73607	0.609406	0.542256	NA
LTR108c_Mam:ERVL:LTR	37.9029	0.445294	0.269764	1.65068	0.0988041	NA
IAPEY5_LTR:ERVK:LTR	32.6833	0.432866	0.311455	1.38982	0.164585	NA
MER72B:ERV1:LTR	18.3908	0.423002	0.396565	1.06667	0.286123	NA
LTR27C:ERV1:LTR	8.06088	0.414386	0.720289	0.575306	0.565084	NA
Eulor12:DNA:DNA?	4.78423	0.411282	0.705848	0.582678	0.56011	NA
RLTR3_Mm:ERVK:LTR	18.5405	0.407277	0.362718	1.12285	0.261503	NA
LTR37-int:ERV1:LTR	56.8219	0.385974	0.221579	1.74192	0.081522	NA
MLT1E2-int:ERVL-MaLR:LTR	11.7968	0.380489	0.482843	0.788017	0.430687	NA
LTR45:ERV1:LTR	2.61249	0.379106	1.10736	0.342352	0.732086	NA
HAL1_SS:L1:LINE	24.124	0.374995	0.391859	0.956965	0.338585	NA
LTR53B:ERVL:LTR	13.2351	0.355406	0.456108	0.779214	0.435854	NA
MLT1J1-int:ERVL-MaLR:LTR	22.8888	0.339191	0.333089	1.01832	0.308526	NA
LTR81A:Gypsy:LTR	34.8481	0.325253	0.2511	1.29531	0.195212	NA
MER136:DNA:DNA	4.22333	0.319294	0.7637	0.418088	0.675883	NA
SUBTEL_sa:Satellite:Satellite	24.9616	0.308034	0.313971	0.98109	0.326548	NA
RLTR1:ERV1:LTR	4.09091	0.304834	0.732712	0.416035	0.677384	NA
MER110-int:ERV1:LTR	38.6621	0.304241	0.263964	1.15259	0.249079	NA
X5A_LINE:CR1:LINE	49.7005	0.291396	0.230668	1.26327	0.206492	NA
RLTR1E_MM:ERV1:LTR	19.7912	0.258829	0.3424	0.755924	0.449695	NA
MLT1H1-int:ERVL-MaLR:LTR	24.2713	0.25868	0.366133	0.706519	0.479865	NA
L1M6B:L1:LINE	34.1127	0.254049	0.277986	0.913891	0.360774	NA
MER34-int:ERV1:LTR	15.8343	0.24834	0.420189	0.591021	0.554507	NA
ERVB4_2-LTR_MM:ERVK:LTR	14.4938	0.240976	0.484718	0.497147	0.619086	NA
LTR34:ERV1:LTR	4.02292	0.239771	0.77365	0.309922	0.75662	NA
MER4B-int:ERV1:LTR	25.6074	0.239637	0.313404	0.764627	0.444494	NA
UCON18:UCON18:Unknown	6.71082	0.238562	0.566765	0.420919	0.673814	NA
MLT1F1-int:ERVL-MaLR:LTR	10.4832	0.228731	0.525651	0.435139	0.663462	NA
LTR23-int:ERV1:LTR	2.00551	0.228227	1.14507	0.199312	0.842018	NA
LTR107_Mam:LTR:LTR	52.5756	0.224513	0.22966	0.977589	0.328278	NA
Eulor9C:DNA:DNA	6.01883	0.217008	0.615059	0.352825	0.724219	NA
Eulor6E:DNA:DNA?	12.079	0.20964	0.420867	0.498116	0.618403	NA
L1MEg1:L1:LINE	28.8505	0.208336	0.282049	0.738649	0.46012	NA
RLTR47_MM:ERV1:LTR	21.6258	0.206297	0.400272	0.515391	0.60628	NA
RLTR30C_MM:ERV1:LTR	40.9378	0.201674	0.252637	0.798276	0.42471	NA
MER68C:ERVL:LTR	17.4828	0.200838	0.361495	0.555576	0.578501	NA
MER92A:ERV1:LTR	8.39967	0.199031	0.540639	0.368141	0.712768	NA
LTR106_Mam:LTR:LTR	47.2794	0.191973	0.219585	0.874254	0.38198	NA
RLTR5_Mm:ERV1:LTR	51.8685	0.191196	0.211211	0.90524	0.365338	NA
LTRIS5:ERV1:LTR	29.4148	0.189695	0.278566	0.680971	0.49589	NA
MER92D:ERV1:LTR	37.2843	0.187607	0.253418	0.74031	0.459112	NA
IAPEY5_I-int:ERVK:LTR	22.4451	0.185808	0.345526	0.537755	0.590746	NA
UCON28c:UCON28c:Unknown	7.18096	0.161843	0.635633	0.254617	0.799019	NA
RLTR46A2:ERVK:LTR	49.8182	0.158282	0.301593	0.524821	0.599708	NA
MER66A:ERV1:LTR	40.5549	0.15589	0.259901	0.599806	0.548636	NA
LTR77:ERV1:LTR	7.48903	0.152643	0.608983	0.250652	0.802083	NA
IAPLTR3:ERVK:LTR	41.364	0.139476	0.249199	0.559696	0.575687	NA
MER50-int:ERV1:LTR	23.5477	0.139003	0.362363	0.3836	0.701275	NA
LTR90A:LTR:LTR	20.2402	0.132787	0.363447	0.365355	0.714846	NA
LTR108d_Mam:ERVL:LTR	16.6765	0.13046	0.403569	0.323265	0.746495	NA
RLTR44D:ERVK:LTR	34.7146	0.130387	0.258767	0.503878	0.614347	NA
RLTR41B:ERV1:LTR	54.0472	0.128677	0.210176	0.612233	0.540384	NA
RLTR10D2:ERVK:LTR	33.6975	0.128142	0.291494	0.439602	0.660225	NA
RMER3D4:ERVK:LTR	11.4055	0.126783	0.510731	0.248238	0.80395	NA
LTR75B:ERVL:LTR	48.2558	0.125635	0.223	0.563387	0.573171	NA
ERVB2_1-I_MM-int:ERVK:LTR	41.7059	0.121298	0.235502	0.515062	0.60651	NA
Charlie10a:hAT-Charlie:DNA	26.223	0.119662	0.310447	0.385452	0.699903	NA
LTR52-int:ERVL:LTR	2.29431	0.112411	1.12996	0.0994821	0.920755	NA
UCON22:UCON22:Unknown	2.85791	0.0937444	0.868618	0.107924	0.914056	NA
Cheshire_Mars_:hAT-Charlie:DNA	45.7467	0.0898294	0.294089	0.305449	0.760024	NA
MamRep488:hAT-Tip100:DNA	18.1224	0.0882432	0.361421	0.244156	0.80711	NA
MER67D:ERV1:LTR	55.4127	0.0849729	0.230858	0.368074	0.712818	NA
LTR88a:Gypsy:LTR	30.4146	0.0789982	0.294715	0.268049	0.788662	NA
SYNREP_MM:Satellite:Satellite	1.89458	0.0727465	1.32764	0.054794	0.956303	NA
LTR75:ERVL:LTR	20.8401	0.0707202	0.333286	0.21219	0.831958	NA
X1_LINE:CR1:LINE	26.8919	0.0536074	0.305966	0.175207	0.860917	NA
L1M3f:L1:LINE	35.5426	0.0519547	0.263883	0.196885	0.843917	NA
MER87:ERV1:LTR	11.6105	0.0465561	0.451261	0.103169	0.917829	NA
MLT1D-int:ERVL-MaLR:LTR	53.5513	0.0440894	0.205084	0.214982	0.829781	NA
MER97d:hAT-Tip100:DNA	14.8639	0.0434005	0.41386	0.104868	0.916481	NA
RMER16B3:ERVK:LTR	15.6725	0.0418564	0.377221	0.11096	0.911648	NA
MLT1E1A-int:ERVL-MaLR:LTR	6.84396	0.0395277	0.598559	0.0660381	0.947348	NA
HUERS-P3b-int:ERV1:LTR	5.97165	0.0392412	0.70555	0.0556179	0.955646	NA
LTR86A2:ERVL:LTR	8.05052	0.0314071	0.565846	0.0555047	0.955736	NA
MLT1G3-int:ERVL-MaLR:LTR	35.5564	0.0211648	0.299983	0.0705535	0.943753	NA
MER89-int:ERV1:LTR	54.7554	0.0211646	0.206137	0.102673	0.918223	NA
IAPLTR4_I:ERVK:LTR	11.96	0.0200617	0.494962	0.0405318	0.967669	NA
LTR68:ERV1:LTR	29.9354	0.0192074	0.300751	0.0638647	0.949078	NA
Helitron1Nb_Mam:Helitron:RC	23.8972	0.0140944	0.341831	0.0412321	0.967111	NA
RNERVK23-int:ERVK:LTR	51.6796	0.0109619	0.285271	0.0384264	0.969348	NA
MER135:DNA:DNA	51.5298	0.00268114	0.208428	0.0128636	0.989737	NA
MamGypLTR2c:Gypsy:LTR	21.7206	0.00240141	0.373955	0.00642165	0.994876	NA
MER47A:TcMar-Tigger:DNA	43.728	-0.00177066	0.224542	-0.00788566	0.993708	NA
LTR103_Mam:ERV1:LTR	46.2116	-0.00374729	0.231415	-0.0161929	0.98708	NA
MLT1G1-int:ERVL-MaLR:LTR	32.1972	-0.00695091	0.260951	-0.0266369	0.978749	NA
MamGypLTR1a:Gypsy:LTR	39.7974	-0.0171224	0.228076	-0.0750733	0.940156	NA
Eulor11:DNA:DNA	8.02393	-0.0219168	0.525833	-0.0416802	0.966754	NA
UCON31:UCON31:Unknown	18.9242	-0.0256087	0.415051	-0.0617001	0.950802	NA
X2_LINE:CR1:LINE	13.5384	-0.0284968	0.418033	-0.0681686	0.945651	NA
DNA1_Mam:TcMar:DNA	28.3915	-0.0350795	0.276254	-0.126983	0.898954	NA
UCON28b:UCON28b:Unknown	36.4232	-0.0375414	0.286819	-0.130889	0.895863	NA
LTR88c:Gypsy:LTR	18.5627	-0.039377	0.360083	-0.109355	0.912921	NA
RLTR19D:ERVK:LTR	15.7113	-0.0464117	0.402102	-0.115423	0.90811	NA
MER101B:ERV1:LTR	10.1516	-0.0493272	0.517424	-0.0953323	0.924051	NA
UCON20:UCON20:Unknown	15.1279	-0.0506306	0.391286	-0.129395	0.897045	NA
MER73:ERVL:LTR	47.2857	-0.0531411	0.277376	-0.191585	0.848067	NA
RLTR13D:ERVK:LTR	34.7028	-0.0554477	0.258356	-0.214617	0.830066	NA
Cheshire_Mars:hAT-Charlie:DNA	5.42168	-0.0558746	0.754705	-0.074035	0.940983	NA
Eulor6D:DNA:DNA?	33.1592	-0.0596252	0.262704	-0.226967	0.820449	NA
RLTR9A2:ERVK:LTR	47.9567	-0.0625601	0.252034	-0.248221	0.803963	NA
UCON13:Penelope:LINE?	3.62557	-0.0650298	0.772182	-0.0842156	0.932885	NA
Helitron2Na_Mam:Helitron:RC?	32.0289	-0.0708534	0.267086	-0.265284	0.790791	NA
Eulor8:TcMar:DNA	49.7572	-0.070949	0.216866	-0.327156	0.74355	NA
UCON14:DNA:DNA?	32.3481	-0.0907337	0.262994	-0.345003	0.730092	NA
MER66B:ERV1:LTR	17.6811	-0.0974379	0.36352	-0.26804	0.788669	NA
MER70-int:ERVL:LTR	14.5867	-0.0992933	0.399693	-0.248424	0.803806	NA
RLTR19A2:ERVK:LTR	47.2556	-0.102635	0.296606	-0.34603	0.72932	NA
Kanga1d:TcMar-Tc2:DNA	34.2937	-0.112103	0.275307	-0.407194	0.683865	NA
MER97c:hAT-Tip100:DNA	13.9112	-0.112314	0.430654	-0.260798	0.794248	NA
RLTR12F:ERVK:LTR	26.4418	-0.117557	0.321579	-0.365562	0.714692	NA
Charlie11:hAT-Charlie:DNA	24.6695	-0.129123	0.375585	-0.343791	0.731004	NA
Eulor6B:DNA:DNA?	44.4172	-0.129512	0.247926	-0.522383	0.601404	NA
IAPLTR4:ERVK:LTR	52.9232	-0.129595	0.232634	-0.557076	0.577476	NA
Tigger11a:TcMar-Tigger:DNA	41.183	-0.133288	0.245702	-0.54248	0.587488	NA
LTR90B:LTR:LTR	34.7354	-0.135113	0.292274	-0.462282	0.643879	NA
Eulor2A:DNA:DNA?	15.7114	-0.139445	0.426412	-0.327018	0.743654	NA
Ricksha_a:MULE-MuDR:DNA	6.95589	-0.150358	0.646136	-0.232703	0.815992	NA
MLT1H2-int:ERVL-MaLR:LTR	18.8221	-0.151213	0.347064	-0.435691	0.663061	NA
LTR33B:ERVL:LTR	58.1708	-0.155509	0.209505	-0.742268	0.457925	NA
RLTR46A:ERVK:LTR	9.22306	-0.161086	0.540228	-0.298181	0.765565	NA
RLTR6C_Mm:ERV1:LTR	36.472	-0.168223	0.290765	-0.578553	0.562891	NA
MER31-int:ERV1:LTR	29.4346	-0.169445	0.279545	-0.606144	0.544419	NA
MER74C:ERVL:LTR	22.8354	-0.171175	0.315377	-0.542762	0.587294	NA
MLT1G-int:ERVL-MaLR:LTR	34.7392	-0.176042	0.272895	-0.64509	0.518869	NA
MER97a:hAT-Tip100:DNA	6.71962	-0.183609	0.639628	-0.287056	0.774069	NA
Helitron1Na_Mam:Helitron:RC	38.3399	-0.186744	0.322555	-0.578952	0.562621	NA
ERVB3_1-I_MM-int:ERVK:LTR	36.1858	-0.189569	0.247219	-0.766808	0.443196	NA
MER57E2:ERV1:LTR	8.84105	-0.191232	0.541921	-0.352878	0.72418	NA
MER133A:DNA:DNA?	14.4977	-0.193098	0.479061	-0.403077	0.686892	NA
MER65-int:ERV1:LTR	38.0535	-0.196948	0.249353	-0.789836	0.429624	NA
MLTR32C_MM:ERVK:LTR	51.5478	-0.19877	0.207622	-0.957363	0.338384	NA
RLTR41C:ERV1:LTR	12.551	-0.1992	0.433298	-0.45973	0.64571	NA
Charlie21a:hAT-Charlie:DNA	36.9644	-0.206625	0.284345	-0.726671	0.467428	NA
Eulor3:DNA:DNA?	2.28249	-0.217179	1.02863	-0.211134	0.832783	NA
MLT1K-int:ERVL-MaLR:LTR	1.51417	-0.219036	1.29098	-0.169666	0.865272	NA
LTRIS4B:ERV1:LTR	25.791	-0.219747	0.315601	-0.696283	0.486252	NA
UCON15:UCON15:Unknown	3.76016	-0.223735	0.823764	-0.2716	0.785929	NA
MLT1A-int:ERVL-MaLR:LTR	23.8926	-0.225054	0.346988	-0.648593	0.516602	NA
MamTip1:hAT-Tip100:DNA	19.9452	-0.228549	0.402124	-0.568354	0.569794	NA
MMERVK10D3_LTR:ERVK:LTR	9.77163	-0.236821	0.614033	-0.385682	0.699732	NA
LTR108e_Mam:ERVL:LTR	7.13158	-0.24084	0.548388	-0.439178	0.660533	NA
RLTR1F_Mm:ERVK:LTR	20.0703	-0.246583	0.369372	-0.667573	0.504406	NA
Ricksha_b:MULE-MuDR:DNA	2.21196	-0.25142	1.54564	-0.162664	0.870783	NA
LTR101_Mam:ERVL:LTR	22.9436	-0.254133	0.30102	-0.84424	0.398536	NA
LTR80A:ERVL:LTR	38.8131	-0.255604	0.250929	-1.01863	0.308379	NA
MER92C:ERV1:LTR	20.5052	-0.261747	0.351403	-0.744863	0.456354	NA
UCON23:hAT:DNA	44.4749	-0.268972	0.23571	-1.14111	0.253823	NA
X9_LINE:L1:LINE	6.09618	-0.269052	0.707078	-0.380513	0.703565	NA
MLT1N2-int:ERVL-MaLR:LTR	9.78898	-0.273261	0.501555	-0.544828	0.585872	NA
LTR108a_Mam:ERVL:LTR	57.0662	-0.274945	0.219857	-1.25056	0.211093	NA
LTR36:ERV1:LTR	4.26358	-0.283048	0.847509	-0.333976	0.738398	NA
IAPEY4_LTR:ERVK:LTR	44.5073	-0.302931	0.272659	-1.11102	0.266558	NA
UCON21:DNA:DNA?	1.84318	-0.303919	1.11853	-0.271712	0.785843	NA
Zaphod2:hAT-Tip100:DNA	40.2138	-0.312189	0.272364	-1.14622	0.251704	NA
LTR88b:Gypsy:LTR	45.0364	-0.322726	0.244195	-1.3216	0.186303	NA
UCON8:UCON8:Unknown	13.6411	-0.333502	0.400831	-0.832027	0.405394	NA
UCON27:UCON27:Unknown	5.48954	-0.335951	0.69494	-0.483425	0.628794	NA
MER95:ERV1:LTR	4.34684	-0.344593	0.721187	-0.477814	0.632783	NA
LTR85b:Gypsy:LTR	26.461	-0.35522	0.299534	-1.18591	0.235659	NA
Charlie10b:hAT-Charlie:DNA	34.8182	-0.358172	0.262633	-1.36377	0.172639	NA
X7D_LINE:CR1:LINE	3.0893	-0.361964	1.0408	-0.347776	0.728009	NA
RLTR50A:ERVK:LTR	20.0386	-0.371998	0.396176	-0.938974	0.347744	NA
MLT1I-int:ERVL-MaLR:LTR	28.8289	-0.378647	0.338181	-1.11966	0.26286	NA
MLT1L-int:ERVL-MaLR:LTR	1.52457	-0.394367	1.44329	-0.273241	0.784668	NA
MER21-int:ERVL:LTR	44.4341	-0.408778	0.267221	-1.52973	0.126083	NA
MER51-int:ERV1:LTR	20.0726	-0.451341	0.369163	-1.2226	0.221479	NA
Tigger12A:TcMar-Tigger:DNA	29.5075	-0.46703	0.282955	-1.65055	0.0988314	NA
UCON5:UCON5:Unknown	20.886	-0.473733	0.383318	-1.23587	0.216505	NA
LTR86B1:ERVL:LTR	10.2989	-0.481694	0.482157	-0.999039	0.317776	NA
RMER3D3:ERVK:LTR	6.58206	-0.489135	0.661996	-0.73888	0.45998	NA
MER83B-int:ERV1:LTR	2.32095	-0.501731	1.08645	-0.461808	0.644219	NA
ERVB4_3-LTR_MM:ERVK:LTR	19.9866	-0.54912	0.406324	-1.35144	0.176556	NA
MER134:DNA:DNA?	7.26615	-0.563959	0.567234	-0.994225	0.320113	NA
Eulor1:DNA:DNA	10.8659	-0.596952	0.525236	-1.13654	0.25573	NA
MER66-int:ERV1:LTR	7.22228	-0.60322	0.612653	-0.984602	0.32482	NA
MLT1A1-int:ERVL-MaLR:LTR	21.6006	-0.606996	0.342406	-1.77274	0.0762719	NA
UCON11:UCON11:Unknown	7.90316	-0.624214	0.583054	-1.07059	0.284352	NA
LTR81:Gypsy:LTR	9.97803	-0.636994	0.574338	-1.10909	0.26739	NA
UCON12:UCON12:Unknown	5.82923	-0.644621	0.681076	-0.946474	0.343907	NA
L1M3b:L1:LINE	15.9963	-0.691834	0.430045	-1.60875	0.107672	NA
L1M3a:L1:LINE	13.3554	-0.759598	0.439535	-1.72819	0.0839548	NA
RLTR9A4:ERVK:LTR	1.42969	-0.762124	1.25199	-0.608732	0.542702	NA
UCON26:UCON26:Unknown	11.608	-0.900159	0.47178	-1.90801	0.0563901	NA
Eulor10:DNA:DNA?	1.89637	-0.925996	1.16239	-0.796628	0.425667	NA
UCON7:DNA:DNA?	3.96299	-0.952993	0.790113	-1.20615	0.227761	NA
MLT1J2-int:ERVL-MaLR:LTR	4.76596	-0.961295	0.745388	-1.28966	0.197169	NA
LTR44:ERV1:LTR	3.44034	-1.03983	1.07076	-0.97112	0.331489	NA
LTR39:ERV1:LTR	5.1122	-1.06409	0.7908	-1.34558	0.178437	NA
MER97b:hAT-Tip100:DNA	3.3017	-1.29138	0.853554	-1.51294	0.130294	NA
UCON9:UCON9:Unknown	4.40184	-1.38527	0.773228	-1.79154	0.0732069	NA
MER50:ERV1:LTR	1.43079	-1.40227	1.31796	-1.06397	0.287343	NA
LTR86C:ERVL:LTR	8.80931	-1.408	0.58699	-2.39867	0.0164547	NA
Eulor4:Eulor4:Unknown	2.11253	-2.7477	1.38704	-1.98097	0.0475941	NA

## Sheet: 1Mb±Mafb
TE	baseMean	log2FoldChange	lfcSE	stat	pvalue	padj
Lx3A:L1:LINE	2.08981	-3.55951	1.29759	-2.74318	0.00608468	0.371165
Plat_L3:CR1:LINE	1.91452	-2.62081	1.31942	-1.98633	0.0469962	0.921832
ORR1A2:ERVL-MaLR:LTR	1.28872	-1.96956	1.61751	-1.21765	0.223358	0.921832
L1_Mus1:L1:LINE	1.81811	-1.83731	1.21429	-1.51306	0.130263	0.921832
Zaphod:hAT-Tip100:DNA	1.26353	-1.82737	1.57798	-1.15804	0.246847	0.921832
MER5C:hAT-Charlie:DNA	1.12492	-1.69765	1.5962	-1.06356	0.28753	0.921832
L1MEc:L1:LINE	2.17604	-1.58429	1.15854	-1.36749	0.171471	0.921832
ORR1C2:ERVL-MaLR:LTR	2.16781	-1.57312	1.07254	-1.46672	0.142452	0.921832
URR1B:hAT-Charlie:DNA	2.88086	-1.37419	0.914518	-1.50264	0.132931	0.921832
MT2B:ERVL:LTR	1.49988	-1.35798	1.3763	-0.986692	0.323794	0.921832
MLT1I:ERVL-MaLR:LTR	11.5046	-1.02526	0.522787	-1.96114	0.0498629	0.921832
L1MC:L1:LINE	1.93803	-0.917214	1.08851	-0.84263	0.399435	0.955512
MMERVK10C-int:ERVK:LTR	7.44942	-0.91345	0.542598	-1.68348	0.0922829	0.921832
MTEb:ERVL-MaLR:LTR	5.63798	-0.868116	0.634155	-1.36893	0.17102	0.921832
L1MB5:L1:LINE	1.89881	-0.840741	1.21166	-0.693876	0.48776	0.968794
MER5B:hAT-Charlie:DNA	2.30144	-0.835054	0.972777	-0.858423	0.390659	0.955512
MER20:hAT-Charlie:DNA	3.74821	-0.806177	0.765705	-1.05286	0.292407	0.921832
MYSERV16_I-int:ERVK:LTR	4.68096	-0.768492	0.64963	-1.18297	0.236822	0.921832
RLTR20A2B_MM:ERVK:LTR	2.22577	-0.722146	1.09629	-0.65872	0.510076	0.968794
MTEa:ERVL-MaLR:LTR	1.77406	-0.722015	1.21055	-0.596438	0.550883	0.968794
L1ME4b:L1:LINE	2.55989	-0.71241	0.987753	-0.721244	0.47076	0.968794
L2b:L2:LINE	7.67648	-0.665851	0.552933	-1.20422	0.228506	0.921832
RMER17A:ERVK:LTR	5.41477	-0.602492	0.619557	-0.972455	0.330824	0.921832
ORR1B2:ERVL-MaLR:LTR	1.65189	-0.584793	1.23243	-0.474504	0.63514	0.968794
L1MC5a:L1:LINE	3.82057	-0.578865	0.745413	-0.77657	0.437413	0.963181
L1MC5:L1:LINE	1.31313	-0.568945	1.49993	-0.379315	0.704454	0.968794
LTRIS_Mus:ERV1:LTR	2.29621	-0.549968	1.17677	-0.467353	0.640247	0.968794
URR1A:hAT-Charlie:DNA	19.9508	-0.513914	0.343498	-1.49612	0.134623	0.921832
L2c:L2:LINE	82.8488	-0.491064	0.169813	-2.8918	0.00383043	0.371165
Lx3_Mus:L1:LINE	11.9974	-0.466812	0.472279	-0.988424	0.322945	0.921832
L1MA4:L1:LINE	1.90093	-0.459037	1.02905	-0.44608	0.655539	0.968794
MTD:ERVL-MaLR:LTR	11.7499	-0.42806	0.455183	-0.940413	0.347006	0.921832
B2_Mm1a:B2:SINE	2.15706	-0.415969	1.12258	-0.370549	0.710974	0.968794
Lx7:L1:LINE	4.6755	-0.398596	0.625439	-0.637305	0.523926	0.968794
B3A:B2:SINE	29.4064	-0.37703	0.267267	-1.41068	0.158338	0.921832
MER3:hAT-Charlie:DNA	3.09467	-0.351474	0.959081	-0.36647	0.714015	0.968794
MTC:ERVL-MaLR:LTR	16.1463	-0.322749	0.360936	-0.894199	0.371215	0.943506
RMER6C:ERVK:LTR	3.26377	-0.300838	0.88982	-0.338088	0.735297	0.968794
Lx:L1:LINE	4.99382	-0.279815	0.620228	-0.451148	0.651883	0.968794
RLTR20C1_MM:ERVK:LTR	1.85814	-0.279351	1.26524	-0.220789	0.825257	0.968794
PB1D11:Alu:SINE	9.40408	-0.260446	0.50877	-0.511912	0.608713	0.968794
L1Md_F2:L1:LINE	22.2608	-0.251929	0.297228	-0.847596	0.396663	0.955512
L1M5:L1:LINE	6.01115	-0.249011	0.588629	-0.423036	0.672269	0.968794
RMER6A:ERVK:LTR	1.429	-0.234303	1.2791	-0.183177	0.854659	0.968794
RLTR31B2:ERVK:LTR	1.47158	-0.232109	1.49397	-0.155364	0.876534	0.968794
L1MC4a:L1:LINE	3.74837	-0.223543	0.776442	-0.287907	0.773418	0.968794
L1_Rod:L1:LINE	2.33023	-0.216933	0.974998	-0.222496	0.823928	0.968794
B4A:B4:SINE	156.812	-0.210572	0.143649	-1.46588	0.14268	0.921832
L3b:CR1:LINE	9.63454	-0.206142	0.483099	-0.426707	0.669593	0.968794
B1_Mus1:Alu:SINE	67.4256	-0.170857	0.178307	-0.958216	0.337954	0.921832
L2:L2:LINE	8.53872	-0.170077	0.562977	-0.302102	0.762574	0.968794
L1Md_T:L1:LINE	73.0263	-0.164223	0.168056	-0.977188	0.328476	0.921832
ORR1F:ERVL-MaLR:LTR	1.42487	-0.0978735	1.31953	-0.0741732	0.940873	0.968794
B4:B4:SINE	47.4655	-0.0869108	0.200263	-0.433983	0.664301	0.968794
RSINE1:B4:SINE	40.6354	-0.0753255	0.21651	-0.347907	0.72791	0.968794
PB1:Alu:SINE	4.89772	-0.070136	0.719145	-0.0975269	0.922308	0.968794
IAPEz-int:ERVK:LTR	8.16448	-0.0605743	0.576417	-0.105088	0.916306	0.968794
Lx8:L1:LINE	44.5371	-0.0546542	0.215553	-0.253554	0.79984	0.968794
B1_Mm:Alu:SINE	15.5779	-0.0534393	0.415147	-0.128724	0.897576	0.968794
RLTR12E:ERVK:LTR	3.94451	-0.0528007	0.737138	-0.0716294	0.942897	0.968794
MIR:MIR:SINE	18.8036	-0.0515945	0.342776	-0.15052	0.880355	0.968794
B1_Mur1:Alu:SINE	85.3354	-0.0225564	0.162823	-0.138533	0.889819	0.968794
Charlie4a:hAT-Charlie:DNA	32.7398	-0.0177791	0.245847	-0.0723178	0.942349	0.968794
L2a:L2:LINE	33.5291	-0.0135475	0.276014	-0.0490826	0.960853	0.968794
MIRb:MIR:SINE	61.8259	-0.00950778	0.183116	-0.0519222	0.958591	0.968794
MIR3:MIR:SINE	2.40326	0.00156818	1.0969	0.00142964	0.998859	0.998859
L1MD1:L1:LINE	66.5893	0.0122655	0.175426	0.0699182	0.944259	0.968794
ID_B1:B4:SINE	39.931	0.0166951	0.245017	0.0681384	0.945675	0.968794
MIRc:MIR:SINE	9.76785	0.0275766	0.528577	0.0521714	0.958392	0.968794
B1_Mus2:Alu:SINE	43.1352	0.0277221	0.238596	0.116188	0.907503	0.968794
Lx5:L1:LINE	20.9924	0.0380331	0.351214	0.10829	0.913765	0.968794
L1MB4:L1:LINE	65.765	0.0452483	0.179979	0.251409	0.801498	0.968794
HAL1:L1:LINE	3.77936	0.0697818	0.734582	0.0949953	0.924319	0.968794
ID4_:ID:SINE	11.4558	0.097218	0.516062	0.188384	0.850575	0.968794
L3:CR1:LINE	5.14898	0.111994	0.64754	0.172954	0.862688	0.968794
MER53:hAT:DNA	1.79335	0.126055	1.10309	0.114274	0.909021	0.968794
L1M4:L1:LINE	2.55795	0.137946	0.940709	0.14664	0.883416	0.968794
LTR16A:ERVL:LTR	2.58073	0.139607	0.871817	0.160133	0.872776	0.968794
MTE2b:ERVL-MaLR:LTR	3.30851	0.141701	0.88493	0.160127	0.872781	0.968794
B1_Mur4:Alu:SINE	32.6924	0.144772	0.261391	0.553853	0.579679	0.968794
B1F:Alu:SINE	34.3134	0.148322	0.229878	0.645223	0.518783	0.968794
B2_Mm2:B2:SINE	39.9445	0.154787	0.212804	0.727368	0.467001	0.968794
ORR1E:ERVL-MaLR:LTR	7.94241	0.17964	0.557077	0.322469	0.747098	0.968794
Lx8b:L1:LINE	1.2865	0.181015	1.3771	0.131446	0.895422	0.968794
L1_Mus4:L1:LINE	5.29397	0.184765	0.598491	0.308718	0.757536	0.968794
PB1D9:Alu:SINE	78.005	0.192064	0.163232	1.17663	0.239343	0.921832
B3:B2:SINE	76.4053	0.21955	0.170495	1.28772	0.197844	0.921832
RMER19C:ERVK:LTR	6.94626	0.263369	0.595424	0.442321	0.658257	0.968794
PB1D7:Alu:SINE	53.5426	0.294549	0.466065	0.631991	0.527393	0.968794
IMPB_01:Satellite:Satellite	1.22355	0.315118	1.37491	0.229192	0.81872	0.968794
RLTR16:ERVK:LTR	4.33877	0.341773	0.671207	0.509192	0.610618	0.968794
B2_Mm1t:B2:SINE	11.4673	0.362289	0.440921	0.821665	0.411268	0.960349
MLT1A0:ERVL-MaLR:LTR	17.1895	0.388037	0.376834	1.02973	0.303137	0.921832
L1ME3B:L1:LINE	2.61147	0.405662	0.873546	0.464386	0.642371	0.968794
L1Md_A:L1:LINE	7.13368	0.413603	0.535091	0.772957	0.439548	0.963181
PB1D10:Alu:SINE	20.8955	0.416212	0.315302	1.32005	0.18682	0.921832
ID4:ID:SINE	17.6946	0.437702	0.344158	1.27181	0.203442	0.921832
MTA_Mm:ERVL-MaLR:LTR	20.4286	0.439205	0.337277	1.30221	0.192845	0.921832
L1MA10:L1:LINE	7.17394	0.44458	0.588904	0.754928	0.450292	0.963783
B1_Mur2:Alu:SINE	2.58731	0.454232	0.919459	0.494021	0.621292	0.968794
MER5A:hAT-Charlie:DNA	1.94769	0.461222	1.10354	0.417946	0.675986	0.968794
L1MB3:L1:LINE	1.81605	0.464965	1.11311	0.417716	0.676155	0.968794
RLTR10C:ERVK:LTR	4.8505	0.486736	0.633255	0.768625	0.442116	0.963181
ID2:ID:SINE	1.5824	0.519213	1.20947	0.42929	0.667712	0.968794
B1_Mur3:Alu:SINE	14.7701	0.532263	0.371935	1.43106	0.152412	0.921832
MT2A:ERVL:LTR	8.05915	0.582382	0.584381	0.99658	0.318968	0.921832
Kanga2_a:TcMar-Tc2:DNA	9.33278	0.583778	0.494808	1.17981	0.238077	0.921832
MTE2a:ERVL-MaLR:LTR	5.54828	0.590021	0.611505	0.964868	0.334611	0.921832
MER33:hAT-Charlie:DNA	2.19491	0.666288	1.05741	0.630112	0.528621	0.968794
MLT1H:ERVL-MaLR:LTR	2.95712	0.767576	0.838824	0.915062	0.360159	0.934881
L1M3:L1:LINE	4.29408	0.777485	0.684046	1.1366	0.255707	0.921832
L1MDb:L1:LINE	4.03381	0.801064	0.759927	1.05413	0.291822	0.921832
MTB-int:ERVL-MaLR:LTR	3.83414	0.929993	0.731055	1.27212	0.203329	0.921832
Lx9:L1:LINE	2.27424	0.944256	0.997707	0.946426	0.343931	0.921832
MLT1F:ERVL-MaLR:LTR	2.8184	0.966858	1.02934	0.939301	0.347576	0.921832
RMER20C_Mm:ERVK:LTR	1.63634	0.973742	1.20024	0.811287	0.417201	0.960349
RLTR13A:ERVK:LTR	3.42805	1.00923	0.789045	1.27905	0.200879	0.921832
B1F2:Alu:SINE	8.24808	1.0204	0.541829	1.88325	0.0596668	0.921832
L1_Mur3:L1:LINE	3.36977	1.03558	0.78976	1.31126	0.189768	0.921832
RMER17C:ERVK:LTR	2.44658	1.21419	0.987955	1.22899	0.219075	0.921832
L1MC4:L1:LINE	2.20939	1.57003	1.08846	1.44243	0.149182	0.921832
ORR1D1:ERVL-MaLR:LTR	1.39177	2.4452	1.49936	1.63082	0.102928	0.921832
