# Supplementary material for: ZFP92, a KRAB domain zinc finger protein enriched in pancreatic islets, binds to B1/Alu SINE transposable elements and regulates retroelements and genes
Source: PLoS Genet. 2023 May 8;19(5):e1010729. doi: 10.1371/journal.pgen.1010729 (PMC10166502; doi:10.1371/journal.pgen.1010729)
Supplement: S4 Table — The tabs correspond to ‘ZFP92 binding peaks’, ‘TE enrichment in ZFP92 peaks’ and ‘ZFP92 motif occurrence in TE’ analyses. ZFP92 binding peaks were identified from CUR&RUN data using MACS2. The table contains information for the top 500 enriched peaks (chromosome peak boundaries and enrichment statistics), TEs, chromatin regulatory elements (ENCODE cCREs) and gene features identified within peak boundaries. pvalue = dynamic Poisson distribution p-value; qvalue = Benjamini-Hochberg corrected p-value. Lines for the peaks with multiple TEs are replicated. A unique peak ID identifies each peak. TE enrichment in ZFP92 peaks analysis shows the enrichment of different TE and repeat families in ZFP92 peaks in relation to their genome distribution. The analysis is based on RepeatMasker annotations. ZFP92 motif occurrence in TEs analysis was done by using the FIMO tool in the MEME suite. The table contains information on ZFP92 putative recognition motif location within TEs found in ZFP92 binding peaks. (XLSX) [file pgen.1010729.s014.xlsx]

## Sheet: ZFP92 binding peaks
ZFP92 binding peaks													Transposable elements within ZFP92 binding peaks						Chromatin regulatory elements (CREs) within ZFP92 binding peaks											Gene features within ZFP92 binding peaks
seqnames	start	end	width	strand	peak_id	length	abs_summit	pileup	neg_log10_pvalue	fold_enrichment	neg_log10_qvalue	name.x	chr.y	start.y	end.y	repName	repClass	repFamily	name.y	score	thickStart	thickEnd	reserved	ccre	encodeLabel	zScore	ucscLabel	accessionLabel	description	annotation	geneChr	geneStart	geneEnd	geneLength	geneStrand	geneId	distanceToTSS	ENSEMBL	SYMBOL	GENENAME
chr1	4492634	4493841	1208	*	1	1208	4493344	290	212.545	12.8005	205.123	bnd_chr_HA_Zfp92_R1.macs2_peak_291							EM10E0431241	281	4492469	4492810	255,205,0	dELS	dELS	2.81533	enhD	E0431241	EM10E0431241 distal enhancer-like signature	5' UTR	1	4490931	4497354	6424	2	20671	3513	ENSMUSG00000025902	Sox17	SRY (sex determining region Y)-box 17
chr1	4492634	4493841	1208	*	1	1208	4493344	290	212.545	12.8005	205.123	bnd_chr_HA_Zfp92_R1.macs2_peak_291							EM10E0431242	313	4492814	4493110	255,205,0	dELS	dELS	3.13711	enhD	E0431242	EM10E0431242 distal enhancer-like signature	5' UTR	1	4490931	4497354	6424	2	20671	3513	ENSMUSG00000025902	Sox17	SRY (sex determining region Y)-box 17
chr1	4492634	4493841	1208	*	1	1208	4493344	290	212.545	12.8005	205.123	bnd_chr_HA_Zfp92_R1.macs2_peak_291							EM10E0431243	286	4493164	4493478	255,205,0	dELS	dELS	2.86134	enhD	E0431243	EM10E0431243 distal enhancer-like signature	5' UTR	1	4490931	4497354	6424	2	20671	3513	ENSMUSG00000025902	Sox17	SRY (sex determining region Y)-box 17
chr1	4492634	4493841	1208	*	1	1208	4493344	290	212.545	12.8005	205.123	bnd_chr_HA_Zfp92_R1.macs2_peak_291							EM10E0431244	278	4493579	4493815	255,205,0	dELS	dELS	2.78306	enhD	E0431244	EM10E0431244 distal enhancer-like signature	5' UTR	1	4490931	4497354	6424	2	20671	3513	ENSMUSG00000025902	Sox17	SRY (sex determining region Y)-box 17
chr5	114173106	114173348	243	+	2	243	114173148	158	172.343	26.1231	165.292	bnd_chr_HA_Zfp92_R1.macs2_peak_322655	chr5	114173080	114173176	MT2B2	LTR	ERVL												Intron (ENSMUST00000102582.7/100705, intron 2 of 52)	5	114146535	114250761	104227	1	100705	26571	ENSMUSG00000042010	Acacb	acetyl-Coenzyme A carboxylase beta
chr5	114173106	114173348	243	+	2	243	114173148	158	172.343	26.1231	165.292	bnd_chr_HA_Zfp92_R1.macs2_peak_322655	chr5	114173105	114173197	PB1D10	SINE	Alu												Intron (ENSMUST00000102582.7/100705, intron 2 of 52)	5	114146535	114250761	104227	1	100705	26571	ENSMUSG00000042010	Acacb	acetyl-Coenzyme A carboxylase beta
chr5	114173106	114173348	243	+	2	243	114173148	158	172.343	26.1231	165.292	bnd_chr_HA_Zfp92_R1.macs2_peak_322655	chr5	114173206	114173287	L1_Mus1	LINE	L1												Intron (ENSMUST00000102582.7/100705, intron 2 of 52)	5	114146535	114250761	104227	1	100705	26571	ENSMUSG00000042010	Acacb	acetyl-Coenzyme A carboxylase beta
chr5	114173106	114173348	243	+	2	243	114173148	158	172.343	26.1231	165.292	bnd_chr_HA_Zfp92_R1.macs2_peak_322655	chr5	114173291	114173477	B2_Mm1a	SINE	B2												Intron (ENSMUST00000102582.7/100705, intron 2 of 52)	5	114146535	114250761	104227	1	100705	26571	ENSMUSG00000042010	Acacb	acetyl-Coenzyme A carboxylase beta
chr17	45644439	45645122	684	+	3	684	45644582	110	140.837	33.5138	134.123	bnd_chr_HA_Zfp92_R1.macs2_peak_182486	chr17	45644429	45644562	B1_Mus2	SINE	Alu												Intron (ENSMUST00000120717.7/268958, intron 3 of 21)	17	45630204	45659325	29122	2	268958	14203	ENSMUSG00000058626	Capn11	calpain 11
chr17	45644439	45645122	684	+	3	684	45644582	110	140.837	33.5138	134.123	bnd_chr_HA_Zfp92_R1.macs2_peak_182486	chr17	45644569	45644646	B1_Mus1	SINE	Alu												Intron (ENSMUST00000120717.7/268958, intron 3 of 21)	17	45630204	45659325	29122	2	268958	14203	ENSMUSG00000058626	Capn11	calpain 11
chr17	45644439	45645122	684	+	3	684	45644582	110	140.837	33.5138	134.123	bnd_chr_HA_Zfp92_R1.macs2_peak_182486	chr17	45644646	45644996	IAPLTR1_Mm	LTR	ERVK												Intron (ENSMUST00000120717.7/268958, intron 3 of 21)	17	45630204	45659325	29122	2	268958	14203	ENSMUSG00000058626	Capn11	calpain 11
chr17	45644439	45645122	684	+	3	684	45644582	110	140.837	33.5138	134.123	bnd_chr_HA_Zfp92_R1.macs2_peak_182486	chr17	45644996	45646301	IAPEz-int	LTR	ERVK												Intron (ENSMUST00000120717.7/268958, intron 3 of 21)	17	45630204	45659325	29122	2	268958	14203	ENSMUSG00000058626	Capn11	calpain 11
chr6	131377541	131377787	247	-	4	247	131377589	120	109.241	17.2576	102.727	bnd_chr_HA_Zfp92_R1.macs2_peak_352178	chr6	131377466	131377604	B1F	SINE	Alu												Intron (ENSMUST00000032309.12/56449, intron 5 of 9)	6	131364855	131388476	23622	2	56449	10935	ENSMUSG00000030189	Ybx3	Y box protein 3
chr16	15642422	15643060	639	-	5	639	15642834	78	106.316	33.0926	99.8275	bnd_chr_HA_Zfp92_R1.macs2_peak_159899	chr16	15642354	15642501	B1_Mus2	SINE	Alu												Intron (ENSMUST00000182134.1/19090, intron 1 of 21)	16	15637866	15842235	204370	1	19090	5194	ENSMUSG00000022672	Prkdc	protein kinase, DNA activated, catalytic polypeptide
chr16	15642422	15643060	639	-	5	639	15642834	78	106.316	33.0926	99.8275	bnd_chr_HA_Zfp92_R1.macs2_peak_159899	chr16	15642716	15642861	B1_Mus1	SINE	Alu												Intron (ENSMUST00000182134.1/19090, intron 1 of 21)	16	15637866	15842235	204370	1	19090	5194	ENSMUSG00000022672	Prkdc	protein kinase, DNA activated, catalytic polypeptide
chr5	149247933	149248856	924	-	6	924	149248027	105	97.3663	17.4154	90.9832	bnd_chr_HA_Zfp92_R1.macs2_peak_328725	chr5	149247932	149248244	7SLRNA	srpRNA	srpRNA												Exon (ENSMUST00000196719.1/ENSMUST00000196719.1, exon 1 of 1)	5	149264767	149288153	23387	1	11690	-16834	ENSMUSG00000060063	Alox5ap	arachidonate 5-lipoxygenase activating protein
chr5	149247933	149248856	924	-	6	924	149248027	105	97.3663	17.4154	90.9832	bnd_chr_HA_Zfp92_R1.macs2_peak_328725	chr5	149248644	149248790	B1_Mus2	SINE	Alu												Exon (ENSMUST00000196719.1/ENSMUST00000196719.1, exon 1 of 1)	5	149264767	149288153	23387	1	11690	-16834	ENSMUSG00000060063	Alox5ap	arachidonate 5-lipoxygenase activating protein
chr5	149247933	149248856	924	+	6	924	149248027	105	97.3663	17.4154	90.9832	bnd_chr_HA_Zfp92_R1.macs2_peak_328725	chr5	149248837	149248995	MIRb	SINE	MIR												Exon (ENSMUST00000196719.1/ENSMUST00000196719.1, exon 1 of 1)	5	149264767	149288153	23387	1	11690	-15911	ENSMUSG00000060063	Alox5ap	arachidonate 5-lipoxygenase activating protein
chr4	80831704	80832271	568	-	7	568	80832084	56	95.8983	38.9766	89.5393	bnd_chr_HA_Zfp92_R1.macs2_peak_290826	chr4	80830882	80832168	Lx4A	LINE	L1												Promoter (2-3kb)	4	80834123	80851719	17597	1	22178	-2419	ENSMUSG00000005994	Tyrp1	tyrosinase-related protein 1
chr4	80831704	80832271	568	-	7	568	80832084	56	95.8983	38.9766	89.5393	bnd_chr_HA_Zfp92_R1.macs2_peak_290826	chr4	80832257	80832307	MIRc	SINE	MIR												Promoter (2-3kb)	4	80834123	80851719	17597	1	22178	-2419	ENSMUSG00000005994	Tyrp1	tyrosinase-related protein 1
chr6	36899434	36899688	255	+	8	255	36899514	74	90.1553	26.3189	83.8889	bnd_chr_HA_Zfp92_R1.macs2_peak_335435	chr6	36899329	36899501	L1M2	LINE	L1												Intron (ENSMUST00000101532.9/320127, intron 28 of 33)	6	36714929	36810220	95292	2	19242	-89214	ENSMUSG00000029838	Ptn	pleiotrophin
chr6	36899434	36899688	255	+	8	255	36899514	74	90.1553	26.3189	83.8889	bnd_chr_HA_Zfp92_R1.macs2_peak_335435	chr6	36899492	36899749	Lx10	LINE	L1												Intron (ENSMUST00000101532.9/320127, intron 28 of 33)	6	36714929	36810220	95292	2	19242	-89214	ENSMUSG00000029838	Ptn	pleiotrophin
chr2	120546618	120546874	257	+	9	257	120546639	40	70.6766	31.3674	64.5195	bnd_chr_HA_Zfp92_R1.macs2_peak_239664	chr2	120546611	120546638	B2_Mm2	SINE	B2												Intron (ENSMUST00000055241.12/20402, intron 2 of 21)	2	120506820	120563843	57024	2	20402	16969	ENSMUSG00000027288	Zfp106	zinc finger protein 106
chr2	120546618	120546874	257	+	9	257	120546639	40	70.6766	31.3674	64.5195	bnd_chr_HA_Zfp92_R1.macs2_peak_239664	chr2	120546640	120546787	B1_Mus2	SINE	Alu												Intron (ENSMUST00000055241.12/20402, intron 2 of 21)	2	120506820	120563843	57024	2	20402	16969	ENSMUSG00000027288	Zfp106	zinc finger protein 106
chr13	39423877	39424650	774	-	10	774	39423972	47	63.1163	24.9373	57.0547	bnd_chr_HA_Zfp92_R1.macs2_peak_105487	chr13	39423876	39423915	PB1	SINE	Alu												Distal Intergenic	13	38932136	38960875	28740	2	108652	-463775	ENSMUSG00000021432	Slc35b3	solute carrier family 35, member B3
chr10	115764265	115764536	272	+	11	272	115764290	41	61.9008	26.8906	55.8586	bnd_chr_HA_Zfp92_R1.macs2_peak_54738	chr10	115764264	115764410	B1_Mus2	SINE	Alu												Distal Intergenic	10	115816832	115849893	33062	1	216350	-52296	ENSMUSG00000034127	Tspan8	tetraspanin 8
chr5	131519731	131519973	243	-	12	243	131519795	60	57.8564	16.1611	51.8759	bnd_chr_HA_Zfp92_R1.macs2_peak_325708	chr5	131519692	131519790	B1F1	SINE	Alu												Intron (ENSMUST00000161226.8/319974, intron 6 of 18)	5	131391600	131414718	23119	2	545809	-105255	ENSMUSG00000105387	Gm29681	predicted gene, 29681
chr5	131519731	131519973	243	-	12	243	131519795	60	57.8564	16.1611	51.8759	bnd_chr_HA_Zfp92_R1.macs2_peak_325708	chr5	131519806	131519933	B1F1	SINE	Alu												Intron (ENSMUST00000161226.8/319974, intron 6 of 18)	5	131391600	131414718	23119	2	545809	-105255	ENSMUSG00000105387	Gm29681	predicted gene, 29681
chr15	38570239	38571405	1167	+	13	1167	38570285	36	52.6394	23.6893	46.7168	bnd_chr_HA_Zfp92_R1.macs2_peak_146343	chr15	38571012	38571060	(CAG)n	Simple_repeat	Simple_repeat	EM10E0597646	334	38570756	38571074	255,205,0	dELS	dELS	3.3476	enhD	E0597646	EM10E0597646 distal enhancer-like signature	Intron (ENSMUST00000185323.2/69679, intron 2 of 2)	15	38549343	38594934	45592	2	69679	23529	ENSMUSG00000102106	2310043O21Rik	RIKEN cDNA 2310043O21 gene
chr15	38570239	38571405	1167	+	13	1167	38570285	36	52.6394	23.6893	46.7168	bnd_chr_HA_Zfp92_R1.macs2_peak_146343	chr15	38571012	38571060	(CAG)n	Simple_repeat	Simple_repeat	EM10E0597645	291	38570214	38570468	255,205,0	dELS	dELS	2.91928	enhD	E0597645	EM10E0597645 distal enhancer-like signature	Intron (ENSMUST00000185323.2/69679, intron 2 of 2)	15	38549343	38594934	45592	2	69679	23529	ENSMUSG00000102106	2310043O21Rik	RIKEN cDNA 2310043O21 gene
chr15	38570239	38571405	1167	-	13	1167	38570285	36	52.6394	23.6893	46.7168	bnd_chr_HA_Zfp92_R1.macs2_peak_146343	chr15	38570148	38570272	B1F	SINE	Alu	EM10E0597646	334	38570756	38571074	255,205,0	dELS	dELS	3.3476	enhD	E0597646	EM10E0597646 distal enhancer-like signature	Intron (ENSMUST00000185323.2/69679, intron 2 of 2)	15	38549343	38594934	45592	2	69679	24695	ENSMUSG00000102106	2310043O21Rik	RIKEN cDNA 2310043O21 gene
chr15	38570239	38571405	1167	-	13	1167	38570285	36	52.6394	23.6893	46.7168	bnd_chr_HA_Zfp92_R1.macs2_peak_146343	chr15	38570148	38570272	B1F	SINE	Alu	EM10E0597645	291	38570214	38570468	255,205,0	dELS	dELS	2.91928	enhD	E0597645	EM10E0597645 distal enhancer-like signature	Intron (ENSMUST00000185323.2/69679, intron 2 of 2)	15	38549343	38594934	45592	2	69679	24695	ENSMUSG00000102106	2310043O21Rik	RIKEN cDNA 2310043O21 gene
chr15	38570239	38571405	1167	+	13	1167	38570285	36	52.6394	23.6893	46.7168	bnd_chr_HA_Zfp92_R1.macs2_peak_146343	chr15	38571390	38571411	(TC)n	Simple_repeat	Simple_repeat	EM10E0597646	334	38570756	38571074	255,205,0	dELS	dELS	3.3476	enhD	E0597646	EM10E0597646 distal enhancer-like signature	Intron (ENSMUST00000185323.2/69679, intron 2 of 2)	15	38549343	38594934	45592	2	69679	23529	ENSMUSG00000102106	2310043O21Rik	RIKEN cDNA 2310043O21 gene
chr15	38570239	38571405	1167	+	13	1167	38570285	36	52.6394	23.6893	46.7168	bnd_chr_HA_Zfp92_R1.macs2_peak_146343	chr15	38571390	38571411	(TC)n	Simple_repeat	Simple_repeat	EM10E0597645	291	38570214	38570468	255,205,0	dELS	dELS	2.91928	enhD	E0597645	EM10E0597645 distal enhancer-like signature	Intron (ENSMUST00000185323.2/69679, intron 2 of 2)	15	38549343	38594934	45592	2	69679	23529	ENSMUSG00000102106	2310043O21Rik	RIKEN cDNA 2310043O21 gene
chr15	38570239	38571405	1167	+	13	1167	38570285	36	52.6394	23.6893	46.7168	bnd_chr_HA_Zfp92_R1.macs2_peak_146343	chr15	38571095	38571272	B4	SINE	B4	EM10E0597646	334	38570756	38571074	255,205,0	dELS	dELS	3.3476	enhD	E0597646	EM10E0597646 distal enhancer-like signature	Intron (ENSMUST00000185323.2/69679, intron 2 of 2)	15	38549343	38594934	45592	2	69679	23529	ENSMUSG00000102106	2310043O21Rik	RIKEN cDNA 2310043O21 gene
chr15	38570239	38571405	1167	+	13	1167	38570285	36	52.6394	23.6893	46.7168	bnd_chr_HA_Zfp92_R1.macs2_peak_146343	chr15	38571095	38571272	B4	SINE	B4	EM10E0597645	291	38570214	38570468	255,205,0	dELS	dELS	2.91928	enhD	E0597645	EM10E0597645 distal enhancer-like signature	Intron (ENSMUST00000185323.2/69679, intron 2 of 2)	15	38549343	38594934	45592	2	69679	23529	ENSMUSG00000102106	2310043O21Rik	RIKEN cDNA 2310043O21 gene
chr15	38570239	38571405	1167	+	13	1167	38570285	36	52.6394	23.6893	46.7168	bnd_chr_HA_Zfp92_R1.macs2_peak_146343	chr15	38570524	38570561	(TG)n	Simple_repeat	Simple_repeat	EM10E0597646	334	38570756	38571074	255,205,0	dELS	dELS	3.3476	enhD	E0597646	EM10E0597646 distal enhancer-like signature	Intron (ENSMUST00000185323.2/69679, intron 2 of 2)	15	38549343	38594934	45592	2	69679	23529	ENSMUSG00000102106	2310043O21Rik	RIKEN cDNA 2310043O21 gene
chr15	38570239	38571405	1167	+	13	1167	38570285	36	52.6394	23.6893	46.7168	bnd_chr_HA_Zfp92_R1.macs2_peak_146343	chr15	38570524	38570561	(TG)n	Simple_repeat	Simple_repeat	EM10E0597645	291	38570214	38570468	255,205,0	dELS	dELS	2.91928	enhD	E0597645	EM10E0597645 distal enhancer-like signature	Intron (ENSMUST00000185323.2/69679, intron 2 of 2)	15	38549343	38594934	45592	2	69679	23529	ENSMUSG00000102106	2310043O21Rik	RIKEN cDNA 2310043O21 gene
chr15	38570239	38571405	1167	+	13	1167	38570285	36	52.6394	23.6893	46.7168	bnd_chr_HA_Zfp92_R1.macs2_peak_146343	chr15	38571305	38571390	(CA)n	Simple_repeat	Simple_repeat	EM10E0597646	334	38570756	38571074	255,205,0	dELS	dELS	3.3476	enhD	E0597646	EM10E0597646 distal enhancer-like signature	Intron (ENSMUST00000185323.2/69679, intron 2 of 2)	15	38549343	38594934	45592	2	69679	23529	ENSMUSG00000102106	2310043O21Rik	RIKEN cDNA 2310043O21 gene
chr15	38570239	38571405	1167	+	13	1167	38570285	36	52.6394	23.6893	46.7168	bnd_chr_HA_Zfp92_R1.macs2_peak_146343	chr15	38571305	38571390	(CA)n	Simple_repeat	Simple_repeat	EM10E0597645	291	38570214	38570468	255,205,0	dELS	dELS	2.91928	enhD	E0597645	EM10E0597645 distal enhancer-like signature	Intron (ENSMUST00000185323.2/69679, intron 2 of 2)	15	38549343	38594934	45592	2	69679	23529	ENSMUSG00000102106	2310043O21Rik	RIKEN cDNA 2310043O21 gene
chr15	38570239	38571405	1167	+	13	1167	38570285	36	52.6394	23.6893	46.7168	bnd_chr_HA_Zfp92_R1.macs2_peak_146343	chr15	38570357	38570487	MIR	SINE	MIR	EM10E0597646	334	38570756	38571074	255,205,0	dELS	dELS	3.3476	enhD	E0597646	EM10E0597646 distal enhancer-like signature	Intron (ENSMUST00000185323.2/69679, intron 2 of 2)	15	38549343	38594934	45592	2	69679	23529	ENSMUSG00000102106	2310043O21Rik	RIKEN cDNA 2310043O21 gene
chr15	38570239	38571405	1167	+	13	1167	38570285	36	52.6394	23.6893	46.7168	bnd_chr_HA_Zfp92_R1.macs2_peak_146343	chr15	38570357	38570487	MIR	SINE	MIR	EM10E0597645	291	38570214	38570468	255,205,0	dELS	dELS	2.91928	enhD	E0597645	EM10E0597645 distal enhancer-like signature	Intron (ENSMUST00000185323.2/69679, intron 2 of 2)	15	38549343	38594934	45592	2	69679	23529	ENSMUSG00000102106	2310043O21Rik	RIKEN cDNA 2310043O21 gene
chr9	88553017	88553511	495	+	14	495	88553312	36	52.6394	23.6893	46.7168	bnd_chr_HA_Zfp92_R1.macs2_peak_416983	chr9	88552892	88553029	B1_Mm	SINE	Alu												Exon (ENSMUST00000175064.2/ENSMUST00000175064.2, exon 1 of 1)	9	88548020	88571061	23042	1	71640	4997	ENSMUSG00000032425	Zfp949	zinc finger protein 949
chr9	88553017	88553511	495	+	14	495	88553312	36	52.6394	23.6893	46.7168	bnd_chr_HA_Zfp92_R1.macs2_peak_416983	chr9	88553029	88553054	(CAAAA)n	Simple_repeat	Simple_repeat												Exon (ENSMUST00000175064.2/ENSMUST00000175064.2, exon 1 of 1)	9	88548020	88571061	23042	1	71640	4997	ENSMUSG00000032425	Zfp949	zinc finger protein 949
chr9	88553017	88553511	495	+	14	495	88553312	36	52.6394	23.6893	46.7168	bnd_chr_HA_Zfp92_R1.macs2_peak_416983	chr9	88553235	88553438	7SLRNA	srpRNA	srpRNA												Exon (ENSMUST00000175064.2/ENSMUST00000175064.2, exon 1 of 1)	9	88548020	88571061	23042	1	71640	4997	ENSMUSG00000032425	Zfp949	zinc finger protein 949
chr3	151473475	151473962	488	-	15	488	151473545	31	51.622	24.341	45.7226	bnd_chr_HA_Zfp92_R1.macs2_peak_275448	chr3	151472136	151474365	Lx5b	LINE	L1												Intron (ENSMUST00000046977.11/170757, intron 2 of 15)	3	151437887	151545086	107200	1	170757	36075	ENSMUSG00000039167	Adgrl4	adhesion G protein-coupled receptor L4
chr17	45643754	45644060	307	*	16	307	45643820	38	48.0247	20.2615	42.1696	bnd_chr_HA_Zfp92_R1.macs2_peak_182485																		Exon (ENSMUST00000120717.7/268958, exon 4 of 22)	17	45630204	45659325	29122	2	268958	15265	ENSMUSG00000058626	Capn11	calpain 11
chr9	46694456	46694718	263	+	17	263	46694512	37	46.3994	19.742	40.5679	bnd_chr_HA_Zfp92_R1.macs2_peak_409988	chr9	46692879	46694832	L1MA5	LINE	L1												Distal Intergenic	9	46913493	46927366	13874	1	73040	-218775	ENSMUSG00000099696	2900052N01Rik	RIKEN cDNA 2900052N01 gene
chr4	154908665	154909308	644	-	18	644	154908772	29	42.667	20.514	36.8818	bnd_chr_HA_Zfp92_R1.macs2_peak_302848	chr4	154908576	154908723	B1_Mm	SINE	Alu												Distal Intergenic	4	154895504	154899135	3632	2	66469	-10173	ENSMUSG00000029059	Prxl2b	peroxiredoxin like 2B
chr4	154908665	154909308	644	-	18	644	154908772	29	42.667	20.514	36.8818	bnd_chr_HA_Zfp92_R1.macs2_peak_302848	chr4	154908723	154909066	RLTR12C	LTR	ERVK												Distal Intergenic	4	154895504	154899135	3632	2	66469	-10173	ENSMUSG00000029059	Prxl2b	peroxiredoxin like 2B
chr4	154908665	154909308	644	-	18	644	154908772	29	42.667	20.514	36.8818	bnd_chr_HA_Zfp92_R1.macs2_peak_302848	chr4	154909069	154909121	MYSERV-int	LTR	ERVK												Distal Intergenic	4	154895504	154899135	3632	2	66469	-10173	ENSMUSG00000029059	Prxl2b	peroxiredoxin like 2B
chr4	154908665	154909308	644	+	18	644	154908772	29	42.667	20.514	36.8818	bnd_chr_HA_Zfp92_R1.macs2_peak_302848	chr4	154909121	154909147	(TTTTG)n	Simple_repeat	Simple_repeat												Distal Intergenic	4	154895504	154899135	3632	2	66469	-9530	ENSMUSG00000029059	Prxl2b	peroxiredoxin like 2B
chr4	154908665	154909308	644	-	18	644	154908772	29	42.667	20.514	36.8818	bnd_chr_HA_Zfp92_R1.macs2_peak_302848	chr4	154909147	154909199	MYSERV-int	LTR	ERVK												Distal Intergenic	4	154895504	154899135	3632	2	66469	-10173	ENSMUSG00000029059	Prxl2b	peroxiredoxin like 2B
chr4	154908665	154909308	644	+	18	644	154908772	29	42.667	20.514	36.8818	bnd_chr_HA_Zfp92_R1.macs2_peak_302848	chr4	154909199	154909622	RLTR10C	LTR	ERVK												Distal Intergenic	4	154895504	154899135	3632	2	66469	-9530	ENSMUSG00000029059	Prxl2b	peroxiredoxin like 2B
chr6	69516337	69516652	316	+	19	316	69516445	41	40.7141	14.7386	34.9536	bnd_chr_HA_Zfp92_R1.macs2_peak_341279	chr6	69516315	69516338	ID	SINE	ID												Exon (ENSMUST00000175005.2/ENSMUST00000175005.2, exon 1 of 1)	6	69326844	69327174	331	2	19783	-189163	ENSMUSG00000106222	Rprl1	ribonuclease P RNA-like 1
chr6	69516337	69516652	316	+	19	316	69516445	41	40.7141	14.7386	34.9536	bnd_chr_HA_Zfp92_R1.macs2_peak_341279	chr6	69516338	69516552	7SLRNA	srpRNA	srpRNA												Exon (ENSMUST00000175005.2/ENSMUST00000175005.2, exon 1 of 1)	6	69326844	69327174	331	2	19783	-189163	ENSMUSG00000106222	Rprl1	ribonuclease P RNA-like 1
chr7	141297982	141298232	251	-	20	251	141298033	25	39.4019	19.6094	33.6595	bnd_chr_HA_Zfp92_R1.macs2_peak_378514	chr7	141297851	141297992	B1_Mur2	SINE	Alu												Intron (ENSMUST00000080553.8/54006, intron 11 of 11)	7	141292006	141296464	4459	1	13491	6226	ENSMUSG00000025496	Drd4	dopamine receptor D4
chr7	141297982	141298232	251	+	20	251	141298033	25	39.4019	19.6094	33.6595	bnd_chr_HA_Zfp92_R1.macs2_peak_378514	chr7	141298005	141298098	B1F	SINE	Alu												Intron (ENSMUST00000080553.8/54006, intron 11 of 11)	7	141292006	141296464	4459	1	13491	5976	ENSMUSG00000025496	Drd4	dopamine receptor D4
chr3	146268228	146268714	487	+	21	487	146268513	24	33.0438	16.7285	27.3732	bnd_chr_HA_Zfp92_R1.macs2_peak_274437	chr3	146268691	146268788	(TG)n	Simple_repeat	Simple_repeat	EM10E0747439	309	146268435	146268755	255,205,0	dELS	dELS	3.09541	enhD	E0747439	EM10E0747439 distal enhancer-like signature	Intron (ENSMUST00000039164.3/65086, intron 2 of 2)	3	146220963	146286186	65224	1	65086	47265	ENSMUSG00000036832	Lpar3	lysophosphatidic acid receptor 3
chr3	146268228	146268714	487	+	21	487	146268513	24	33.0438	16.7285	27.3732	bnd_chr_HA_Zfp92_R1.macs2_peak_274437	chr3	146268691	146268788	(TG)n	Simple_repeat	Simple_repeat	EM10E0747438	277	146268009	146268341	255,205,0	dELS,CTCF-bound	dELS	2.77873	enhD	E0747438	EM10E0747438 distal enhancer-like signature	Intron (ENSMUST00000039164.3/65086, intron 2 of 2)	3	146220963	146286186	65224	1	65086	47265	ENSMUSG00000036832	Lpar3	lysophosphatidic acid receptor 3
chr3	146268228	146268714	487	+	21	487	146268513	24	33.0438	16.7285	27.3732	bnd_chr_HA_Zfp92_R1.macs2_peak_274437	chr3	146268396	146268521	PB1D7	SINE	Alu	EM10E0747439	309	146268435	146268755	255,205,0	dELS	dELS	3.09541	enhD	E0747439	EM10E0747439 distal enhancer-like signature	Intron (ENSMUST00000039164.3/65086, intron 2 of 2)	3	146220963	146286186	65224	1	65086	47265	ENSMUSG00000036832	Lpar3	lysophosphatidic acid receptor 3
chr3	146268228	146268714	487	+	21	487	146268513	24	33.0438	16.7285	27.3732	bnd_chr_HA_Zfp92_R1.macs2_peak_274437	chr3	146268396	146268521	PB1D7	SINE	Alu	EM10E0747438	277	146268009	146268341	255,205,0	dELS,CTCF-bound	dELS	2.77873	enhD	E0747438	EM10E0747438 distal enhancer-like signature	Intron (ENSMUST00000039164.3/65086, intron 2 of 2)	3	146220963	146286186	65224	1	65086	47265	ENSMUSG00000036832	Lpar3	lysophosphatidic acid receptor 3
chr16	37046204	37046460	257	+	22	257	37046252	40	32.5293	10.8624	26.8668	bnd_chr_HA_Zfp92_R1.macs2_peak_163557	chr16	37046099	37046246	B1_Mus2	SINE	Alu												Intron (ENSMUST00000071452.11/77782, intron 9 of 24)	16	37011786	37095417	83632	1	77782	34418	ENSMUSG00000034206	Polq	polymerase (DNA directed), theta
chr16	37046204	37046460	257	+	22	257	37046252	40	32.5293	10.8624	26.8668	bnd_chr_HA_Zfp92_R1.macs2_peak_163557	chr16	37046246	37046313	A-rich	Low_complexity	Low_complexity												Intron (ENSMUST00000071452.11/77782, intron 9 of 24)	16	37011786	37095417	83632	1	77782	34418	ENSMUSG00000034206	Polq	polymerase (DNA directed), theta
chr7	56303191	56303453	263	+	23	263	56303283	21	32.4584	16.8313	26.7973	bnd_chr_HA_Zfp92_R1.macs2_peak_363365	chr7	56302600	56304318	Lx9	LINE	L1												Intron (ENSMUST00000032633.11/18431, intron 9 of 23)	7	56239760	56536518	296759	1	18431	63431	ENSMUSG00000030450	Oca2	oculocutaneous albinism II
chr4	40434558	40435298	741	-	24	741	40434623	20	30.603	16.0662	24.9668	bnd_chr_HA_Zfp92_R1.macs2_peak_283985	chr4	40434506	40434624	PB1	SINE	Alu												Distal Intergenic	4	40472180	40477168	4989	1	320500	-37622	ENSMUSG00000046593	Tmem215	transmembrane protein 215
chr4	40434558	40435298	741	-	24	741	40434623	20	30.603	16.0662	24.9668	bnd_chr_HA_Zfp92_R1.macs2_peak_283985	chr4	40435147	40435230	MLT1D	LTR	ERVL-MaLR												Distal Intergenic	4	40472180	40477168	4989	1	320500	-37622	ENSMUSG00000046593	Tmem215	transmembrane protein 215
chr11	117842497	117843348	852	+	25	852	117843186	22	30.3092	15.7274	24.6832	bnd_chr_HA_Zfp92_R1.macs2_peak_77903	chr11	117842454	117842554	B1F1	SINE	Alu												Distal Intergenic	11	117849251	117855743	6493	1	11799	-5903	ENSMUSG00000017716	Birc5	baculoviral IAP repeat-containing 5
chr11	117842497	117843348	852	-	25	852	117843186	22	30.3092	15.7274	24.6832	bnd_chr_HA_Zfp92_R1.macs2_peak_77903	chr11	117842523	117842640	B3A	SINE	B2												Distal Intergenic	11	117849251	117855743	6493	1	11799	-6754	ENSMUSG00000017716	Birc5	baculoviral IAP repeat-containing 5
chr11	117842497	117843348	852	+	25	852	117843186	22	30.3092	15.7274	24.6832	bnd_chr_HA_Zfp92_R1.macs2_peak_77903	chr11	117842653	117842790	Tigger5b	DNA	TcMar-Tigger												Distal Intergenic	11	117849251	117855743	6493	1	11799	-5903	ENSMUSG00000017716	Birc5	baculoviral IAP repeat-containing 5
chr11	117842497	117843348	852	+	25	852	117843186	22	30.3092	15.7274	24.6832	bnd_chr_HA_Zfp92_R1.macs2_peak_77903	chr11	117842968	117843061	(TCTA)n	Simple_repeat	Simple_repeat												Distal Intergenic	11	117849251	117855743	6493	1	11799	-5903	ENSMUSG00000017716	Birc5	baculoviral IAP repeat-containing 5
chr11	117842497	117843348	852	-	25	852	117843186	22	30.3092	15.7274	24.6832	bnd_chr_HA_Zfp92_R1.macs2_peak_77903	chr11	117843061	117843183	B1_Mus2	SINE	Alu												Distal Intergenic	11	117849251	117855743	6493	1	11799	-6754	ENSMUSG00000017716	Birc5	baculoviral IAP repeat-containing 5
chr11	117842497	117843348	852	-	25	852	117843186	22	30.3092	15.7274	24.6832	bnd_chr_HA_Zfp92_R1.macs2_peak_77903	chr11	117843187	117843312	B1_Mus2	SINE	Alu												Distal Intergenic	11	117849251	117855743	6493	1	11799	-6754	ENSMUSG00000017716	Birc5	baculoviral IAP repeat-containing 5
chr19	11920511	11921564	1054	+	26	1054	11920559	26	29.3404	14.0272	23.73	bnd_chr_HA_Zfp92_R1.macs2_peak_208986	chr19	11920513	11920645	B1F	SINE	Alu												Promoter (2-3kb)	19	11923728	11923800	73	1	102465601	-2164	ENSMUSG00000104979	Mir6994	microRNA 6994
chr18	65427477	65427976	500	+	27	500	65427846	21	27.9852	14.7211	22.3966	bnd_chr_HA_Zfp92_R1.macs2_peak_202996	chr18	65427468	65427827	7SLRNA	srpRNA	srpRNA	EM10E0664074	172	65427384	65427615	0,176,240	CTCF-only,CTCF-bound	CTCF-only	1.72496	CTCF	E0664074	EM10E0664074 CTCF-only	Promoter (2-3kb)	18	65430938	65479067	48130	1	240354	-2962	ENSMUSG00000032688	Malt1	MALT1 paracaspase
chr18	65427477	65427976	500	+	27	500	65427846	21	27.9852	14.7211	22.3966	bnd_chr_HA_Zfp92_R1.macs2_peak_202996	chr18	65427827	65428020	B2_Mm2	SINE	B2	EM10E0664074	172	65427384	65427615	0,176,240	CTCF-only,CTCF-bound	CTCF-only	1.72496	CTCF	E0664074	EM10E0664074 CTCF-only	Promoter (2-3kb)	18	65430938	65479067	48130	1	240354	-2962	ENSMUSG00000032688	Malt1	MALT1 paracaspase
chr7	143368396	143368648	253	-	28	253	143368437	25	27.8745	13.5077	22.2908	bnd_chr_HA_Zfp92_R1.macs2_peak_378807	chr7	143368207	143368891	L1M4	LINE	L1												Intron (ENSMUST00000009689.10/16535, intron 15 of 15)	7	143322775	143330650	7876	2	71153	-37998	ENSMUSG00000101360	4933417O13Rik	RIKEN cDNA 4933417O13 gene
chr11	78197535	78198267	733	-	29	733	78198110	32	25.9002	9.96355	20.3594	bnd_chr_HA_Zfp92_R1.macs2_peak_71212	chr11	78197364	78197752	RMER10B	LTR	ERVL												Intron (ENSMUST00000078099.3/216974, intron 1 of 3)	11	78193392	78205763	12372	1	216974	4875	ENSMUSG00000044122	Proca1	protein interacting with cyclin A1
chr11	78197535	78198267	733	+	29	733	78198110	32	25.9002	9.96355	20.3594	bnd_chr_HA_Zfp92_R1.macs2_peak_71212	chr11	78197837	78197922	PB1D9	SINE	Alu												Intron (ENSMUST00000078099.3/216974, intron 1 of 3)	11	78193392	78205763	12372	1	216974	4143	ENSMUSG00000044122	Proca1	protein interacting with cyclin A1
chr11	78197535	78198267	733	+	29	733	78198110	32	25.9002	9.96355	20.3594	bnd_chr_HA_Zfp92_R1.macs2_peak_71212	chr11	78198036	78198185	B1_Mus1	SINE	Alu												Intron (ENSMUST00000078099.3/216974, intron 1 of 3)	11	78193392	78205763	12372	1	216974	4143	ENSMUSG00000044122	Proca1	protein interacting with cyclin A1
chr11	78197535	78198267	733	+	29	733	78198110	32	25.9002	9.96355	20.3594	bnd_chr_HA_Zfp92_R1.macs2_peak_71212	chr11	78198191	78198231	(CAAAA)n	Simple_repeat	Simple_repeat												Intron (ENSMUST00000078099.3/216974, intron 1 of 3)	11	78193392	78205763	12372	1	216974	4143	ENSMUSG00000044122	Proca1	protein interacting with cyclin A1
chr11	78197535	78198267	733	+	29	733	78198110	32	25.9002	9.96355	20.3594	bnd_chr_HA_Zfp92_R1.macs2_peak_71212	chr11	78198240	78198375	B1_Mus1	SINE	Alu												Intron (ENSMUST00000078099.3/216974, intron 1 of 3)	11	78193392	78205763	12372	1	216974	4143	ENSMUSG00000044122	Proca1	protein interacting with cyclin A1
chr16	14786639	14787297	659	-	30	659	14787126	19	25.2767	13.676	19.7492	bnd_chr_HA_Zfp92_R1.macs2_peak_159757	chr16	14785639	14791111	Lx3_Mus	LINE	L1												Distal Intergenic	16	14705852	14709385	3534	1	20583	81445	ENSMUSG00000022676	Snai2	snail family zinc finger 2
chr9	73136678	73137055	378	-	31	378	73136702	19	25.2767	13.676	19.7492	bnd_chr_HA_Zfp92_R1.macs2_peak_414212	chr9	73135826	73137211	Lx	LINE	L1												Distal Intergenic	9	73113426	73123333	9908	1	225215	23629	ENSMUSG00000032215	Rsl24d1	ribosomal L24 domain containing 1
chr17	45642872	45643150	279	+	32	279	45642918	36	23.6805	7.87349	18.1773	bnd_chr_HA_Zfp92_R1.macs2_peak_182484	chr17	45643098	45643125	(TG)n	Simple_repeat	Simple_repeat	EM10E0642313	345	45642894	45643133	255,170,170	DNase-H3K4me3,CTCF-bound	DNase-H3K4me3	3.45914	K4m3	E0642313	EM10E0642313 DNase-H3K4me3	3' UTR	17	45630204	45659325	29122	2	268958	16175	ENSMUSG00000058626	Capn11	calpain 11
chr17	45642872	45643150	279	-	32	279	45642918	36	23.6805	7.87349	18.1773	bnd_chr_HA_Zfp92_R1.macs2_peak_182484	chr17	45643135	45643227	RSINE1	SINE	B4	EM10E0642313	345	45642894	45643133	255,170,170	DNase-H3K4me3,CTCF-bound	DNase-H3K4me3	3.45914	K4m3	E0642313	EM10E0642313 DNase-H3K4me3	3' UTR	17	45630204	45659325	29122	2	268958	16453	ENSMUSG00000058626	Capn11	calpain 11
chr7	45957440	45957996	557	+	33	557	45957509	19	22.8208	12.3604	17.3426	bnd_chr_HA_Zfp92_R1.macs2_peak_361428	chr7	45957410	45957520	PB1	SINE	Alu												Distal Intergenic	7	45924072	45948963	24892	1	211535	33368	ENSMUSG00000040189	Odad1	outer dynein arm docking complex subunit 1
chr7	45957440	45957996	557	+	33	557	45957509	19	22.8208	12.3604	17.3426	bnd_chr_HA_Zfp92_R1.macs2_peak_361428	chr7	45957543	45958424	RMER19B	LTR	ERVK												Distal Intergenic	7	45924072	45948963	24892	1	211535	33368	ENSMUSG00000040189	Odad1	outer dynein arm docking complex subunit 1
chr6	72330163	72330515	353	+	34	353	72330315	24	22.2155	10.4723	16.748	bnd_chr_HA_Zfp92_R1.macs2_peak_341765	chr6	72330208	72330245	B3	SINE	B2	EM10E0823735	200	72330210	72330447	255,205,0	dELS,CTCF-bound	dELS	2.0062	enhD	E0823735	EM10E0823735 distal enhancer-like signature	Intron (ENSMUST00000070345.4/28035, intron 7 of 12)	6	72318678	72345184	26507	2	28035	14669	ENSMUSG00000056305	Usp39	ubiquitin specific peptidase 39
chr6	72330163	72330515	353	+	34	353	72330315	24	22.2155	10.4723	16.748	bnd_chr_HA_Zfp92_R1.macs2_peak_341765	chr6	72330303	72330415	PB1D10	SINE	Alu	EM10E0823735	200	72330210	72330447	255,205,0	dELS,CTCF-bound	dELS	2.0062	enhD	E0823735	EM10E0823735 distal enhancer-like signature	Intron (ENSMUST00000070345.4/28035, intron 7 of 12)	6	72318678	72345184	26507	2	28035	14669	ENSMUSG00000056305	Usp39	ubiquitin specific peptidase 39
chr6	72330163	72330515	353	+	34	353	72330315	24	22.2155	10.4723	16.748	bnd_chr_HA_Zfp92_R1.macs2_peak_341765	chr6	72330057	72330208	B1_Mm	SINE	Alu	EM10E0823735	200	72330210	72330447	255,205,0	dELS,CTCF-bound	dELS	2.0062	enhD	E0823735	EM10E0823735 distal enhancer-like signature	Intron (ENSMUST00000070345.4/28035, intron 7 of 12)	6	72318678	72345184	26507	2	28035	14669	ENSMUSG00000056305	Usp39	ubiquitin specific peptidase 39
chr6	72330163	72330515	353	+	34	353	72330315	24	22.2155	10.4723	16.748	bnd_chr_HA_Zfp92_R1.macs2_peak_341765	chr6	72330443	72330547	B4A	SINE	B4	EM10E0823735	200	72330210	72330447	255,205,0	dELS,CTCF-bound	dELS	2.0062	enhD	E0823735	EM10E0823735 distal enhancer-like signature	Intron (ENSMUST00000070345.4/28035, intron 7 of 12)	6	72318678	72345184	26507	2	28035	14669	ENSMUSG00000056305	Usp39	ubiquitin specific peptidase 39
chr5	149282133	149282377	245	-	35	245	149282155	17	22.0259	12.3084	16.5698	bnd_chr_HA_Zfp92_R1.macs2_peak_328730	chr5	149282078	149282178	PB1D10	SINE	Alu												Intron (ENSMUST00000071130.4/11690, intron 3 of 4)	5	149264767	149288153	23387	1	11690	17610	ENSMUSG00000060063	Alox5ap	arachidonate 5-lipoxygenase activating protein
chr5	149282133	149282377	245	-	35	245	149282155	17	22.0259	12.3084	16.5698	bnd_chr_HA_Zfp92_R1.macs2_peak_328730	chr5	149282091	149282251	ID_B1	SINE	B4												Intron (ENSMUST00000071130.4/11690, intron 3 of 4)	5	149264767	149288153	23387	1	11690	17610	ENSMUSG00000060063	Alox5ap	arachidonate 5-lipoxygenase activating protein
chr5	149282133	149282377	245	+	35	245	149282155	17	22.0259	12.3084	16.5698	bnd_chr_HA_Zfp92_R1.macs2_peak_328730	chr5	149282372	149282695	ORR1A2	LTR	ERVL-MaLR												Intron (ENSMUST00000071130.4/11690, intron 3 of 4)	5	149264767	149288153	23387	1	11690	17366	ENSMUSG00000060063	Alox5ap	arachidonate 5-lipoxygenase activating protein
chrX	5350087	5350537	451	-	36	451	5350102	17	22.0259	12.3084	16.5698	bnd_chr_HA_Zfp92_R1.macs2_peak_423228	chrX	5347718	5353984	L1Md_F2	LINE	L1												Distal Intergenic	20	5466898	5469265	2368	2	17870	119178	ENSMUSG00000044597	Mycs	myc-like oncogene, s-myc protein
chr1	189623564	189624173	610	+	37	610	189624000	15	21.4838	12.1705	16.0397	bnd_chr_HA_Zfp92_R1.macs2_peak_33655	chr1	189623939	189624015	PB1D10	SINE	Alu												Distal Intergenic	1	189640606	189688086	47481	2	108000	63913	ENSMUSG00000026605	Cenpf	centromere protein F
chr5	107311796	107312064	269	-	38	269	107311907	17	20.5437	11.5245	15.1188	bnd_chr_HA_Zfp92_R1.macs2_peak_321463	chr5	107311337	107313051	L1_Mus3	LINE	L1												Distal Intergenic	5	107331159	107387058	55900	1	114642	-19363	ENSMUSG00000029279	Brdt	bromodomain, testis-specific
chr5	5691180	5692105	926	+	39	926	5691863	14	19.9324	11.4759	14.5179	bnd_chr_HA_Zfp92_R1.macs2_peak_303578	chr5	5691398	5691439	L2	LINE	L2												Promoter (2-3kb)	5	5664829	5694578	29750	2	74051	2473	ENSMUSG00000015653	Steap2	six transmembrane epithelial antigen of prostate 2
chr5	5691180	5692105	926	-	39	926	5691863	14	19.9324	11.4759	14.5179	bnd_chr_HA_Zfp92_R1.macs2_peak_303578	chr5	5691544	5691674	B1_Mur1	SINE	Alu												Intron (ENSMUST00000115426.8/74051, intron 1 of 5)	5	5664829	5694578	29750	2	74051	3398	ENSMUSG00000015653	Steap2	six transmembrane epithelial antigen of prostate 2
chr5	5691180	5692105	926	-	39	926	5691863	14	19.9324	11.4759	14.5179	bnd_chr_HA_Zfp92_R1.macs2_peak_303578	chr5	5691787	5691856	PB1	SINE	Alu												Intron (ENSMUST00000115426.8/74051, intron 1 of 5)	5	5664829	5694578	29750	2	74051	3398	ENSMUSG00000015653	Steap2	six transmembrane epithelial antigen of prostate 2
chr8	105993317	105993964	648	-	40	648	105993807	15	18.869	10.9408	13.4849	bnd_chr_HA_Zfp92_R1.macs2_peak_397853	chr8	105993194	105993432	B4A	SINE	B4												Promoter (2-3kb)	8	105991337	106053840	62504	1	66369	2627	ENSMUSG00000031901	Dus2	dihydrouridine synthase 2
chr8	105993317	105993964	648	-	40	648	105993807	15	18.869	10.9408	13.4849	bnd_chr_HA_Zfp92_R1.macs2_peak_397853	chr8	105993482	105993593	RSINE1	SINE	B4												Promoter (2-3kb)	8	105991337	106053840	62504	1	66369	2627	ENSMUSG00000031901	Dus2	dihydrouridine synthase 2
chr8	105993317	105993964	648	+	40	648	105993807	15	18.869	10.9408	13.4849	bnd_chr_HA_Zfp92_R1.macs2_peak_397853	chr8	105993617	105993641	AT_rich	Low_complexity	Low_complexity												Promoter (1-2kb)	8	105991337	106053840	62504	1	66369	1980	ENSMUSG00000031901	Dus2	dihydrouridine synthase 2
chr8	105993317	105993964	648	-	40	648	105993807	15	18.869	10.9408	13.4849	bnd_chr_HA_Zfp92_R1.macs2_peak_397853	chr8	105993641	105993788	B1_Mus2	SINE	Alu												Promoter (2-3kb)	8	105991337	106053840	62504	1	66369	2627	ENSMUSG00000031901	Dus2	dihydrouridine synthase 2
chr8	105993317	105993964	648	-	40	648	105993807	15	18.869	10.9408	13.4849	bnd_chr_HA_Zfp92_R1.macs2_peak_397853	chr8	105993790	105993956	B3	SINE	B2												Promoter (2-3kb)	8	105991337	106053840	62504	1	66369	2627	ENSMUSG00000031901	Dus2	dihydrouridine synthase 2
chr8	105993317	105993964	648	+	40	648	105993807	15	18.869	10.9408	13.4849	bnd_chr_HA_Zfp92_R1.macs2_peak_397853	chr8	105993956	105994001	T-rich	Low_complexity	Low_complexity												Promoter (1-2kb)	8	105991337	106053840	62504	1	66369	1980	ENSMUSG00000031901	Dus2	dihydrouridine synthase 2
chrX	106040895	106041407	513	-	41	513	106040940	21	18.4989	9.21565	13.1233	bnd_chr_HA_Zfp92_R1.macs2_peak_438497	chrX	106040910	106041052	B1_Mur4	SINE	Alu												Intron (ENSMUST00000113557.7/11977, intron 1 of 22)	20	106027276	106124926	97651	1	11977	14131	ENSMUSG00000033792	Atp7a	ATPase, Cu++ transporting, alpha polypeptide
chr3	100166224	100166477	254	+	42	254	100166281	15	18.4165	10.7062	13.0452	bnd_chr_HA_Zfp92_R1.macs2_peak_266221	chr3	100166186	100166302	PB1D10	SINE	Alu												Intron (ENSMUST00000029459.9/14547, intron 1 of 13)	3	100138180	100162407	24228	2	269470	-3817	ENSMUSG00000033285	Wdr3	WD repeat domain 3
chr3	100166224	100166477	254	+	42	254	100166281	15	18.4165	10.7062	13.0452	bnd_chr_HA_Zfp92_R1.macs2_peak_266221	chr3	100166308	100166375	ID4_	SINE	ID												Intron (ENSMUST00000029459.9/14547, intron 1 of 13)	3	100138180	100162407	24228	2	269470	-3817	ENSMUSG00000033285	Wdr3	WD repeat domain 3
chrX	142555572	142556097	526	+	43	526	142555913	13	18.2431	10.7108	12.8757	bnd_chr_HA_Zfp92_R1.macs2_peak_444043	chrX	142555711	142555764	(GGA)n	Simple_repeat	Simple_repeat												Distal Intergenic	20	142681406	142843494	162089	1	209497	-125309	ENSMUSG00000047045	Tmem164	transmembrane protein 164
chrX	142555572	142556097	526	+	43	526	142555913	13	18.2431	10.7108	12.8757	bnd_chr_HA_Zfp92_R1.macs2_peak_444043	chrX	142555869	142556004	B1_Mus2	SINE	Alu												Distal Intergenic	20	142681406	142843494	162089	1	209497	-125309	ENSMUSG00000047045	Tmem164	transmembrane protein 164
chrX	142555572	142556097	526	+	43	526	142555913	13	18.2431	10.7108	12.8757	bnd_chr_HA_Zfp92_R1.macs2_peak_444043	chrX	142556004	142556344	(GAAA)n	Simple_repeat	Simple_repeat												Distal Intergenic	20	142681406	142843494	162089	1	209497	-125309	ENSMUSG00000047045	Tmem164	transmembrane protein 164
chr13	40989699	40989998	300	-	44	300	40989835	18	18.1111	9.87101	12.7498	bnd_chr_HA_Zfp92_R1.macs2_peak_105788	chr13	40989727	40989831	PB1D10	SINE	Alu												Intron (ENSMUST00000153685.1/102633880, intron 1 of 4)	13	41001023	41013015	11993	1	68083	-11324	ENSMUSG00000038683	Pak1ip1	PAK1 interacting protein 1
chr8	65369165	65370286	1122	-	45	1122	65370030	13	17.8894	10.5589	12.5355	bnd_chr_HA_Zfp92_R1.macs2_peak_390492	chr8	65369302	65369648	MTEb	LTR	ERVL-MaLR												Distal Intergenic	8	65085613	65129563	43951	2	407795	-240723	ENSMUSG00000074300	Smim31	small integral membrane protein 31
chr8	65369165	65370286	1122	-	45	1122	65370030	13	17.8894	10.5589	12.5355	bnd_chr_HA_Zfp92_R1.macs2_peak_390492	chr8	65369993	65370333	MLT1A	LTR	ERVL-MaLR												Distal Intergenic	8	65085613	65129563	43951	2	407795	-240723	ENSMUSG00000074300	Smim31	small integral membrane protein 31
chr10	78006903	78007281	379	-	46	379	78007088	13	17.1219	10.2127	11.7913	bnd_chr_HA_Zfp92_R1.macs2_peak_47951	chr10	78006980	78007093	B1F	SINE	Alu												Intron (ENSMUST00000020522.8/18641, intron 1 of 21)	10	77986947	78010083	23137	2	18641	3180	ENSMUSG00000020277	Pfkl	phosphofructokinase, liver, B-type
chr2	43653801	43654273	473	-	47	473	43654154	13	17.1219	10.2127	11.7913	bnd_chr_HA_Zfp92_R1.macs2_peak_225359	chr2	43653030	43654263	Lx7	LINE	L1												Intron (ENSMUST00000028223.8/70789, intron 10 of 13)	2	43748824	44395953	647130	1	76117	-95023	ENSMUSG00000049744	Arhgap15	Rho GTPase activating protein 15
chr2	43653801	43654273	473	-	47	473	43654154	13	17.1219	10.2127	11.7913	bnd_chr_HA_Zfp92_R1.macs2_peak_225359	chr2	43654263	43654656	MTA_Mm	LTR	ERVL-MaLR												Intron (ENSMUST00000028223.8/70789, intron 10 of 13)	2	43748824	44395953	647130	1	76117	-95023	ENSMUSG00000049744	Arhgap15	Rho GTPase activating protein 15
chr2	24711740	24712352	613	+	48	613	24711834	12	16.4492	9.88853	11.14	bnd_chr_HA_Zfp92_R1.macs2_peak_222092	chr2	24709152	24713227	L1_Mur2	LINE	L1												Intron (ENSMUST00000070864.13/12287, intron 10 of 45)	2	24603887	24763152	159266	2	12287	50800	ENSMUSG00000004113	Cacna1b	calcium channel, voltage-dependent, N type, alpha 1B subunit
chr11	104534737	104534988	252	*	49	252	104534822	12	16.2556	9.80472	10.9515	bnd_chr_HA_Zfp92_R1.macs2_peak_75625																		Exon (ENSMUST00000093923.8/217232, exon 3 of 19)	11	104502745	104550620	47876	2	217232	15632	ENSMUSG00000020687	Cdc27	cell division cycle 27
chr14	20766998	20767312	315	-	50	315	20767131	25	16.2409	6.88835	10.9385	bnd_chr_HA_Zfp92_R1.macs2_peak_121235	chr14	20766696	20767256	L1MA6	LINE	L1												Intron (ENSMUST00000100837.10/12325, intron 5 of 18)	14	20734875	20794088	59214	2	12325	27090	ENSMUSG00000021820	Camk2g	calcium/calmodulin-dependent protein kinase II gamma
chr14	20766998	20767312	315	+	50	315	20767131	25	16.2409	6.88835	10.9385	bnd_chr_HA_Zfp92_R1.macs2_peak_121235	chr14	20767256	20767279	(TTCC)n	Simple_repeat	Simple_repeat												Intron (ENSMUST00000100837.10/12325, intron 5 of 18)	14	20734875	20794088	59214	2	12325	26776	ENSMUSG00000021820	Camk2g	calcium/calmodulin-dependent protein kinase II gamma
chr14	20766998	20767312	315	-	50	315	20767131	25	16.2409	6.88835	10.9385	bnd_chr_HA_Zfp92_R1.macs2_peak_121235	chr14	20767282	20767413	B1F1	SINE	Alu												Intron (ENSMUST00000100837.10/12325, intron 5 of 18)	14	20734875	20794088	59214	2	12325	27090	ENSMUSG00000021820	Camk2g	calcium/calmodulin-dependent protein kinase II gamma
chr5	147010967	147011466	500	+	51	500	147011353	14	16.1003	9.60379	10.8015	bnd_chr_HA_Zfp92_R1.macs2_peak_328384	chr5	147011187	147011216	(TG)n	Simple_repeat	Simple_repeat												Distal Intergenic	5	146951573	146963800	12228	2	76366	-47167	ENSMUSG00000016510	Mtif3	mitochondrial translational initiation factor 3
chr5	147010967	147011466	500	+	51	500	147011353	14	16.1003	9.60379	10.8015	bnd_chr_HA_Zfp92_R1.macs2_peak_328384	chr5	147011299	147011355	PB1D11	SINE	Alu												Distal Intergenic	5	146951573	146963800	12228	2	76366	-47167	ENSMUSG00000016510	Mtif3	mitochondrial translational initiation factor 3
chr8	111231951	111232552	602	+	52	602	111232042	14	16.1003	9.60379	10.8015	bnd_chr_HA_Zfp92_R1.macs2_peak_398786	chr8	111231949	111232097	B1_Mm	SINE	Alu												Intron (ENSMUST00000169020.7/20340, intron 1 of 25)	8	111154421	111259216	104796	2	20340	26664	ENSMUSG00000003316	Glg1	golgi apparatus protein 1
chr8	111231951	111232552	602	+	52	602	111232042	14	16.1003	9.60379	10.8015	bnd_chr_HA_Zfp92_R1.macs2_peak_398786	chr8	111232255	111232445	B2_Mm1t	SINE	B2												Intron (ENSMUST00000169020.7/20340, intron 1 of 25)	8	111154421	111259216	104796	2	20340	26664	ENSMUSG00000003316	Glg1	golgi apparatus protein 1
chr8	111231951	111232552	602	+	52	602	111232042	14	16.1003	9.60379	10.8015	bnd_chr_HA_Zfp92_R1.macs2_peak_398786	chr8	111232454	111232601	B1_Mus2	SINE	Alu												Intron (ENSMUST00000169020.7/20340, intron 1 of 25)	8	111154421	111259216	104796	2	20340	26664	ENSMUSG00000003316	Glg1	golgi apparatus protein 1
chrX	87899410	87899930	521	-	53	521	87899464	13	15.8172	9.57321	10.5299	bnd_chr_HA_Zfp92_R1.macs2_peak_435440	chrX	87899274	87899484	7SLRNA	srpRNA	srpRNA												Exon (ENSMUST00000175315.2/ENSMUST00000175315.2, exon 1 of 1)	20	86740870	88115645	1374776	2	331461	216235	ENSMUSG00000052372	Il1rapl1	interleukin 1 receptor accessory protein-like 1
chrX	87899410	87899930	521	+	53	521	87899464	13	15.8172	9.57321	10.5299	bnd_chr_HA_Zfp92_R1.macs2_peak_435440	chrX	87899484	87900123	L1_Mus1	LINE	L1												Exon (ENSMUST00000175315.2/ENSMUST00000175315.2, exon 1 of 1)	20	86740870	88115645	1374776	2	331461	215715	ENSMUSG00000052372	Il1rapl1	interleukin 1 receptor accessory protein-like 1
chr6	119456658	119457091	434	-	54	434	119456708	12	15.2211	9.33024	9.9537	bnd_chr_HA_Zfp92_R1.macs2_peak_350115	chr6	119456868	119456948	ID	SINE	ID												Intron (ENSMUST00000178696.7/22419, intron 1 of 4)	6	119479668	119482630	2963	1	101358	-23010	ENSMUSG00000030019	Fbxl14	F-box and leucine-rich repeat protein 14
chr6	119456658	119457091	434	-	54	434	119456708	12	15.2211	9.33024	9.9537	bnd_chr_HA_Zfp92_R1.macs2_peak_350115	chr6	119456564	119456712	B1_Mus2	SINE	Alu												Intron (ENSMUST00000178696.7/22419, intron 1 of 4)	6	119479668	119482630	2963	1	101358	-23010	ENSMUSG00000030019	Fbxl14	F-box and leucine-rich repeat protein 14
chr6	119456658	119457091	434	-	54	434	119456708	12	15.2211	9.33024	9.9537	bnd_chr_HA_Zfp92_R1.macs2_peak_350115	chr6	119456824	119456935	ID4_	SINE	ID												Intron (ENSMUST00000178696.7/22419, intron 1 of 4)	6	119479668	119482630	2963	1	101358	-23010	ENSMUSG00000030019	Fbxl14	F-box and leucine-rich repeat protein 14
chr6	119456658	119457091	434	-	54	434	119456708	12	15.2211	9.33024	9.9537	bnd_chr_HA_Zfp92_R1.macs2_peak_350115	chr6	119456933	119457070	PB1D10	SINE	Alu												Intron (ENSMUST00000178696.7/22419, intron 1 of 4)	6	119479668	119482630	2963	1	101358	-23010	ENSMUSG00000030019	Fbxl14	F-box and leucine-rich repeat protein 14
chr14	62539418	62541460	2043	+	55	2043	62541018	11	14.654	9.05051	9.40674	bnd_chr_HA_Zfp92_R1.macs2_peak_127961	chr14	62540708	62540740	(CAG)n	Simple_repeat	Simple_repeat												Exon (ENSMUST00000224324.1/ENSMUST00000224324.1, exon 1 of 1)	14	62555737	62608486	52750	1	629059	-14277	ENSMUSG00000035184	Fam124a	family with sequence similarity 124, member A
chr19	55262062	55262350	289	-	56	289	55262214	12	14.4898	8.96857	9.24421	bnd_chr_HA_Zfp92_R1.macs2_peak_216970	chr19	55262117	55262201	PB1	SINE	Alu												Intron (ENSMUST00000225551.1/433256, intron 1 of 4)	19	55251938	55297720	45783	1	433256	10412	ENSMUSG00000024981	Acsl5	acyl-CoA synthetase long-chain family member 5
chr6	10186386	10186817	432	+	57	432	10186422	11	14.4818	8.97444	9.2403	bnd_chr_HA_Zfp92_R1.macs2_peak_330457	chr6	10185593	10186388	Lx2	LINE	L1												Distal Intergenic	6	10971560	10979638	8079	2	57866	792821		AA545190	EST AA545190
chr6	10186386	10186817	432	+	57	432	10186422	11	14.4818	8.97444	9.2403	bnd_chr_HA_Zfp92_R1.macs2_peak_330457	chr6	10186388	10186467	(GAATG)n	Simple_repeat	Simple_repeat												Distal Intergenic	6	10971560	10979638	8079	2	57866	792821		AA545190	EST AA545190
chr6	10186386	10186817	432	+	57	432	10186422	11	14.4818	8.97444	9.2403	bnd_chr_HA_Zfp92_R1.macs2_peak_330457	chr6	10186467	10186594	Lx2	LINE	L1												Distal Intergenic	6	10971560	10979638	8079	2	57866	792821		AA545190	EST AA545190
chr6	10186386	10186817	432	-	57	432	10186422	11	14.4818	8.97444	9.2403	bnd_chr_HA_Zfp92_R1.macs2_peak_330457	chr6	10186594	10187257	L1_Mur1	LINE	L1												Distal Intergenic	6	10971560	10979638	8079	2	57866	793252		AA545190	EST AA545190
chr6	120072627	120074500	1874	+	58	1874	120073981	11	14.4818	8.97444	9.2403	bnd_chr_HA_Zfp92_R1.macs2_peak_350190	chr6	120072587	120072782	MLT1O	LTR	ERVL-MaLR												Distal Intergenic	6	120093350	120200339	106990	1	29862	-18850	ENSMUSG00000041377	Ninj2	ninjurin 2
chr6	120072627	120074500	1874	-	58	1874	120073981	11	14.4818	8.97444	9.2403	bnd_chr_HA_Zfp92_R1.macs2_peak_350190	chr6	120072879	120073096	Lx8	LINE	L1												Distal Intergenic	6	120093350	120200339	106990	1	29862	-20723	ENSMUSG00000041377	Ninj2	ninjurin 2
chr6	120072627	120074500	1874	-	58	1874	120073981	11	14.4818	8.97444	9.2403	bnd_chr_HA_Zfp92_R1.macs2_peak_350190	chr6	120073114	120073206	URR1A	DNA	hAT-Charlie												Distal Intergenic	6	120093350	120200339	106990	1	29862	-20723	ENSMUSG00000041377	Ninj2	ninjurin 2
chr6	120072627	120074500	1874	-	58	1874	120073981	11	14.4818	8.97444	9.2403	bnd_chr_HA_Zfp92_R1.macs2_peak_350190	chr6	120073238	120073356	ID_B1	SINE	B4												Distal Intergenic	6	120093350	120200339	106990	1	29862	-20723	ENSMUSG00000041377	Ninj2	ninjurin 2
chr6	120072627	120074500	1874	-	58	1874	120073981	11	14.4818	8.97444	9.2403	bnd_chr_HA_Zfp92_R1.macs2_peak_350190	chr6	120073356	120073382	B1F	SINE	Alu												Distal Intergenic	6	120093350	120200339	106990	1	29862	-20723	ENSMUSG00000041377	Ninj2	ninjurin 2
chr6	120072627	120074500	1874	-	58	1874	120073981	11	14.4818	8.97444	9.2403	bnd_chr_HA_Zfp92_R1.macs2_peak_350190	chr6	120073408	120073748	MTEb	LTR	ERVL-MaLR												Distal Intergenic	6	120093350	120200339	106990	1	29862	-20723	ENSMUSG00000041377	Ninj2	ninjurin 2
chr6	120072627	120074500	1874	-	58	1874	120073981	11	14.4818	8.97444	9.2403	bnd_chr_HA_Zfp92_R1.macs2_peak_350190	chr6	120073801	120073948	B1_Mus2	SINE	Alu												Distal Intergenic	6	120093350	120200339	106990	1	29862	-20723	ENSMUSG00000041377	Ninj2	ninjurin 2
chr6	120072627	120074500	1874	-	58	1874	120073981	11	14.4818	8.97444	9.2403	bnd_chr_HA_Zfp92_R1.macs2_peak_350190	chr6	120073953	120074139	B3	SINE	B2												Distal Intergenic	6	120093350	120200339	106990	1	29862	-20723	ENSMUSG00000041377	Ninj2	ninjurin 2
chr6	120072627	120074500	1874	+	58	1874	120073981	11	14.4818	8.97444	9.2403	bnd_chr_HA_Zfp92_R1.macs2_peak_350190	chr6	120074147	120074169	AT_rich	Low_complexity	Low_complexity												Distal Intergenic	6	120093350	120200339	106990	1	29862	-18850	ENSMUSG00000041377	Ninj2	ninjurin 2
chr6	120072627	120074500	1874	+	58	1874	120073981	11	14.4818	8.97444	9.2403	bnd_chr_HA_Zfp92_R1.macs2_peak_350190	chr6	120074174	120074224	RMER17D	LTR	ERVK												Distal Intergenic	6	120093350	120200339	106990	1	29862	-18850	ENSMUSG00000041377	Ninj2	ninjurin 2
chr6	120072627	120074500	1874	+	58	1874	120073981	11	14.4818	8.97444	9.2403	bnd_chr_HA_Zfp92_R1.macs2_peak_350190	chr6	120074224	120074267	(TG)n	Simple_repeat	Simple_repeat												Distal Intergenic	6	120093350	120200339	106990	1	29862	-18850	ENSMUSG00000041377	Ninj2	ninjurin 2
chr6	120072627	120074500	1874	-	58	1874	120073981	11	14.4818	8.97444	9.2403	bnd_chr_HA_Zfp92_R1.macs2_peak_350190	chr6	120074271	120074416	RSINE1	SINE	B4												Distal Intergenic	6	120093350	120200339	106990	1	29862	-20723	ENSMUSG00000041377	Ninj2	ninjurin 2
chr6	120072627	120074500	1874	+	58	1874	120073981	11	14.4818	8.97444	9.2403	bnd_chr_HA_Zfp92_R1.macs2_peak_350190	chr6	120074416	120074501	RMER17D	LTR	ERVK												Distal Intergenic	6	120093350	120200339	106990	1	29862	-18850	ENSMUSG00000041377	Ninj2	ninjurin 2
chr12	111139975	111140221	247	+	59	247	111140013	12	14.3351	8.88941	9.10235	bnd_chr_HA_Zfp92_R1.macs2_peak_97343	chr12	111139875	111140016	B1F	SINE	Alu												Distal Intergenic	12	111166370	111267153	100784	1	22031	-26149	ENSMUSG00000021277	Traf3	TNF receptor-associated factor 3
chr19	5808436	5809046	611	+	60	611	5808490	12	14.3351	8.88941	9.10235	bnd_chr_HA_Zfp92_R1.macs2_peak_207929	chr19	5808392	5808510	PB1	SINE	Alu	EM10E0670292	266	5808952	5809274	255,205,0	dELS	dELS	2.66281	enhD	E0670292	EM10E0670292 distal enhancer-like signature	Distal Intergenic	19	5795690	5802672	6983	2	72289	-5764	ENSMUSG00000092341	Malat1	metastasis associated lung adenocarcinoma transcript 1 (non-coding RNA)
chr6	17957049	17957852	804	+	61	804	17957191	12	14.3351	8.88941	9.10235	bnd_chr_HA_Zfp92_R1.macs2_peak_331915	chr6	17956853	17957652	L1_Rod	LINE	L1												Distal Intergenic	6	17988940	18030585	41646	2	22413	72733	ENSMUSG00000010797	Wnt2	wingless-type MMTV integration site family, member 2
chr5	89536186	89536560	375	+	62	375	89536298	15	14.2411	8.31243	9.02176	bnd_chr_HA_Zfp92_R1.macs2_peak_318766	chr5	89536327	89536468	RLTR20C1_MM	LTR	ERVK												Intron (ENSMUST00000048557.2/104443, intron 1 of 3)	5	89527429	89583740	56312	1	104443	8757	ENSMUSG00000035528	Npffr2	neuropeptide FF receptor 2
chr5	89536186	89536560	375	+	62	375	89536298	15	14.2411	8.31243	9.02176	bnd_chr_HA_Zfp92_R1.macs2_peak_318766	chr5	89536186	89536393	7SLRNA	srpRNA	srpRNA												Intron (ENSMUST00000048557.2/104443, intron 1 of 3)	5	89527429	89583740	56312	1	104443	8757	ENSMUSG00000035528	Npffr2	neuropeptide FF receptor 2
chr11	54140029	54140544	516	+	63	516	54140200	50	13.8319	3.42916	8.61815	bnd_chr_HA_Zfp92_R1.macs2_peak_66976	chr11	54140142	54140318	B2_Mm1t	SINE	B2												Distal Intergenic	11	54100095	54131665	31571	1	18452	39934	ENSMUSG00000018906	P4ha2	procollagen-proline, 2-oxoglutarate 4-dioxygenase (proline 4-hydroxylase), alpha II polypeptide
chr11	54140029	54140544	516	+	63	516	54140200	50	13.8319	3.42916	8.61815	bnd_chr_HA_Zfp92_R1.macs2_peak_66976	chr11	54140320	54140378	(GGA)n	Simple_repeat	Simple_repeat												Distal Intergenic	11	54100095	54131665	31571	1	18452	39934	ENSMUSG00000018906	P4ha2	procollagen-proline, 2-oxoglutarate 4-dioxygenase (proline 4-hydroxylase), alpha II polypeptide
chr10	8959810	8960423	614	-	64	614	8959861	17	13.8173	7.54008	8.60358	bnd_chr_HA_Zfp92_R1.macs2_peak_35522	chr10	8959695	8959916	ID_B1	SINE	B4												Intron (ENSMUST00000213841.1/ENSMUST00000213841.1, intron 1 of 1)	10	8722219	8886070	163852	2	70097	-74353	ENSMUSG00000015305	Sash1	SAM and SH3 domain containing 1
chr10	8959810	8960423	614	+	64	614	8959861	17	13.8173	7.54008	8.60358	bnd_chr_HA_Zfp92_R1.macs2_peak_35522	chr10	8959923	8959962	(TC)n	Simple_repeat	Simple_repeat												Intron (ENSMUST00000213841.1/ENSMUST00000213841.1, intron 1 of 1)	10	8722219	8886070	163852	2	70097	-73740	ENSMUSG00000015305	Sash1	SAM and SH3 domain containing 1
chr10	8959810	8960423	614	-	64	614	8959861	17	13.8173	7.54008	8.60358	bnd_chr_HA_Zfp92_R1.macs2_peak_35522	chr10	8960105	8960310	B4A	SINE	B4												Intron (ENSMUST00000213841.1/ENSMUST00000213841.1, intron 1 of 1)	10	8722219	8886070	163852	2	70097	-74353	ENSMUSG00000015305	Sash1	SAM and SH3 domain containing 1
chr12	4417701	4418096	396	+	65	396	4417921	19	13.8077	7.01839	8.59809	bnd_chr_HA_Zfp92_R1.macs2_peak_78714	chr12	4417678	4418528	L1MA6	LINE	L1												Intron (ENSMUST00000085814.4/17977, intron 1 of 22)	12	4247362	4477182	229821	2	17977	59086	ENSMUSG00000020647	Ncoa1	nuclear receptor coactivator 1
chr17	85057589	85058248	660	-	66	660	85058077	10	13.3633	8.41563	8.15929	bnd_chr_HA_Zfp92_R1.macs2_peak_189863	chr17	85058029	85058142	PB1D7	SINE	Alu												Intron (ENSMUST00000024944.8/20532, intron 7 of 9)	17	85028376	85064236	35861	1	20532	29872	ENSMUSG00000024131	Slc3a1	solute carrier family 3, member 1
chr17	85057589	85058248	660	-	66	660	85058077	10	13.3633	8.41563	8.15929	bnd_chr_HA_Zfp92_R1.macs2_peak_189863	chr17	85058237	85058498	B4A	SINE	B4												Intron (ENSMUST00000024944.8/20532, intron 7 of 9)	17	85028376	85064236	35861	1	20532	29872	ENSMUSG00000024131	Slc3a1	solute carrier family 3, member 1
chrX	122831388	122831652	265	+	67	265	122831452	10	13.3633	8.41563	8.15929	bnd_chr_HA_Zfp92_R1.macs2_peak_441263	chrX	122831387	122831461	(CATTC)n	Simple_repeat	Simple_repeat												Distal Intergenic	20	123103495	123188795	85301	1	73061	-271843	ENSMUSG00000079450	Cldn34c1	claudin 34C1
chrX	122831388	122831652	265	+	67	265	122831452	10	13.3633	8.41563	8.15929	bnd_chr_HA_Zfp92_R1.macs2_peak_441263	chrX	122831468	122831590	(TCTA)n	Simple_repeat	Simple_repeat												Distal Intergenic	20	123103495	123188795	85301	1	73061	-271843	ENSMUSG00000079450	Cldn34c1	claudin 34C1
chrX	122831388	122831652	265	-	67	265	122831452	10	13.3633	8.41563	8.15929	bnd_chr_HA_Zfp92_R1.macs2_peak_441263	chrX	122831590	122832154	RLTR20A2B_MM	LTR	ERVK												Distal Intergenic	20	123103495	123188795	85301	1	73061	-272107	ENSMUSG00000079450	Cldn34c1	claudin 34C1
chr14	30502531	30503059	529	-	68	529	30502586	10	12.9295	8.22657	7.75271	bnd_chr_HA_Zfp92_R1.macs2_peak_122764	chr14	30502483	30502579	PB1D11	SINE	Alu												Exon (ENSMUST00000224453.1/75901, exon 4 of 6)	14	30039939	30491455	451517	2	12289	-11604	ENSMUSG00000015968	Cacna1d	calcium channel, voltage-dependent, L type, alpha 1D subunit
chr14	30502531	30503059	529	-	68	529	30502586	10	12.9295	8.22657	7.75271	bnd_chr_HA_Zfp92_R1.macs2_peak_122764	chr14	30502499	30502649	MT2B2	LTR	ERVL												Exon (ENSMUST00000224453.1/75901, exon 4 of 6)	14	30039939	30491455	451517	2	12289	-11604	ENSMUSG00000015968	Cacna1d	calcium channel, voltage-dependent, L type, alpha 1D subunit
chr14	30502531	30503059	529	+	68	529	30502586	10	12.9295	8.22657	7.75271	bnd_chr_HA_Zfp92_R1.macs2_peak_122764	chr14	30502678	30502724	(TTTC)n	Simple_repeat	Simple_repeat												Exon (ENSMUST00000224453.1/75901, exon 4 of 6)	14	30039939	30491455	451517	2	12289	-11076	ENSMUSG00000015968	Cacna1d	calcium channel, voltage-dependent, L type, alpha 1D subunit
chr3	149317221	149317490	270	-	69	270	149317331	11	12.9033	8.21499	7.72995	bnd_chr_HA_Zfp92_R1.macs2_peak_275004	chr3	149317194	149317285	PB1	SINE	Alu												Intron (ENSMUST00000199980.1/ENSMUST00000199980.1, intron 2 of 7)	3	148815583	148990555	174973	2	99633	-326935	ENSMUSG00000028184	Adgrl2	adhesion G protein-coupled receptor L2
chr3	149317221	149317490	270	-	69	270	149317331	11	12.9033	8.21499	7.72995	bnd_chr_HA_Zfp92_R1.macs2_peak_275004	chr3	149317285	149317352	B4	SINE	B4												Intron (ENSMUST00000199980.1/ENSMUST00000199980.1, intron 2 of 7)	3	148815583	148990555	174973	2	99633	-326935	ENSMUSG00000028184	Adgrl2	adhesion G protein-coupled receptor L2
chr3	149317221	149317490	270	+	69	270	149317331	11	12.9033	8.21499	7.72995	bnd_chr_HA_Zfp92_R1.macs2_peak_275004	chr3	149317411	149317548	B1_Mus1	SINE	Alu												Intron (ENSMUST00000199980.1/ENSMUST00000199980.1, intron 2 of 7)	3	148815583	148990555	174973	2	99633	-326666	ENSMUSG00000028184	Adgrl2	adhesion G protein-coupled receptor L2
chr10	34629577	34630039	463	+	70	463	34629922	11	12.8851	8.20561	7.71215	bnd_chr_HA_Zfp92_R1.macs2_peak_40170	chr10	34626223	34630579	Lx	LINE	L1												Distal Intergenic	10	34483399	34611278	127880	1	14302	146178	ENSMUSG00000019779	Frk	fyn-related kinase
chr15	24178704	24178959	256	-	71	256	24178824	11	12.8851	8.20561	7.71215	bnd_chr_HA_Zfp92_R1.macs2_peak_143742	chr15	24177774	24182681	L1Md_F2	LINE	L1												Distal Intergenic	15	25363277	25413764	50488	2	70350	1235060	ENSMUSG00000045763	Basp1	brain abundant, membrane attached signal protein 1
chr7	80552643	80553197	555	+	72	555	80553039	11	12.8851	8.20561	7.71215	bnd_chr_HA_Zfp92_R1.macs2_peak_367898	chr7	80552983	80553093	B1_Mus2	SINE	Alu												Distal Intergenic	7	80454733	80535119	80387	2	12144	-17524	ENSMUSG00000030528	Blm	Bloom syndrome, RecQ like helicase
chr7	80552643	80553197	555	+	72	555	80553039	11	12.8851	8.20561	7.71215	bnd_chr_HA_Zfp92_R1.macs2_peak_367898	chr7	80553093	80553255	B2_Mm1a	SINE	B2												Distal Intergenic	7	80454733	80535119	80387	2	12144	-17524	ENSMUSG00000030528	Blm	Bloom syndrome, RecQ like helicase
chr7	80552643	80553197	555	-	72	555	80553039	11	12.8851	8.20561	7.71215	bnd_chr_HA_Zfp92_R1.macs2_peak_367898	chr7	80552406	80552681	B4	SINE	B4												Distal Intergenic	7	80454733	80535119	80387	2	12144	-18078	ENSMUSG00000030528	Blm	Bloom syndrome, RecQ like helicase
chr7	80552643	80553197	555	-	72	555	80553039	11	12.8851	8.20561	7.71215	bnd_chr_HA_Zfp92_R1.macs2_peak_367898	chr7	80552731	80552792	MLT1B	LTR	ERVL-MaLR												Distal Intergenic	7	80454733	80535119	80387	2	12144	-18078	ENSMUSG00000030528	Blm	Bloom syndrome, RecQ like helicase
chr7	80552643	80553197	555	+	72	555	80553039	11	12.8851	8.20561	7.71215	bnd_chr_HA_Zfp92_R1.macs2_peak_367898	chr7	80552859	80552964	PB1D10	SINE	Alu												Distal Intergenic	7	80454733	80535119	80387	2	12144	-17524	ENSMUSG00000030528	Blm	Bloom syndrome, RecQ like helicase
chr11	80363371	80363617	247	-	73	247	80363432	10	12.4875	8.02426	7.33151	bnd_chr_HA_Zfp92_R1.macs2_peak_71537	chr11	80363310	80363428	B1F	SINE	Alu												3' UTR	11	80360492	80378034	17543	2	70591	14663	ENSMUSG00000057181	5730455P16Rik	RIKEN cDNA 5730455P16 gene
chr15	88679789	88680082	294	+	74	294	88679919	11	12.3261	7.9107	7.17469	bnd_chr_HA_Zfp92_R1.macs2_peak_155254	chr15	88679849	88679938	B1_Mur3	SINE	Alu												Distal Intergenic	15	88687034	88734233	47200	2	223770	54151	ENSMUSG00000022387	Brd1	bromodomain containing 1
chr15	88679789	88680082	294	+	74	294	88679919	11	12.3261	7.9107	7.17469	bnd_chr_HA_Zfp92_R1.macs2_peak_155254	chr15	88680026	88680061	(TTTC)n	Simple_repeat	Simple_repeat												Distal Intergenic	15	88687034	88734233	47200	2	223770	54151	ENSMUSG00000022387	Brd1	bromodomain containing 1
chr14	104336095	104337224	1130	-	75	1130	104337018	9	11.8082	7.65058	6.67153	bnd_chr_HA_Zfp92_R1.macs2_peak_135636	chr14	104335831	104336505	Lx8b	LINE	L1												Intron (ENSMUST00000228095.1/ENSMUST00000228095.1, intron 1 of 4)	14	104461676	104467999	6324	2	18996	131904	ENSMUSG00000048349	Pou4f1	POU domain, class 4, transcription factor 1
chr14	104336095	104337224	1130	-	75	1130	104337018	9	11.8082	7.65058	6.67153	bnd_chr_HA_Zfp92_R1.macs2_peak_135636	chr14	104336695	104336918	Lx8b	LINE	L1												Intron (ENSMUST00000228095.1/ENSMUST00000228095.1, intron 1 of 4)	14	104461676	104467999	6324	2	18996	131904	ENSMUSG00000048349	Pou4f1	POU domain, class 4, transcription factor 1
chr14	104336095	104337224	1130	+	75	1130	104337018	9	11.8082	7.65058	6.67153	bnd_chr_HA_Zfp92_R1.macs2_peak_135636	chr14	104336922	104337084	(CGGAA)n	Simple_repeat	Simple_repeat												Intron (ENSMUST00000228095.1/ENSMUST00000228095.1, intron 1 of 4)	14	104461676	104467999	6324	2	18996	130775	ENSMUSG00000048349	Pou4f1	POU domain, class 4, transcription factor 1
chr14	104336095	104337224	1130	-	75	1130	104337018	9	11.8082	7.65058	6.67153	bnd_chr_HA_Zfp92_R1.macs2_peak_135636	chr14	104337084	104338140	L1_Mur3	LINE	L1												Intron (ENSMUST00000228095.1/ENSMUST00000228095.1, intron 1 of 4)	14	104461676	104467999	6324	2	18996	131904	ENSMUSG00000048349	Pou4f1	POU domain, class 4, transcription factor 1
chr4	29854947	29855189	243	-	76	243	29855038	9	11.8082	7.65058	6.67153	bnd_chr_HA_Zfp92_R1.macs2_peak_281964	chr4	29854011	29855228	Tigger1	DNA	TcMar-Tigger												Distal Intergenic	4	29068079	29088811	20733	1	102634169	787110		Gm11917	predicted gene 11917
chr4	127895081	127896401	1321	+	77	1321	127896281	9	11.8082	7.65058	6.67153	bnd_chr_HA_Zfp92_R1.macs2_peak_298894	chr4	127895613	127896677	Tigger1	DNA	TcMar-Tigger												Distal Intergenic	4	127927592	127970951	43360	2	635169	74550	ENSMUSG00000028813	CK137956	cDNA sequence CK137956
chr4	127895081	127896401	1321	+	77	1321	127896281	9	11.8082	7.65058	6.67153	bnd_chr_HA_Zfp92_R1.macs2_peak_298894	chr4	127894698	127895120	Tigger1	DNA	TcMar-Tigger												Distal Intergenic	4	127927592	127970951	43360	2	635169	74550	ENSMUSG00000028813	CK137956	cDNA sequence CK137956
chr4	127895081	127896401	1321	-	77	1321	127896281	9	11.8082	7.65058	6.67153	bnd_chr_HA_Zfp92_R1.macs2_peak_298894	chr4	127895135	127895158	Lx8	LINE	L1												Distal Intergenic	4	127927592	127970951	43360	2	635169	75870	ENSMUSG00000028813	CK137956	cDNA sequence CK137956
chr4	127895081	127896401	1321	+	77	1321	127896281	9	11.8082	7.65058	6.67153	bnd_chr_HA_Zfp92_R1.macs2_peak_298894	chr4	127895158	127895197	(CA)n	Simple_repeat	Simple_repeat												Distal Intergenic	4	127927592	127970951	43360	2	635169	74550	ENSMUSG00000028813	CK137956	cDNA sequence CK137956
chr4	127895081	127896401	1321	-	77	1321	127896281	9	11.8082	7.65058	6.67153	bnd_chr_HA_Zfp92_R1.macs2_peak_298894	chr4	127895197	127895600	Lx8	LINE	L1												Distal Intergenic	4	127927592	127970951	43360	2	635169	75870	ENSMUSG00000028813	CK137956	cDNA sequence CK137956
chr4	132862119	132862470	352	-	78	352	132862301	9	11.8082	7.65058	6.67153	bnd_chr_HA_Zfp92_R1.macs2_peak_299620	chr4	132862117	132862261	B1_Mus1	SINE	Alu												Intron (ENSMUST00000030698.4/100226, intron 5 of 8)	4	132826929	132843169	16241	2	100336	-19301	ENSMUSG00000028882	Ppp1r8	protein phosphatase 1, regulatory subunit 8
chr4	132862119	132862470	352	+	78	352	132862301	9	11.8082	7.65058	6.67153	bnd_chr_HA_Zfp92_R1.macs2_peak_299620	chr4	132862261	132862286	T-rich	Low_complexity	Low_complexity												Intron (ENSMUST00000030698.4/100226, intron 5 of 8)	4	132826929	132843169	16241	2	100336	-18950	ENSMUSG00000028882	Ppp1r8	protein phosphatase 1, regulatory subunit 8
chr4	132862119	132862470	352	-	78	352	132862301	9	11.8082	7.65058	6.67153	bnd_chr_HA_Zfp92_R1.macs2_peak_299620	chr4	132862288	132862434	B1_Mur2	SINE	Alu												Intron (ENSMUST00000030698.4/100226, intron 5 of 8)	4	132826929	132843169	16241	2	100336	-19301	ENSMUSG00000028882	Ppp1r8	protein phosphatase 1, regulatory subunit 8
chr4	132862119	132862470	352	+	78	352	132862301	9	11.8082	7.65058	6.67153	bnd_chr_HA_Zfp92_R1.macs2_peak_299620	chr4	132862440	132862469	AT_rich	Low_complexity	Low_complexity												Intron (ENSMUST00000030698.4/100226, intron 5 of 8)	4	132826929	132843169	16241	2	100336	-18950	ENSMUSG00000028882	Ppp1r8	protein phosphatase 1, regulatory subunit 8
chr1	4623270	4623618	349	*	79	349	4623414	13	11.7897	7.27337	6.66751	bnd_chr_HA_Zfp92_R1.macs2_peak_321																		Distal Intergenic	1	4490931	4497354	6424	2	20671	-125916	ENSMUSG00000025902	Sox17	SRY (sex determining region Y)-box 17
chr10	84503037	84503778	742	-	80	742	84503653	13	11.7897	7.27337	6.66751	bnd_chr_HA_Zfp92_R1.macs2_peak_49040	chr10	84503533	84503643	PB1D10	SINE	Alu												Distal Intergenic	10	84488293	84497435	9143	1	75804	15485	ENSMUSG00000020033	4930463O16Rik	RIKEN cDNA 4930463O16 gene
chr10	84503037	84503778	742	-	80	742	84503653	13	11.7897	7.27337	6.66751	bnd_chr_HA_Zfp92_R1.macs2_peak_49040	chr10	84503697	84503817	RSINE1	SINE	B4												Distal Intergenic	10	84488293	84497435	9143	1	75804	15485	ENSMUSG00000020033	4930463O16Rik	RIKEN cDNA 4930463O16 gene
chr4	29207679	29208130	452	-	81	452	29207905	9	11.7055	7.60656	6.59689	bnd_chr_HA_Zfp92_R1.macs2_peak_281818	chr4	29207694	29207800	L1MEd	LINE	L1												Distal Intergenic	4	29068079	29088811	20733	1	102634169	140051		Gm11917	predicted gene 11917
chr4	29207679	29208130	452	-	81	452	29207905	9	11.7055	7.60656	6.59689	bnd_chr_HA_Zfp92_R1.macs2_peak_281818	chr4	29207800	29207944	B1_Mus1	SINE	Alu												Distal Intergenic	4	29068079	29088811	20733	1	102634169	140051		Gm11917	predicted gene 11917
chr11	104528263	104528736	474	*	82	474	104528386	15	11.6119	6.70229	6.50385	bnd_chr_HA_Zfp92_R1.macs2_peak_75624																		Exon (ENSMUST00000093923.8/217232, exon 6 of 19)	11	104502745	104550620	47876	2	217232	21884	ENSMUSG00000020687	Cdc27	cell division cycle 27
chr3	94957352	94957594	243	-	83	243	94957435	15	11.6119	6.70229	6.50385	bnd_chr_HA_Zfp92_R1.macs2_peak_265365	chr3	94957319	94957425	PB1	SINE	Alu												Intron (ENSMUST00000107260.8/53970, intron 9 of 10)	3	94954075	94961561	7487	1	53970	3519	ENSMUSG00000005774	Rfx5	regulatory factor X, 5 (influences HLA class II expression)
chr3	94957352	94957594	243	-	83	243	94957435	15	11.6119	6.70229	6.50385	bnd_chr_HA_Zfp92_R1.macs2_peak_265365	chr3	94957592	94957693	B4A	SINE	B4												Intron (ENSMUST00000107260.8/53970, intron 9 of 10)	3	94954075	94961561	7487	1	53970	3519	ENSMUSG00000005774	Rfx5	regulatory factor X, 5 (influences HLA class II expression)
chr1	4622398	4622806	409	*	84	409	4622569	10	11.4696	7.52181	6.37087	bnd_chr_HA_Zfp92_R1.macs2_peak_320							EM10E0431268	281	4622422	4622768	255,205,0	dELS	dELS	2.81152	enhD	E0431268	EM10E0431268 distal enhancer-like signature	Distal Intergenic	1	4490931	4497354	6424	2	20671	-125044	ENSMUSG00000025902	Sox17	SRY (sex determining region Y)-box 17
chr1	40233790	40234323	534	+	85	534	40234157	10	11.4696	7.52181	6.37087	bnd_chr_HA_Zfp92_R1.macs2_peak_6984	chr1	40233945	40234250	MLT1A0	LTR	ERVL-MaLR	EM10E0435791	179	40233976	40234242	255,205,0	dELS	dELS	1.79719	enhD	E0435791	EM10E0435791 distal enhancer-like signature	Intron (ENSMUST00000027241.10/16177, intron 1 of 10)	1	40225080	40317257	92178	1	16177	8710	ENSMUSG00000026072	Il1r1	interleukin 1 receptor, type I
chr1	40233790	40234323	534	+	85	534	40234157	10	11.4696	7.52181	6.37087	bnd_chr_HA_Zfp92_R1.macs2_peak_6984	chr1	40234298	40234324	(CAAAA)n	Simple_repeat	Simple_repeat	EM10E0435791	179	40233976	40234242	255,205,0	dELS	dELS	1.79719	enhD	E0435791	EM10E0435791 distal enhancer-like signature	Intron (ENSMUST00000027241.10/16177, intron 1 of 10)	1	40225080	40317257	92178	1	16177	8710	ENSMUSG00000026072	Il1r1	interleukin 1 receptor, type I
chr17	84236305	84237079	775	+	86	775	84236392	10	11.4696	7.52181	6.37087	bnd_chr_HA_Zfp92_R1.macs2_peak_189662	chr17	84236815	84237012	ID_B1	SINE	B4	EM10E0650445	214	84236877	84237109	255,205,0	dELS	dELS	2.14787	enhD	E0650445	EM10E0650445 distal enhancer-like signature	Intron (ENSMUST00000047524.9/240174, intron 31 of 37)	17	84183931	84187947	4017	2	12193	-48358	ENSMUSG00000045817	Zfp36l2	zinc finger protein 36, C3H type-like 2
chr17	84236305	84237079	775	+	86	775	84236392	10	11.4696	7.52181	6.37087	bnd_chr_HA_Zfp92_R1.macs2_peak_189662	chr17	84236316	84236423	PB1D9	SINE	Alu	EM10E0650445	214	84236877	84237109	255,205,0	dELS	dELS	2.14787	enhD	E0650445	EM10E0650445 distal enhancer-like signature	Intron (ENSMUST00000047524.9/240174, intron 31 of 37)	17	84183931	84187947	4017	2	12193	-48358	ENSMUSG00000045817	Zfp36l2	zinc finger protein 36, C3H type-like 2
chr17	84236305	84237079	775	-	86	775	84236392	10	11.4696	7.52181	6.37087	bnd_chr_HA_Zfp92_R1.macs2_peak_189662	chr17	84236475	84236632	B3A	SINE	B2	EM10E0650445	214	84236877	84237109	255,205,0	dELS	dELS	2.14787	enhD	E0650445	EM10E0650445 distal enhancer-like signature	Intron (ENSMUST00000047524.9/240174, intron 31 of 37)	17	84183931	84187947	4017	2	12193	-49132	ENSMUSG00000045817	Zfp36l2	zinc finger protein 36, C3H type-like 2
chr6	54443611	54444137	527	-	87	527	54443643	10	11.4696	7.52181	6.37087	bnd_chr_HA_Zfp92_R1.macs2_peak_338438	chr6	54443536	54443674	B1_Mur2	SINE	Alu												Intron (ENSMUST00000126637.7/330319, intron 1 of 7)	6	54269681	54430221	160541	2	100042056	-13916	ENSMUSG00000073067	9130019P16Rik	RIKEN cDNA 9130019P16 gene
chr4	117791952	117792550	599	+	88	599	117792371	9	11.4147	7.4787	6.3288	bnd_chr_HA_Zfp92_R1.macs2_peak_297313	chr4	117791856	117792010	B1_Mus1	SINE	Alu												Distal Intergenic	4	117757836	117765648	7813	2	75753	-26304	ENSMUSG00000048626	Klf17	Kruppel-like factor 17
chr4	117791952	117792550	599	+	88	599	117792371	9	11.4147	7.4787	6.3288	bnd_chr_HA_Zfp92_R1.macs2_peak_297313	chr4	117792013	117792040	(CAAA)n	Simple_repeat	Simple_repeat												Distal Intergenic	4	117757836	117765648	7813	2	75753	-26304	ENSMUSG00000048626	Klf17	Kruppel-like factor 17
chr4	117791952	117792550	599	+	88	599	117792371	9	11.4147	7.4787	6.3288	bnd_chr_HA_Zfp92_R1.macs2_peak_297313	chr4	117792040	117792248	B4	SINE	B4												Distal Intergenic	4	117757836	117765648	7813	2	75753	-26304	ENSMUSG00000048626	Klf17	Kruppel-like factor 17
chr4	117791952	117792550	599	+	88	599	117792371	9	11.4147	7.4787	6.3288	bnd_chr_HA_Zfp92_R1.macs2_peak_297313	chr4	117792250	117792314	(CA)n	Simple_repeat	Simple_repeat												Distal Intergenic	4	117757836	117765648	7813	2	75753	-26304	ENSMUSG00000048626	Klf17	Kruppel-like factor 17
chr4	117791952	117792550	599	+	88	599	117792371	9	11.4147	7.4787	6.3288	bnd_chr_HA_Zfp92_R1.macs2_peak_297313	chr4	117792329	117792458	B1_Mus2	SINE	Alu												Distal Intergenic	4	117757836	117765648	7813	2	75753	-26304	ENSMUSG00000048626	Klf17	Kruppel-like factor 17
chr7	140750537	140750854	318	+	89	318	140750634	9	11.4147	7.4787	6.3288	bnd_chr_HA_Zfp92_R1.macs2_peak_378422	chr7	140750057	140751626	Lx8b	LINE	L1												Distal Intergenic	7	140763739	140774987	11249	1	13106	-12885	ENSMUSG00000025479	Cyp2e1	cytochrome P450, family 2, subfamily e, polypeptide 1
chr8	79416986	79417874	889	-	90	889	79417335	11	11.1719	7.26487	6.09332	bnd_chr_HA_Zfp92_R1.macs2_peak_393122	chr8	79416934	79417055	B1_Mus1	SINE	Alu												Distal Intergenic	8	79338395	79399518	61124	2	17125	-18356	ENSMUSG00000031681	Smad1	SMAD family member 1
chr8	79416986	79417874	889	+	90	889	79417335	11	11.1719	7.26487	6.09332	bnd_chr_HA_Zfp92_R1.macs2_peak_393122	chr8	79417259	79417368	PB1D11	SINE	Alu												Distal Intergenic	8	79338395	79399518	61124	2	17125	-17468	ENSMUSG00000031681	Smad1	SMAD family member 1
chr8	79416986	79417874	889	+	90	889	79417335	11	11.1719	7.26487	6.09332	bnd_chr_HA_Zfp92_R1.macs2_peak_393122	chr8	79417818	79417875	(TG)n	Simple_repeat	Simple_repeat												Distal Intergenic	8	79338395	79399518	61124	2	17125	-17468	ENSMUSG00000031681	Smad1	SMAD family member 1
chr6	72836033	72836285	253	-	91	253	72836157	9	11.0141	7.29478	5.93938	bnd_chr_HA_Zfp92_R1.macs2_peak_341855	chr6	72835984	72836094	PB1	SINE	Alu												Distal Intergenic	6	72626378	72789254	162877	2	21415	-47031	ENSMUSG00000055799	Tcf7l1	transcription factor 7 like 1 (T cell specific, HMG box)
chr6	72836033	72836285	253	-	91	253	72836157	9	11.0141	7.29478	5.93938	bnd_chr_HA_Zfp92_R1.macs2_peak_341855	chr6	72836094	72836105	ID_B1	SINE	B4												Distal Intergenic	6	72626378	72789254	162877	2	21415	-47031	ENSMUSG00000055799	Tcf7l1	transcription factor 7 like 1 (T cell specific, HMG box)
chr6	72836033	72836285	253	+	91	253	72836157	9	11.0141	7.29478	5.93938	bnd_chr_HA_Zfp92_R1.macs2_peak_341855	chr6	72836210	72836312	PB1D10	SINE	Alu												Distal Intergenic	6	72626378	72789254	162877	2	21415	-46779	ENSMUSG00000055799	Tcf7l1	transcription factor 7 like 1 (T cell specific, HMG box)
chr7	118095944	118096498	555	-	92	555	118096372	9	10.7674	7.17711	5.69815	bnd_chr_HA_Zfp92_R1.macs2_peak_374588	chr7	118095981	118096182	ID_B1	SINE	B4												Distal Intergenic	7	118104372	118116188	11817	2	267019	20244	ENSMUSG00000008683	Rps15a	ribosomal protein S15A
chr7	118095944	118096498	555	+	92	555	118096372	9	10.7674	7.17711	5.69815	bnd_chr_HA_Zfp92_R1.macs2_peak_374588	chr7	118096274	118096395	PB1	SINE	Alu												Distal Intergenic	7	118104372	118116188	11817	2	267019	19690	ENSMUSG00000008683	Rps15a	ribosomal protein S15A
chr9	123461813	123462223	411	+	93	411	123462048	19	10.6663	5.29873	5.60259	bnd_chr_HA_Zfp92_R1.macs2_peak_423054	chr9	123461791	123462187	LSU-rRNA_Hsa	rRNA	rRNA	EM10E0923263	650	123461857	123462123	255,205,0	dELS	dELS	6.50068	enhD	E0923263	EM10E0923263 distal enhancer-like signature	3' UTR	9	123478706	123521552	42847	1	29806	-16483	ENSMUSG00000025239	Limd1	LIM domains containing 1
chr1	12959474	12960331	858	-	94	858	12959923	12	10.6076	6.75385	5.54916	bnd_chr_HA_Zfp92_R1.macs2_peak_1875	chr1	12958168	12959736	L1_Mus2	LINE	L1												Intron (ENSMUST00000188454.6/240726, intron 2 of 9)	1	12866549	12992650	126102	2	240726	33176	ENSMUSG00000025938	Slco5a1	solute carrier organic anion transporter family, member 5A1
chr1	12959474	12960331	858	+	94	858	12959923	12	10.6076	6.75385	5.54916	bnd_chr_HA_Zfp92_R1.macs2_peak_1875	chr1	12959737	12959765	(TTTG)n	Simple_repeat	Simple_repeat												Intron (ENSMUST00000188454.6/240726, intron 2 of 9)	1	12866549	12992650	126102	2	240726	32319	ENSMUSG00000025938	Slco5a1	solute carrier organic anion transporter family, member 5A1
chr1	12959474	12960331	858	-	94	858	12959923	12	10.6076	6.75385	5.54916	bnd_chr_HA_Zfp92_R1.macs2_peak_1875	chr1	12959765	12959903	B1_Mus1	SINE	Alu												Intron (ENSMUST00000188454.6/240726, intron 2 of 9)	1	12866549	12992650	126102	2	240726	33176	ENSMUSG00000025938	Slco5a1	solute carrier organic anion transporter family, member 5A1
chr1	12959474	12960331	858	+	94	858	12959923	12	10.6076	6.75385	5.54916	bnd_chr_HA_Zfp92_R1.macs2_peak_1875	chr1	12959904	12959997	MTEb-int	LTR	ERVL-MaLR												Intron (ENSMUST00000188454.6/240726, intron 2 of 9)	1	12866549	12992650	126102	2	240726	32319	ENSMUSG00000025938	Slco5a1	solute carrier organic anion transporter family, member 5A1
chr1	12959474	12960331	858	+	94	858	12959923	12	10.6076	6.75385	5.54916	bnd_chr_HA_Zfp92_R1.macs2_peak_1875	chr1	12960015	12960703	MTEb-int	LTR	ERVL-MaLR												Intron (ENSMUST00000188454.6/240726, intron 2 of 9)	1	12866549	12992650	126102	2	240726	32319	ENSMUSG00000025938	Slco5a1	solute carrier organic anion transporter family, member 5A1
chr2	31049062	31049576	515	+	95	515	31049133	12	10.6076	6.75385	5.54916	bnd_chr_HA_Zfp92_R1.macs2_peak_223011	chr2	31048954	31049104	B1_Mur4	SINE	Alu												Intron (ENSMUST00000073879.11/14269, intron 9 of 13)	2	30982279	31023586	41308	1	74270	66783	ENSMUSG00000026854	Usp20	ubiquitin specific peptidase 20
chr2	31049062	31049576	515	+	95	515	31049133	12	10.6076	6.75385	5.54916	bnd_chr_HA_Zfp92_R1.macs2_peak_223011	chr2	31049224	31049431	B3	SINE	B2												Intron (ENSMUST00000073879.11/14269, intron 9 of 13)	2	30982279	31023586	41308	1	74270	66783	ENSMUSG00000026854	Usp20	ubiquitin specific peptidase 20
chr4	9213166	9213446	281	-	96	281	9213303	9	10.3151	6.9528	5.27433	bnd_chr_HA_Zfp92_R1.macs2_peak_277981	chr4	9213125	9213300	L1MA7	LINE	L1												Distal Intergenic	4	9269293	9451691	182399	1	74438	-56127	ENSMUSG00000041216	Clvs1	clavesin 1
chr4	9213166	9213446	281	-	96	281	9213303	9	10.3151	6.9528	5.27433	bnd_chr_HA_Zfp92_R1.macs2_peak_277981	chr4	9213364	9213415	L2a	LINE	L2												Distal Intergenic	4	9269293	9451691	182399	1	74438	-56127	ENSMUSG00000041216	Clvs1	clavesin 1
chr2	106346429	106347153	725	+	100	725	106346695	8	10.2942	6.88552	5.25474	bnd_chr_HA_Zfp92_R1.macs2_peak_236856	chr2	106346661	106346807	B1F	SINE	Alu												Intron (ENSMUST00000122388.9/ENSMUST00000122388.9, intron 21 of 35)	2	106463823	106523103	59281	2	329483	175950	ENSMUSG00000087226	Gm14015	predicted gene 14015
chr2	106346429	106347153	725	+	100	725	106346695	8	10.2942	6.88552	5.25474	bnd_chr_HA_Zfp92_R1.macs2_peak_236856	chr2	106346823	106346867	(CA)n	Simple_repeat	Simple_repeat												Intron (ENSMUST00000122388.9/ENSMUST00000122388.9, intron 21 of 35)	2	106463823	106523103	59281	2	329483	175950	ENSMUSG00000087226	Gm14015	predicted gene 14015
chr10	6161118	6161369	252	+	97	252	6161167	8	10.2942	6.88552	5.25474	bnd_chr_HA_Zfp92_R1.macs2_peak_35102	chr10	6160405	6161586	L1Md_F2	LINE	L1												Distal Intergenic	10	5825663	5922400	96738	2	56533	-238718	ENSMUSG00000019775	Rgs17	regulator of G-protein signaling 17
chr14	31926920	31927866	947	+	98	947	31927026	8	10.2942	6.88552	5.25474	bnd_chr_HA_Zfp92_R1.macs2_peak_122987	chr14	31926674	31927377	L1MA6	LINE	L1	EM10E0578997	170	31927469	31927701	255,205,0	dELS	dELS	1.70779	enhD	E0578997	EM10E0578997 distal enhancer-like signature	Intron (ENSMUST00000143315.2/ENSMUST00000143315.2, intron 1 of 1)	14	31698768	31830651	131884	2	105522	-96269	ENSMUSG00000014496	Ankrd28	ankyrin repeat domain 28
chr18	11091953	11092403	451	-	99	451	11092226	8	10.2942	6.88552	5.25474	bnd_chr_HA_Zfp92_R1.macs2_peak_193314	chr18	11091826	11091958	B1_Mur4	SINE	Alu												Distal Intergenic	18	10987944	11052567	64624	2	68434	-39836	ENSMUSG00000097222	Gata6os	GATA binding protein 6, opposite strand
chr18	11091953	11092403	451	-	99	451	11092226	8	10.2942	6.88552	5.25474	bnd_chr_HA_Zfp92_R1.macs2_peak_193314	chr18	11092144	11092234	PB1D10	SINE	Alu												Distal Intergenic	18	10987944	11052567	64624	2	68434	-39836	ENSMUSG00000097222	Gata6os	GATA binding protein 6, opposite strand
chr18	11091953	11092403	451	-	99	451	11092226	8	10.2942	6.88552	5.25474	bnd_chr_HA_Zfp92_R1.macs2_peak_193314	chr18	11092181	11092253	B4A	SINE	B4												Distal Intergenic	18	10987944	11052567	64624	2	68434	-39836	ENSMUSG00000097222	Gata6os	GATA binding protein 6, opposite strand
chr2	84637676	84638063	388	+	101	388	84637725	9	10.2096	6.8989	5.1819	bnd_chr_HA_Zfp92_R1.macs2_peak_232852	chr2	84637586	84637701	PB1D10	SINE	Alu	EM10E0701469	240	84637908	84638196	255,205,0	dELS	dELS	2.40115	enhD	E0701469	EM10E0701469 distal enhancer-like signature	Exon (ENSMUST00000126092.7/12388, exon 1 of 3)	2	84659079	84668780	9702	1	100270744	-21016	ENSMUSG00000086598	Btbd18	BTB (POZ) domain containing 18
chr2	84637676	84638063	388	+	101	388	84637725	9	10.2096	6.8989	5.1819	bnd_chr_HA_Zfp92_R1.macs2_peak_232852	chr2	84637701	84637733	(A)n	Simple_repeat	Simple_repeat	EM10E0701469	240	84637908	84638196	255,205,0	dELS	dELS	2.40115	enhD	E0701469	EM10E0701469 distal enhancer-like signature	Exon (ENSMUST00000126092.7/12388, exon 1 of 3)	2	84659079	84668780	9702	1	100270744	-21016	ENSMUSG00000086598	Btbd18	BTB (POZ) domain containing 18
chr1	63122553	63123045	493	+	102	493	63122902	9	10.0917	6.83801	5.07085	bnd_chr_HA_Zfp92_R1.macs2_peak_11132	chr1	63122477	63122670	B3	SINE	B2												Exon (ENSMUST00000185480.1/ENSMUST00000185480.1, exon 1 of 1)	1	62958418	63114667	156250	2	227195	-7886	ENSMUSG00000040865	Ino80d	INO80 complex subunit D
chr1	63122553	63123045	493	+	102	493	63122902	9	10.0917	6.83801	5.07085	bnd_chr_HA_Zfp92_R1.macs2_peak_11132	chr1	63122783	63122903	PB1	SINE	Alu												Exon (ENSMUST00000185480.1/ENSMUST00000185480.1, exon 1 of 1)	1	62958418	63114667	156250	2	227195	-7886	ENSMUSG00000040865	Ino80d	INO80 complex subunit D
chr1	63122553	63123045	493	+	102	493	63122902	9	10.0917	6.83801	5.07085	bnd_chr_HA_Zfp92_R1.macs2_peak_11132	chr1	63122904	63123043	ID_B1	SINE	B4												Exon (ENSMUST00000185480.1/ENSMUST00000185480.1, exon 1 of 1)	1	62958418	63114667	156250	2	227195	-7886	ENSMUSG00000040865	Ino80d	INO80 complex subunit D
chr1	63122553	63123045	493	+	102	493	63122902	9	10.0917	6.83801	5.07085	bnd_chr_HA_Zfp92_R1.macs2_peak_11132	chr1	63123043	63123068	(CA)n	Simple_repeat	Simple_repeat												Exon (ENSMUST00000185480.1/ENSMUST00000185480.1, exon 1 of 1)	1	62958418	63114667	156250	2	227195	-7886	ENSMUSG00000040865	Ino80d	INO80 complex subunit D
chr3	82573648	82573898	251	-	103	251	82573714	9	10.0917	6.83801	5.07085	bnd_chr_HA_Zfp92_R1.macs2_peak_263299	chr3	82573584	82573701	PB1D10	SINE	Alu												Distal Intergenic	3	82538383	82548084	9702	2	18167	-25814	ENSMUSG00000028004	Npy2r	neuropeptide Y receptor Y2
chrX	7469684	7470384	701	+	104	701	7470141	9	10.0917	6.83801	5.07085	bnd_chr_HA_Zfp92_R1.macs2_peak_423628	chrX	7470091	7470372	L1MB7	LINE	L1												Distal Intergenic	20	7411817	7445143	33327	2	68355	-24541		2010204K13Rik	RIKEN cDNA 2010204K13 gene
chrX	7469684	7470384	701	+	104	701	7470141	9	10.0917	6.83801	5.07085	bnd_chr_HA_Zfp92_R1.macs2_peak_423628	chrX	7469853	7470072	MIRb	SINE	MIR												Distal Intergenic	20	7411817	7445143	33327	2	68355	-24541		2010204K13Rik	RIKEN cDNA 2010204K13 gene
chrX	99265118	99265407	290	+	105	290	99265245	9	10.0917	6.83801	5.07085	bnd_chr_HA_Zfp92_R1.macs2_peak_437246	chrX	99264584	99266787	L1MA9	LINE	L1												Distal Intergenic	20	99136130	99148991	12862	1	13641	128988	ENSMUSG00000031217	Efnb1	ephrin B1
chr7	29091688	29092318	631	-	106	631	29091753	10	9.90493	6.65946	4.91099	bnd_chr_HA_Zfp92_R1.macs2_peak_358814	chr7	29091625	29091750	B1F1	SINE	Alu												Exon (ENSMUST00000214374.1/20190, exon 30 of 109)	7	29083636	29083694	59	2	100316710	-8624	ENSMUSG00000089219	Mir1963	microRNA 1963
chr14	70653383	70653940	558	-	107	558	70653762	8	9.81736	6.67474	4.82459	bnd_chr_HA_Zfp92_R1.macs2_peak_129127	chr14	70653428	70653554	L1M5	LINE	L1												Intron (ENSMUST00000228473.1/328440, intron 1 of 5)	14	70647302	70659244	11943	2	328440	5861	ENSMUSG00000047911	Npm2	nucleophosmin/nucleoplasmin 2
chr14	70653383	70653940	558	-	107	558	70653762	8	9.81736	6.67474	4.82459	bnd_chr_HA_Zfp92_R1.macs2_peak_129127	chr14	70653597	70653704	L1M5	LINE	L1												Intron (ENSMUST00000228473.1/328440, intron 1 of 5)	14	70647302	70659244	11943	2	328440	5861	ENSMUSG00000047911	Npm2	nucleophosmin/nucleoplasmin 2
chr14	70653383	70653940	558	+	107	558	70653762	8	9.81736	6.67474	4.82459	bnd_chr_HA_Zfp92_R1.macs2_peak_129127	chr14	70653704	70653850	B1_Mus2	SINE	Alu												Intron (ENSMUST00000228473.1/328440, intron 1 of 5)	14	70647302	70659244	11943	2	328440	5304	ENSMUSG00000047911	Npm2	nucleophosmin/nucleoplasmin 2
chr14	70653383	70653940	558	-	107	558	70653762	8	9.81736	6.67474	4.82459	bnd_chr_HA_Zfp92_R1.macs2_peak_129127	chr14	70653850	70654024	L1M5	LINE	L1												Intron (ENSMUST00000228473.1/328440, intron 1 of 5)	14	70647302	70659244	11943	2	328440	5861	ENSMUSG00000047911	Npm2	nucleophosmin/nucleoplasmin 2
chr17	39846423	39846748	326	+	108	326	39846580	68	9.76583	2.30917	4.77614	bnd_chr_HA_Zfp92_R1.macs2_peak_181333	chr17	39846352	39848201	SSU-rRNA_Hsa	rRNA	rRNA												Exon (ENSMUST00000198477.1/ENSMUST00000198477.1, exon 1 of 1)	17	39843013	39848788	5776	1	100861531	3410		Rn45s	45S pre-ribosomal RNA
chr18	77816254	77816725	472	+	109	472	77816548	9	9.72014	6.64145	4.7321	bnd_chr_HA_Zfp92_R1.macs2_peak_205170	chr18	77816484	77816584	PB1D10	SINE	Alu												Intron (ENSMUST00000238172.1/19201, intron 1 of 13)	18	77793259	77796743	3485	2	619308	-19511	ENSMUSG00000073529	F830208F22Rik	RIKEN cDNA F830208F22 gene
chr7	62357451	62357706	256	+	110	256	62357500	8	9.69765	6.61957	4.71088	bnd_chr_HA_Zfp92_R1.macs2_peak_364572	chr7	62357450	62357592	L1MA5	LINE	L1												Intron (ENSMUST00000207232.1/ENSMUST00000207232.1, intron 1 of 2)	7	62346569	62350262	3694	1	17984	10882	ENSMUSG00000033585	Ndn	necdin, MAGE family member
chr7	62357451	62357706	256	-	110	256	62357500	8	9.69765	6.61957	4.71088	bnd_chr_HA_Zfp92_R1.macs2_peak_364572	chr7	62357691	62357853	L1_Mus1	LINE	L1												Intron (ENSMUST00000207232.1/ENSMUST00000207232.1, intron 1 of 2)	7	62346569	62350262	3694	1	17984	11137	ENSMUSG00000033585	Ndn	necdin, MAGE family member
chr13	13592622	13593393	772	-	111	772	13593234	13	9.51087	5.8645	4.52733	bnd_chr_HA_Zfp92_R1.macs2_peak_100902	chr13	13592633	13592704	BC1_Mm	scRNA	scRNA												Promoter (2-3kb)	13	13590397	13778803	188407	1	17101	2996	ENSMUSG00000019726	Lyst	lysosomal trafficking regulator
chr13	13592622	13593393	772	+	111	772	13593234	13	9.51087	5.8645	4.52733	bnd_chr_HA_Zfp92_R1.macs2_peak_100902	chr13	13593157	13593277	PB1D11	SINE	Alu												Promoter (2-3kb)	13	13590397	13778803	188407	1	17101	2225	ENSMUSG00000019726	Lyst	lysosomal trafficking regulator
chr13	13592622	13593393	772	+	111	772	13593234	13	9.51087	5.8645	4.52733	bnd_chr_HA_Zfp92_R1.macs2_peak_100902	chr13	13593279	13593341	ID4	SINE	ID												Promoter (2-3kb)	13	13590397	13778803	188407	1	17101	2225	ENSMUSG00000019726	Lyst	lysosomal trafficking regulator
chr5	135107782	135108139	358	-	112	358	135107867	8	9.36052	6.4594	4.38938	bnd_chr_HA_Zfp92_R1.macs2_peak_326349	chr5	135107710	135107836	B1F	SINE	Alu	EM10E0806525	378	135107710	135108056	255,167,0	pELS,CTCF-bound	pELS	3.7858	enhP	E0806525	EM10E0806525 proximal enhancer-like signature	Intron (ENSMUST00000202431.3/58805, intron 1 of 3)	5	135089890	135138382	48493	1	58805	18249	ENSMUSG00000005373	Mlxipl	MLX interacting protein-like
chr8	87041361	87041976	616	+	113	616	87041425	8	9.36052	6.4594	4.38938	bnd_chr_HA_Zfp92_R1.macs2_peak_394410	chr8	87041294	87041399	PB1D7	SINE	Alu												Distal Intergenic	8	86841139	86885258	44120	2	80750	-156103	ENSMUSG00000031652	N4bp1	NEDD4 binding protein 1
chr8	87041361	87041976	616	-	113	616	87041425	8	9.36052	6.4594	4.38938	bnd_chr_HA_Zfp92_R1.macs2_peak_394410	chr8	87041659	87041763	PB1D7	SINE	Alu												Distal Intergenic	8	86841139	86885258	44120	2	80750	-156718	ENSMUSG00000031652	N4bp1	NEDD4 binding protein 1
chr8	87041361	87041976	616	-	113	616	87041425	8	9.36052	6.4594	4.38938	bnd_chr_HA_Zfp92_R1.macs2_peak_394410	chr8	87041762	87041880	PB1D7	SINE	Alu												Distal Intergenic	8	86841139	86885258	44120	2	80750	-156718	ENSMUSG00000031652	N4bp1	NEDD4 binding protein 1
chr5	43007630	43008087	458	+	114	458	43007929	9	9.28465	6.40252	4.31587	bnd_chr_HA_Zfp92_R1.macs2_peak_309950	chr5	43007601	43007671	(TATATG)n	Simple_repeat	Simple_repeat												Distal Intergenic	5	43233170	43289724	56555	1	231207	-225083	ENSMUSG00000039782	Cpeb2	cytoplasmic polyadenylation element binding protein 2
chr5	43007630	43008087	458	-	114	458	43007929	9	9.28465	6.40252	4.31587	bnd_chr_HA_Zfp92_R1.macs2_peak_309950	chr5	43007773	43007919	B1_Mus2	SINE	Alu												Distal Intergenic	5	43233170	43289724	56555	1	231207	-225540	ENSMUSG00000039782	Cpeb2	cytoplasmic polyadenylation element binding protein 2
chr5	43007630	43008087	458	-	114	458	43007929	9	9.28465	6.40252	4.31587	bnd_chr_HA_Zfp92_R1.macs2_peak_309950	chr5	43007929	43008730	Lx8	LINE	L1												Distal Intergenic	5	43233170	43289724	56555	1	231207	-225540	ENSMUSG00000039782	Cpeb2	cytoplasmic polyadenylation element binding protein 2
chr16	87427143	87427499	357	+	115	357	87427246	8	9.15207	6.35686	4.18825	bnd_chr_HA_Zfp92_R1.macs2_peak_173251	chr16	87427151	87427186	(CA)n	Simple_repeat	Simple_repeat												Intron (ENSMUST00000039449.8/78913, intron 2 of 29)	16	87376651	87432612	55962	2	78913	5113	ENSMUSG00000052299	Ltn1	listerin E3 ubiquitin protein ligase 1
chr16	87427143	87427499	357	+	115	357	87427246	8	9.15207	6.35686	4.18825	bnd_chr_HA_Zfp92_R1.macs2_peak_173251	chr16	87427005	87427151	B3	SINE	B2												Intron (ENSMUST00000039449.8/78913, intron 2 of 29)	16	87376651	87432612	55962	2	78913	5113	ENSMUSG00000052299	Ltn1	listerin E3 ubiquitin protein ligase 1
chr16	87427143	87427499	357	+	115	357	87427246	8	9.15207	6.35686	4.18825	bnd_chr_HA_Zfp92_R1.macs2_peak_173251	chr16	87427188	87427322	B1F2	SINE	Alu												Intron (ENSMUST00000039449.8/78913, intron 2 of 29)	16	87376651	87432612	55962	2	78913	5113	ENSMUSG00000052299	Ltn1	listerin E3 ubiquitin protein ligase 1
chr1	74734237	74734647	411	-	116	411	74734498	7	8.82572	6.12046	3.87483	bnd_chr_HA_Zfp92_R1.macs2_peak_13209	chr1	74734342	74734476	ID_B1	SINE	B4												Intron (ENSMUST00000027356.6/104086, intron 2 of 8)	1	74738922	74749221	10300	2	241113	14984	ENSMUSG00000006542	Prkag3	protein kinase, AMP-activated, gamma 3 non-catalytic subunit
chr1	74734237	74734647	411	-	116	411	74734498	7	8.82572	6.12046	3.87483	bnd_chr_HA_Zfp92_R1.macs2_peak_13209	chr1	74734062	74734242	B3	SINE	B2												Intron (ENSMUST00000027356.6/104086, intron 2 of 8)	1	74738922	74749221	10300	2	241113	14984	ENSMUSG00000006542	Prkag3	protein kinase, AMP-activated, gamma 3 non-catalytic subunit
chr11	24520863	24521149	287	+	117	287	24520968	7	8.82572	6.12046	3.87483	bnd_chr_HA_Zfp92_R1.macs2_peak_61384	chr11	24519421	24521343	Lx10	LINE	L1												Intron (ENSMUST00000153153.1/ENSMUST00000153153.1, intron 2 of 3)	11	24481909	24569952	88044	1	71316	38954	ENSMUSG00000086892	4933430M04Rik	RIKEN cDNA 4933430M04 gene
chr18	13455778	13456645	868	+	118	868	13456447	7	8.82572	6.12046	3.87483	bnd_chr_HA_Zfp92_R1.macs2_peak_193696	chr18	13455998	13456067	C-rich	Low_complexity	Low_complexity												Distal Intergenic	18	13006990	13022882	15893	1	225192	448788	ENSMUSG00000037346	Hrh4	histamine receptor H4
chr18	13455778	13456645	868	-	118	868	13456447	7	8.82572	6.12046	3.87483	bnd_chr_HA_Zfp92_R1.macs2_peak_193696	chr18	13456125	13456343	URR1A	DNA	hAT-Charlie												Distal Intergenic	18	13006990	13022882	15893	1	225192	449655	ENSMUSG00000037346	Hrh4	histamine receptor H4
chr7	59624444	59624752	309	+	119	309	59624516	7	8.82572	6.12046	3.87483	bnd_chr_HA_Zfp92_R1.macs2_peak_364050	chr7	59624455	59624602	B1_Mus2	SINE	Alu												Intron (ENSMUST00000185693.6/52480, intron 5 of 5)	7	59666434	59678601	12168	2	16353	53849	ENSMUSG00000100826	Ipw	imprinted gene in the Prader-Willi syndrome region
chr1	16154714	16155680	967	-	120	967	16155102	8	8.75483	6.15421	3.81455	bnd_chr_HA_Zfp92_R1.macs2_peak_2431	chr1	16154612	16154714	B4	SINE	B4												Distal Intergenic	1	16105774	16133734	27961	1	98711	49906	ENSMUSG00000025921	Rdh10	retinol dehydrogenase 10 (all-trans)
chr1	16154714	16155680	967	-	120	967	16155102	8	8.75483	6.15421	3.81455	bnd_chr_HA_Zfp92_R1.macs2_peak_2431	chr1	16155028	16155106	7SLRNA	srpRNA	srpRNA												Distal Intergenic	1	16105774	16133734	27961	1	98711	49906	ENSMUSG00000025921	Rdh10	retinol dehydrogenase 10 (all-trans)
chr1	16154714	16155680	967	-	120	967	16155102	8	8.75483	6.15421	3.81455	bnd_chr_HA_Zfp92_R1.macs2_peak_2431	chr1	16155264	16156042	RLTR33	LTR	ERVK												Distal Intergenic	1	16105774	16133734	27961	1	98711	49906	ENSMUSG00000025921	Rdh10	retinol dehydrogenase 10 (all-trans)
chr10	98985223	98985491	269	+	121	269	98985343	7	8.7441	6.08525	3.81455	bnd_chr_HA_Zfp92_R1.macs2_peak_51509	chr10	98985109	98985570	Tigger1	DNA	TcMar-Tigger												Intron (ENSMUST00000219557.1/67972, intron 3 of 3)	10	98914406	99026143	111738	1	67972	70817	ENSMUSG00000019943	Atp2b1	ATPase, Ca++ transporting, plasma membrane 1
chr3	74319001	74319354	354	+	122	354	74319015	8	8.75483	6.15421	3.81455	bnd_chr_HA_Zfp92_R1.macs2_peak_261727	chr3	74318961	74321016	L1_Mur2	LINE	L1												Distal Intergenic	3	74009217	74017277	8061	2	100504692	-301724	ENSMUSG00000104096	Gm20356	predicted gene, 20356
chr3	104427287	104427736	450	-	123	450	104427581	8	8.75483	6.15421	3.81455	bnd_chr_HA_Zfp92_R1.macs2_peak_266906	chr3	104427057	104427361	RMER10A	LTR	ERVL												Intron (ENSMUST00000199180.1/269473, intron 1 of 1)	3	104396418	104511918	115501	2	269473	84631	ENSMUSG00000032913	Lrig2	leucine-rich repeats and immunoglobulin-like domains 2
chr3	104427287	104427736	450	-	123	450	104427581	8	8.75483	6.15421	3.81455	bnd_chr_HA_Zfp92_R1.macs2_peak_266906	chr3	104427371	104427541	RMER10A	LTR	ERVL												Intron (ENSMUST00000199180.1/269473, intron 1 of 1)	3	104396418	104511918	115501	2	269473	84631	ENSMUSG00000032913	Lrig2	leucine-rich repeats and immunoglobulin-like domains 2
chr3	104427287	104427736	450	+	123	450	104427581	8	8.75483	6.15421	3.81455	bnd_chr_HA_Zfp92_R1.macs2_peak_266906	chr3	104427541	104427630	PB1	SINE	Alu												Intron (ENSMUST00000199180.1/269473, intron 1 of 1)	3	104396418	104511918	115501	2	269473	84182	ENSMUSG00000032913	Lrig2	leucine-rich repeats and immunoglobulin-like domains 2
chr3	104427287	104427736	450	+	123	450	104427581	8	8.75483	6.15421	3.81455	bnd_chr_HA_Zfp92_R1.macs2_peak_266906	chr3	104427630	104427780	GA-rich	Low_complexity	Low_complexity												Intron (ENSMUST00000199180.1/269473, intron 1 of 1)	3	104396418	104511918	115501	2	269473	84182	ENSMUSG00000032913	Lrig2	leucine-rich repeats and immunoglobulin-like domains 2
chr7	109820093	109820518	426	-	124	426	109820132	8	8.75483	6.15421	3.81455	bnd_chr_HA_Zfp92_R1.macs2_peak_373203	chr7	109819999	109820147	B1_Mur2	SINE	Alu												Intron (ENSMUST00000007423.11/56788, intron 15 of 21)	7	109758055	109782025	23971	2	78593	-38493	ENSMUSG00000034825	Nrip3	nuclear receptor interacting protein 3
chr7	109820093	109820518	426	+	124	426	109820132	8	8.75483	6.15421	3.81455	bnd_chr_HA_Zfp92_R1.macs2_peak_373203	chr7	109820220	109820322	AT_rich	Low_complexity	Low_complexity												Intron (ENSMUST00000007423.11/56788, intron 15 of 21)	7	109758055	109782025	23971	2	78593	-38068	ENSMUSG00000034825	Nrip3	nuclear receptor interacting protein 3
chrX	14394808	14395150	343	-	125	343	14394863	8	8.75483	6.15421	3.81455	bnd_chr_HA_Zfp92_R1.macs2_peak_424967	chrX	14394600	14395538	L1MA8	LINE	L1												Distal Intergenic	20	14211148	14211661	514	1	385328	184002	ENSMUSG00000078346	H2al1n	H2A histone family member L1N
chr6	113075724	113077200	1477	*	126	1477	113076576	18	8.72247	4.48441	3.79643	bnd_chr_HA_Zfp92_R1.macs2_peak_349055							EM10E0831231	459	113075978	113076314	255,167,0	pELS,CTCF-bound	pELS	4.59733	enhP	E0831231	EM10E0831231 proximal enhancer-like signature	Promoter (<=1kb)	6	113067428	113077333	9906	2	14910	133	ENSMUSG00000086429	Gt(ROSA)26Sor	gene trap ROSA 26, Philippe Soriano
chr6	113075724	113077200	1477	*	126	1477	113076576	18	8.72247	4.48441	3.79643	bnd_chr_HA_Zfp92_R1.macs2_peak_349055							EM10E0831234	533	113077087	113077413	255,0,0	PLS,CTCF-bound	PLS	5.33321	prom	E0831234	EM10E0831234 promoter-like signature	Promoter (<=1kb)	6	113067428	113077333	9906	2	14910	133	ENSMUSG00000086429	Gt(ROSA)26Sor	gene trap ROSA 26, Philippe Soriano
chr6	113075724	113077200	1477	*	126	1477	113076576	18	8.72247	4.48441	3.79643	bnd_chr_HA_Zfp92_R1.macs2_peak_349055							EM10E0831232	515	113076446	113076607	255,167,0	pELS,CTCF-bound	pELS	5.15743	enhP	E0831232	EM10E0831232 proximal enhancer-like signature	Promoter (<=1kb)	6	113067428	113077333	9906	2	14910	133	ENSMUSG00000086429	Gt(ROSA)26Sor	gene trap ROSA 26, Philippe Soriano
chr6	113075724	113077200	1477	*	126	1477	113076576	18	8.72247	4.48441	3.79643	bnd_chr_HA_Zfp92_R1.macs2_peak_349055							EM10E0831233	527	113076686	113077033	255,167,0	pELS,CTCF-bound	pELS	5.27857	enhP	E0831233	EM10E0831233 proximal enhancer-like signature	Promoter (<=1kb)	6	113067428	113077333	9906	2	14910	133	ENSMUSG00000086429	Gt(ROSA)26Sor	gene trap ROSA 26, Philippe Soriano
chr4	126117455	126118506	1052	+	127	1052	126117639	7	8.6265	6.03367	3.70127	bnd_chr_HA_Zfp92_R1.macs2_peak_298596	chr4	126117500	126117618	MT2B2	LTR	ERVL												5' UTR	4	126103957	126141029	37073	1	74178	13498	ENSMUSG00000042608	Stk40	serine/threonine kinase 40
chr4	126117455	126118506	1052	+	127	1052	126117639	7	8.6265	6.03367	3.70127	bnd_chr_HA_Zfp92_R1.macs2_peak_298596	chr4	126117513	126117633	PB1	SINE	Alu												5' UTR	4	126103957	126141029	37073	1	74178	13498	ENSMUSG00000042608	Stk40	serine/threonine kinase 40
chr4	126117455	126118506	1052	+	127	1052	126117639	7	8.6265	6.03367	3.70127	bnd_chr_HA_Zfp92_R1.macs2_peak_298596	chr4	126117784	126117973	URR1A	DNA	hAT-Charlie												5' UTR	4	126103957	126141029	37073	1	74178	13498	ENSMUSG00000042608	Stk40	serine/threonine kinase 40
chr1	103615751	103616069	319	+	128	319	103615921	7	8.51304	5.98296	3.59198	bnd_chr_HA_Zfp92_R1.macs2_peak_18375	chr1	103615927	103615959	AT_rich	Low_complexity	Low_complexity												Distal Intergenic	1	104768529	104995481	226953	1	23836	-1152460	ENSMUSG00000050840	Cdh20	cadherin 20
chr1	103615751	103616069	319	-	128	319	103615921	7	8.51304	5.98296	3.59198	bnd_chr_HA_Zfp92_R1.macs2_peak_18375	chr1	103616019	103616160	B3A	SINE	B2												Distal Intergenic	1	104768529	104995481	226953	1	23836	-1152778	ENSMUSG00000050840	Cdh20	cadherin 20
chr1	103615751	103616069	319	+	128	319	103615921	7	8.51304	5.98296	3.59198	bnd_chr_HA_Zfp92_R1.macs2_peak_18375	chr1	103615746	103615786	(TTAA)n	Simple_repeat	Simple_repeat												Distal Intergenic	1	104768529	104995481	226953	1	23836	-1152460	ENSMUSG00000050840	Cdh20	cadherin 20
chr1	103615751	103616069	319	-	128	319	103615921	7	8.51304	5.98296	3.59198	bnd_chr_HA_Zfp92_R1.macs2_peak_18375	chr1	103615786	103615927	B1_Mm	SINE	Alu												Distal Intergenic	1	104768529	104995481	226953	1	23836	-1152778	ENSMUSG00000050840	Cdh20	cadherin 20
chr3	143690396	143690694	299	-	129	299	143690457	12	8.50379	5.44561	3.58796	bnd_chr_HA_Zfp92_R1.macs2_peak_273976	chr3	143690304	143691356	L1MC1	LINE	L1												Intron (ENSMUST00000197170.1/621809, intron 1 of 2)	3	143670892	143712210	41319	2	621809	21814	ENSMUSG00000105279	Gm6260	predicted gene 6260
chr8	124835482	124835895	414	-	130	414	124835701	12	8.50379	5.44561	3.58796	bnd_chr_HA_Zfp92_R1.macs2_peak_401132	chr8	124835410	124835606	B4A	SINE	B4												Intron (ENSMUST00000161868.1/ENSMUST00000161868.1, intron 1 of 1)	8	124863033	124890057	27025	1	14712	-27551	ENSMUSG00000031985	Gnpat	glyceronephosphate O-acyltransferase
chr8	124835482	124835895	414	+	130	414	124835701	12	8.50379	5.44561	3.58796	bnd_chr_HA_Zfp92_R1.macs2_peak_401132	chr8	124835672	124835777	PB1D10	SINE	Alu												Intron (ENSMUST00000161868.1/ENSMUST00000161868.1, intron 1 of 1)	8	124863033	124890057	27025	1	14712	-27138	ENSMUSG00000031985	Gnpat	glyceronephosphate O-acyltransferase
chr7	40792074	40792499	426	*	131	426	40792280	7	8.29745	5.88406	3.40093	bnd_chr_HA_Zfp92_R1.macs2_peak_360560																		Distal Intergenic	7	40898328	40930594	32267	1	58188	-105829	ENSMUSG00000039257	Vstm2b	V-set and transmembrane domain containing 2B
chr10	128507470	128507954	485	+	132	485	128507641	7	7.99906	5.74169	3.10973	bnd_chr_HA_Zfp92_R1.macs2_peak_57062	chr10	128507428	128507499	B4	SINE	B4												Distal Intergenic	10	128511968	128512030	63	2	102465552	4076	ENSMUSG00000099292	Mir6916	microRNA 6916
chr10	128507470	128507954	485	+	132	485	128507641	7	7.99906	5.74169	3.10973	bnd_chr_HA_Zfp92_R1.macs2_peak_57062	chr10	128507563	128507579	MT2B	LTR	ERVL												Distal Intergenic	10	128511968	128512030	63	2	102465552	4076	ENSMUSG00000099292	Mir6916	microRNA 6916
chr10	128507470	128507954	485	+	132	485	128507641	7	7.99906	5.74169	3.10973	bnd_chr_HA_Zfp92_R1.macs2_peak_57062	chr10	128507579	128507706	B1F1	SINE	Alu												Distal Intergenic	10	128511968	128512030	63	2	102465552	4076	ENSMUSG00000099292	Mir6916	microRNA 6916
chr10	128507470	128507954	485	+	132	485	128507641	7	7.99906	5.74169	3.10973	bnd_chr_HA_Zfp92_R1.macs2_peak_57062	chr10	128507710	128507802	(TTTC)n	Simple_repeat	Simple_repeat												Distal Intergenic	10	128511968	128512030	63	2	102465552	4076	ENSMUSG00000099292	Mir6916	microRNA 6916
chr10	128507470	128507954	485	+	132	485	128507641	7	7.99906	5.74169	3.10973	bnd_chr_HA_Zfp92_R1.macs2_peak_57062	chr10	128507835	128507897	ID4	SINE	ID												Distal Intergenic	10	128511968	128512030	63	2	102465552	4076	ENSMUSG00000099292	Mir6916	microRNA 6916
chr5	99140665	99141181	517	*	133	517	99140957	7	7.72629	5.60604	2.8435	bnd_chr_HA_Zfp92_R1.macs2_peak_320051																		Intron (ENSMUST00000198339.2/ENSMUST00000198339.2, intron 3 of 8)	5	98929773	99037351	107579	2	19092	-103314	ENSMUSG00000029334	Prkg2	protein kinase, cGMP-dependent, type II
chr7	66238031	66238536	506	-	134	506	66238437	7	7.72629	5.60604	2.8435	bnd_chr_HA_Zfp92_R1.macs2_peak_365261	chr7	66238184	66239233	Lx5	LINE	L1												Intron (ENSMUST00000167705.7/233328, intron 2 of 2)	7	66109515	66173798	64284	1	269941	129021	ENSMUSG00000032640	Chsy1	chondroitin sulfate synthase 1
chr7	66238031	66238536	506	-	134	506	66238437	7	7.72629	5.60604	2.8435	bnd_chr_HA_Zfp92_R1.macs2_peak_365261	chr7	66237682	66238040	Lx5	LINE	L1												Intron (ENSMUST00000167705.7/233328, intron 2 of 2)	7	66109515	66173798	64284	1	269941	129021	ENSMUSG00000032640	Chsy1	chondroitin sulfate synthase 1
chr7	66238031	66238536	506	-	134	506	66238437	7	7.72629	5.60604	2.8435	bnd_chr_HA_Zfp92_R1.macs2_peak_365261	chr7	66238040	66238184	B1_Mm	SINE	Alu												Intron (ENSMUST00000167705.7/233328, intron 2 of 2)	7	66109515	66173798	64284	1	269941	129021	ENSMUSG00000032640	Chsy1	chondroitin sulfate synthase 1
chr3	105101028	105101285	258	-	135	258	105101131	7	7.55671	5.51912	2.6784	bnd_chr_HA_Zfp92_R1.macs2_peak_267005	chr3	105100937	105101148	ID_B1	SINE	B4												Distal Intergenic	3	105066844	105078806	11963	1	75269	34441	ENSMUSG00000051788	4930564D02Rik	RIKEN cDNA 4930564D02 gene
chr3	110076480	110077123	644	-	136	644	110076928	7	7.55671	5.51912	2.6784	bnd_chr_HA_Zfp92_R1.macs2_peak_267854	chr3	110076455	110076755	MTEb-int	LTR	ERVL-MaLR												Intron (ENSMUST00000156177.8/80883, intron 2 of 6)	3	109780040	110144011	363972	2	80883	67531	ENSMUSG00000059857	Ntng1	netrin G1
chr3	110076480	110077123	644	+	136	644	110076928	7	7.55671	5.51912	2.6784	bnd_chr_HA_Zfp92_R1.macs2_peak_267854	chr3	110076773	110076817	(TTTTG)n	Simple_repeat	Simple_repeat												Intron (ENSMUST00000156177.8/80883, intron 2 of 6)	3	109780040	110144011	363972	2	80883	66888	ENSMUSG00000059857	Ntng1	netrin G1
chr3	110076480	110077123	644	-	136	644	110076928	7	7.55671	5.51912	2.6784	bnd_chr_HA_Zfp92_R1.macs2_peak_267854	chr3	110076817	110076951	B1_Mm	SINE	Alu												Intron (ENSMUST00000156177.8/80883, intron 2 of 6)	3	109780040	110144011	363972	2	80883	67531	ENSMUSG00000059857	Ntng1	netrin G1
chr3	110076480	110077123	644	-	136	644	110076928	7	7.55671	5.51912	2.6784	bnd_chr_HA_Zfp92_R1.macs2_peak_267854	chr3	110076987	110077201	B3A	SINE	B2												Intron (ENSMUST00000156177.8/80883, intron 2 of 6)	3	109780040	110144011	363972	2	80883	67531	ENSMUSG00000059857	Ntng1	netrin G1
chr1	93081275	93082132	858	-	137	858	93081674	7	7.46331	5.47041	2.59347	bnd_chr_HA_Zfp92_R1.macs2_peak_16220	chr1	93081587	93081684	PB1D11	SINE	Alu	EM10E0446563	330	93081005	93081302	255,167,0	pELS,CTCF-bound	pELS	3.3088	enhP	E0446563	EM10E0446563 proximal enhancer-like signature	Intron (ENSMUST00000171796.7/16560, intron 2 of 47)	1	93015464	93101951	86488	2	16560	20676	ENSMUSG00000014602	Kif1a	kinesin family member 1A
chr1	93081275	93082132	858	+	137	858	93081674	7	7.46331	5.47041	2.59347	bnd_chr_HA_Zfp92_R1.macs2_peak_16220	chr1	93081784	93081934	B1F	SINE	Alu	EM10E0446563	330	93081005	93081302	255,167,0	pELS,CTCF-bound	pELS	3.3088	enhP	E0446563	EM10E0446563 proximal enhancer-like signature	Intron (ENSMUST00000171796.7/16560, intron 2 of 47)	1	93015464	93101951	86488	2	16560	19819	ENSMUSG00000014602	Kif1a	kinesin family member 1A
chr1	93081275	93082132	858	+	137	858	93081674	7	7.46331	5.47041	2.59347	bnd_chr_HA_Zfp92_R1.macs2_peak_16220	chr1	93081931	93082189	MLT1C	LTR	ERVL-MaLR	EM10E0446563	330	93081005	93081302	255,167,0	pELS,CTCF-bound	pELS	3.3088	enhP	E0446563	EM10E0446563 proximal enhancer-like signature	Intron (ENSMUST00000171796.7/16560, intron 2 of 47)	1	93015464	93101951	86488	2	16560	19819	ENSMUSG00000014602	Kif1a	kinesin family member 1A
chr1	184033818	184034412	595	*	138	595	184034052	7	7.46331	5.47041	2.59347	bnd_chr_HA_Zfp92_R1.macs2_peak_32681							EM10E0463129	385	184033623	184033962	255,167,0	pELS,CTCF-bound	pELS	3.85089	enhP	E0463129	EM10E0463129 proximal enhancer-like signature	Promoter (<=1kb)	1	184033030	184034301	1272	2	73363	0	ENSMUSG00000044854	1700056E22Rik	RIKEN cDNA 1700056E22 gene
chr1	184033818	184034412	595	*	138	595	184034052	7	7.46331	5.47041	2.59347	bnd_chr_HA_Zfp92_R1.macs2_peak_32681							EM10E0463131	583	184034152	184034501	255,0,0	PLS,CTCF-bound	PLS	5.83821	prom	E0463131	EM10E0463131 promoter-like signature	Promoter (<=1kb)	1	184033030	184034301	1272	2	73363	0	ENSMUSG00000044854	1700056E22Rik	RIKEN cDNA 1700056E22 gene
chr1	184033818	184034412	595	*	138	595	184034052	7	7.46331	5.47041	2.59347	bnd_chr_HA_Zfp92_R1.macs2_peak_32681							EM10E0463130	439	184033980	184034142	255,0,0	PLS,CTCF-bound	PLS	4.39084	prom	E0463130	EM10E0463130 promoter-like signature	Promoter (<=1kb)	1	184033030	184034301	1272	2	73363	0	ENSMUSG00000044854	1700056E22Rik	RIKEN cDNA 1700056E22 gene
chr11	104521308	104521695	388	*	139	388	104521541	7	7.46331	5.47041	2.59347	bnd_chr_HA_Zfp92_R1.macs2_peak_75621																		Exon (ENSMUST00000093923.8/217232, exon 11 of 19)	11	104502745	104550620	47876	2	217232	28925	ENSMUSG00000020687	Cdc27	cell division cycle 27
chr12	29415748	29416178	431	*	140	431	29416016	7	7.46331	5.47041	2.59347	bnd_chr_HA_Zfp92_R1.macs2_peak_82274																		Distal Intergenic	12	29528384	29923213	394830	1	17933	-112206	ENSMUSG00000061911	Myt1l	myelin transcription factor 1-like
chr13	45405534	45406772	1239	+	141	1239	45406513	7	7.46331	5.47041	2.59347	bnd_chr_HA_Zfp92_R1.macs2_peak_106508	chr13	45406331	45406362	(CA)n	Simple_repeat	Simple_repeat												Exon (ENSMUST00000038275.10/218203, exon 4 of 7)	13	45389742	45412022	22281	1	218203	15792	ENSMUSG00000038175	Mylip	myosin regulatory light chain interacting protein
chr13	45405534	45406772	1239	+	141	1239	45406513	7	7.46331	5.47041	2.59347	bnd_chr_HA_Zfp92_R1.macs2_peak_106508	chr13	45406109	45406152	(CATA)n	Simple_repeat	Simple_repeat												Exon (ENSMUST00000038275.10/218203, exon 4 of 7)	13	45389742	45412022	22281	1	218203	15792	ENSMUSG00000038175	Mylip	myosin regulatory light chain interacting protein
chr13	45405534	45406772	1239	+	141	1239	45406513	7	7.46331	5.47041	2.59347	bnd_chr_HA_Zfp92_R1.macs2_peak_106508	chr13	45405592	45405614	(TG)n	Simple_repeat	Simple_repeat												Exon (ENSMUST00000038275.10/218203, exon 4 of 7)	13	45389742	45412022	22281	1	218203	15792	ENSMUSG00000038175	Mylip	myosin regulatory light chain interacting protein
chr5	64006691	64007149	459	+	142	459	64006958	7	7.46331	5.47041	2.59347	bnd_chr_HA_Zfp92_R1.macs2_peak_313889	chr5	64006412	64006732	MLT1A	LTR	ERVL-MaLR												Distal Intergenic	5	63908897	63968897	60001	2	100532	-37794	ENSMUSG00000047881	Rell1	RELT-like 1
chrX	39146310	39146880	571	+	143	571	39146684	7	7.46331	5.47041	2.59347	bnd_chr_HA_Zfp92_R1.macs2_peak_427444	chrX	39146194	39148807	L1Md_F2	LINE	L1												Distal Intergenic	20	39346267	39346963	697	1	78631	-199387	ENSMUSG00000079619	Cypt15	cysteine-rich perinuclear theca 15
chr1	44951066	44951410	345	+	144	345	44951263	6	7.408	5.3554	2.5498	bnd_chr_HA_Zfp92_R1.macs2_peak_7823	chr1	44951144	44951316	(CTATT)n	Simple_repeat	Simple_repeat												Distal Intergenic	1	44739676	44744949	5274	2	75066	-206117	ENSMUSG00000101701	4930521E06Rik	RIKEN cDNA 4930521E06 gene
chr1	44951066	44951410	345	+	144	345	44951263	6	7.408	5.3554	2.5498	bnd_chr_HA_Zfp92_R1.macs2_peak_7823	chr1	44951316	44951364	(TC)n	Simple_repeat	Simple_repeat												Distal Intergenic	1	44739676	44744949	5274	2	75066	-206117	ENSMUSG00000101701	4930521E06Rik	RIKEN cDNA 4930521E06 gene
chr1	103562551	103563532	982	+	145	982	103563227	6	7.408	5.3554	2.5498	bnd_chr_HA_Zfp92_R1.macs2_peak_18362	chr1	103562878	103563169	L1MD2	LINE	L1												Distal Intergenic	1	104768529	104995481	226953	1	23836	-1204997	ENSMUSG00000050840	Cdh20	cadherin 20
chr1	103562551	103563532	982	+	145	982	103563227	6	7.408	5.3554	2.5498	bnd_chr_HA_Zfp92_R1.macs2_peak_18362	chr1	103563501	103563632	RMER15	LTR	ERVL												Distal Intergenic	1	104768529	104995481	226953	1	23836	-1204997	ENSMUSG00000050840	Cdh20	cadherin 20
chr1	176086234	176087381	1148	+	146	1148	176087027	6	7.408	5.3554	2.5498	bnd_chr_HA_Zfp92_R1.macs2_peak_31407	chr1	176086859	176087137	B4	SINE	B4												Intron (ENSMUST00000065967.13/319455, intron 3 of 9)	1	175920329	175922225	1897	1	226720	165905	ENSMUSG00000104158	Becn2	beclin 2
chr10	17520902	17522338	1437	*	147	1437	17522013	6	7.408	5.3554	2.5498	bnd_chr_HA_Zfp92_R1.macs2_peak_37104							EM10E0468278	379	17521985	17522287	255,167,0	pELS	pELS	3.79169	enhP	E0468278	EM10E0468278 proximal enhancer-like signature	Distal Intergenic	10	17723218	17725674	2457	1	17684	-200880	ENSMUSG00000039910	Cited2	Cbp/p300-interacting transactivator, with Glu/Asp-rich carboxy-terminal domain, 2
chr10	17520902	17522338	1437	*	147	1437	17522013	6	7.408	5.3554	2.5498	bnd_chr_HA_Zfp92_R1.macs2_peak_37104							EM10E0468279	340	17522306	17522543	255,167,0	pELS	pELS	3.40994	enhP	E0468279	EM10E0468279 proximal enhancer-like signature	Distal Intergenic	10	17723218	17725674	2457	1	17684	-200880	ENSMUSG00000039910	Cited2	Cbp/p300-interacting transactivator, with Glu/Asp-rich carboxy-terminal domain, 2
chr11	5687048	5687708	661	*	148	661	5687352	6	7.408	5.3554	2.5498	bnd_chr_HA_Zfp92_R1.macs2_peak_57874																		Exon (ENSMUST00000109856.7/76389, exon 26 of 27)	11	5703983	5715680	11698	2	64660	27972	ENSMUSG00000020477	Mrps24	mitochondrial ribosomal protein S24
chr11	45380371	45381077	707	+	149	707	45380664	6	7.408	5.3554	2.5498	bnd_chr_HA_Zfp92_R1.macs2_peak_65428	chr11	45380321	45381177	L1MC3	LINE	L1												Distal Intergenic	11	45102866	45116928	14063	2	100504255	-263443	ENSMUSG00000084773	Gm12159	predicted gene 12159
chr11	49435282	49435648	367	-	150	367	49435437	6	7.408	5.3554	2.5498	bnd_chr_HA_Zfp92_R1.macs2_peak_66173	chr11	49434893	49435468	L1MA6	LINE	L1												Distal Intergenic	11	49430427	49431499	1073	1	259069	5221	ENSMUSG00000107573	Olfr1389	olfactory receptor 1389
chr11	49435282	49435648	367	+	150	367	49435437	6	7.408	5.3554	2.5498	bnd_chr_HA_Zfp92_R1.macs2_peak_66173	chr11	49435566	49435622	L1MB8	LINE	L1												Distal Intergenic	11	49430427	49431499	1073	1	259069	4855	ENSMUSG00000107573	Olfr1389	olfactory receptor 1389
chr11	57143964	57145227	1264	*	151	1264	57144223	6	7.408	5.3554	2.5498	bnd_chr_HA_Zfp92_R1.macs2_peak_67490																		Intron (ENSMUST00000036315.15/14799, intron 2 of 15)	11	57011387	57330244	318858	1	14799	132577	ENSMUSG00000020524	Gria1	glutamate receptor, ionotropic, AMPA1 (alpha 1)
chr11	70824885	70825745	861	-	152	861	70825123	6	7.408	5.3554	2.5498	bnd_chr_HA_Zfp92_R1.macs2_peak_69947	chr11	70824867	70824919	Charlie7	DNA	hAT-Charlie												Distal Intergenic	11	70790932	70812586	21655	2	327957	-13159	ENSMUSG00000057135	Scimp	SLP adaptor and CSK interacting membrane protein
chr11	70824885	70825745	861	+	152	861	70825123	6	7.408	5.3554	2.5498	bnd_chr_HA_Zfp92_R1.macs2_peak_69947	chr11	70824942	70825050	PB1	SINE	Alu												Distal Intergenic	11	70790932	70812586	21655	2	327957	-12299	ENSMUSG00000057135	Scimp	SLP adaptor and CSK interacting membrane protein
chr11	70824885	70825745	861	-	152	861	70825123	6	7.408	5.3554	2.5498	bnd_chr_HA_Zfp92_R1.macs2_peak_69947	chr11	70825050	70825152	PB1D9	SINE	Alu												Distal Intergenic	11	70790932	70812586	21655	2	327957	-13159	ENSMUSG00000057135	Scimp	SLP adaptor and CSK interacting membrane protein
chr11	70824885	70825745	861	-	152	861	70825123	6	7.408	5.3554	2.5498	bnd_chr_HA_Zfp92_R1.macs2_peak_69947	chr11	70825187	70825574	MTC	LTR	ERVL-MaLR												Distal Intergenic	11	70790932	70812586	21655	2	327957	-13159	ENSMUSG00000057135	Scimp	SLP adaptor and CSK interacting membrane protein
chr11	70824885	70825745	861	-	152	861	70825123	6	7.408	5.3554	2.5498	bnd_chr_HA_Zfp92_R1.macs2_peak_69947	chr11	70825516	70825727	ID_B1	SINE	B4												Distal Intergenic	11	70790932	70812586	21655	2	327957	-13159	ENSMUSG00000057135	Scimp	SLP adaptor and CSK interacting membrane protein
chr14	56751253	56752209	957	+	153	957	56751736	6	7.408	5.3554	2.5498	bnd_chr_HA_Zfp92_R1.macs2_peak_127000	chr14	56751594	56752316	RMER17D2	LTR	ERVK												Intron (ENSMUST00000022507.12/66645, intron 5 of 8)	14	56720710	56778316	57607	2	66645	26107	ENSMUSG00000021938	Pspc1	paraspeckle protein 1
chr14	56751253	56752209	957	+	153	957	56751736	6	7.408	5.3554	2.5498	bnd_chr_HA_Zfp92_R1.macs2_peak_127000	chr14	56751413	56751595	RMER12C	LTR	ERVK												Intron (ENSMUST00000022507.12/66645, intron 5 of 8)	14	56720710	56778316	57607	2	66645	26107	ENSMUSG00000021938	Pspc1	paraspeckle protein 1
chr14	85353747	85354285	539	+	154	539	85353899	6	7.408	5.3554	2.5498	bnd_chr_HA_Zfp92_R1.macs2_peak_131844	chr14	85353697	85353905	B3	SINE	B2												Distal Intergenic	14	84458639	84476424	17786	2	319903	-877323	ENSMUSG00000115529	9630013A20Rik	RIKEN cDNA 9630013A20 gene
chr15	31711520	31712087	568	+	155	568	31711889	6	7.408	5.3554	2.5498	bnd_chr_HA_Zfp92_R1.macs2_peak_145116	chr15	31711812	31711845	C-rich	Low_complexity	Low_complexity												Distal Intergenic	15	31601852	31621227	19376	1	68073	109668	ENSMUSG00000039065	Atpsckmt	ATP synthase C subunit lysine N-methyltransferase
chr15	49075092	49075929	838	+	156	838	49075434	6	7.408	5.3554	2.5498	bnd_chr_HA_Zfp92_R1.macs2_peak_148395	chr15	49075440	49075484	ORR1E	LTR	ERVL-MaLR												Distal Intergenic	15	47580637	48792063	1211427	2	239420	-283029	ENSMUSG00000022311	Csmd3	CUB and Sushi multiple domains 3
chr15	49075092	49075929	838	+	156	838	49075434	6	7.408	5.3554	2.5498	bnd_chr_HA_Zfp92_R1.macs2_peak_148395	chr15	49075484	49075533	(TC)n	Simple_repeat	Simple_repeat												Distal Intergenic	15	47580637	48792063	1211427	2	239420	-283029	ENSMUSG00000022311	Csmd3	CUB and Sushi multiple domains 3
chr15	49075092	49075929	838	+	156	838	49075434	6	7.408	5.3554	2.5498	bnd_chr_HA_Zfp92_R1.macs2_peak_148395	chr15	49075556	49075651	RLTR31D_MM	LTR	ERVK												Distal Intergenic	15	47580637	48792063	1211427	2	239420	-283029	ENSMUSG00000022311	Csmd3	CUB and Sushi multiple domains 3
chr15	49075092	49075929	838	+	156	838	49075434	6	7.408	5.3554	2.5498	bnd_chr_HA_Zfp92_R1.macs2_peak_148395	chr15	49075658	49076044	L1_Mur2	LINE	L1												Distal Intergenic	15	47580637	48792063	1211427	2	239420	-283029	ENSMUSG00000022311	Csmd3	CUB and Sushi multiple domains 3
chr17	29046846	29047324	479	-	157	479	29047229	6	7.408	5.3554	2.5498	bnd_chr_HA_Zfp92_R1.macs2_peak_179504	chr17	29046700	29046885	B2_Mm1a	SINE	B2												Distal Intergenic	17	29032628	29043373	10746	1	20383	14696	ENSMUSG00000071172	Srsf3	serine and arginine-rich splicing factor 3
chr17	29046846	29047324	479	-	157	479	29047229	6	7.408	5.3554	2.5498	bnd_chr_HA_Zfp92_R1.macs2_peak_179504	chr17	29046902	29047024	B3	SINE	B2												Distal Intergenic	17	29032628	29043373	10746	1	20383	14696	ENSMUSG00000071172	Srsf3	serine and arginine-rich splicing factor 3
chr17	29046846	29047324	479	-	157	479	29047229	6	7.408	5.3554	2.5498	bnd_chr_HA_Zfp92_R1.macs2_peak_179504	chr17	29047102	29047173	RSINE1	SINE	B4												Distal Intergenic	17	29032628	29043373	10746	1	20383	14696	ENSMUSG00000071172	Srsf3	serine and arginine-rich splicing factor 3
chr17	29046846	29047324	479	-	157	479	29047229	6	7.408	5.3554	2.5498	bnd_chr_HA_Zfp92_R1.macs2_peak_179504	chr17	29047204	29047338	B1F2	SINE	Alu												Distal Intergenic	17	29032628	29043373	10746	1	20383	14696	ENSMUSG00000071172	Srsf3	serine and arginine-rich splicing factor 3
chr17	34972154	34972572	419	*	158	419	34972403	7	7.39583	5.43485	2.5498	bnd_chr_HA_Zfp92_R1.macs2_peak_180495							EM10E0640382	436	34972534	34972697	255,0,0	PLS	PLS	4.36328	prom	E0640382	EM10E0640382 promoter-like signature	Promoter (<=1kb)	17	34969190	34972156	2967	2	193740	0	ENSMUSG00000091971	Hspa1a	heat shock protein 1A
chr17	34972154	34972572	419	*	158	419	34972403	7	7.39583	5.43485	2.5498	bnd_chr_HA_Zfp92_R1.macs2_peak_180495							EM10E0640381	446	34972348	34972518	255,167,0	pELS	pELS	4.46816	enhP	E0640381	EM10E0640381 proximal enhancer-like signature	Promoter (<=1kb)	17	34969190	34972156	2967	2	193740	0	ENSMUSG00000091971	Hspa1a	heat shock protein 1A
chr19	24412991	24414191	1201	-	159	1201	24413306	6	7.408	5.3554	2.5498	bnd_chr_HA_Zfp92_R1.macs2_peak_211408	chr19	24413654	24413853	B2_Mm2	SINE	B2												Intron (ENSMUST00000112673.8/18719, intron 3 of 13)	19	24476502	24477356	855	2	68034	64365	ENSMUSG00000074922	Fam122a	family with sequence similarity 122, member A
chr19	24412991	24414191	1201	+	159	1201	24413306	6	7.408	5.3554	2.5498	bnd_chr_HA_Zfp92_R1.macs2_peak_211408	chr19	24413556	24413605	(CA)n	Simple_repeat	Simple_repeat												Intron (ENSMUST00000112673.8/18719, intron 3 of 13)	19	24476502	24477356	855	2	68034	63165	ENSMUSG00000074922	Fam122a	family with sequence similarity 122, member A
chr3	30294898	30295559	662	*	160	662	30295369	6	7.408	5.3554	2.5498	bnd_chr_HA_Zfp92_R1.macs2_peak_253695																		Intron (ENSMUST00000173495.7/14013, intron 1 of 15)	3	29951296	30548008	596713	2	14013	252449	ENSMUSG00000027684	Mecom	MDS1 and EVI1 complex locus
chr3	101636506	101637603	1098	-	161	1098	101637148	6	7.408	5.3554	2.5498	bnd_chr_HA_Zfp92_R1.macs2_peak_266447	chr3	101636456	101636769	L3	LINE	CR1												Distal Intergenic	3	101576219	101604684	28466	2	11928	-32919	ENSMUSG00000033161	Atp1a1	ATPase, Na+/K+ transporting, alpha 1 polypeptide
chr3	101636506	101637603	1098	+	161	1098	101637148	6	7.408	5.3554	2.5498	bnd_chr_HA_Zfp92_R1.macs2_peak_266447	chr3	101637395	101637626	B4A	SINE	B4												Distal Intergenic	3	101576219	101604684	28466	2	11928	-31822	ENSMUSG00000033161	Atp1a1	ATPase, Na+/K+ transporting, alpha 1 polypeptide
chr3	129330393	129331279	887	+	162	887	129331094	6	7.408	5.3554	2.5498	bnd_chr_HA_Zfp92_R1.macs2_peak_271458	chr3	129330790	129330835	AT_rich	Low_complexity	Low_complexity												Promoter (1-2kb)	3	129269175	129332720	63546	2	13809	1441	ENSMUSG00000028024	Enpep	glutamyl aminopeptidase
chr4	126750237	126750623	387	*	163	387	126750427	7	7.39583	5.43485	2.5498	bnd_chr_HA_Zfp92_R1.macs2_peak_298697							EM10E0768714	317	126750104	126750436	255,205,0	dELS	dELS	3.1743	enhD	E0768714	EM10E0768714 distal enhancer-like signature	Promoter (2-3kb)	4	126743750	126753438	9689	2	26562	2815	ENSMUSG00000028833	Ncdn	neurochondrin
chr4	133537077	133538552	1476	+	164	1476	133538204	6	7.408	5.3554	2.5498	bnd_chr_HA_Zfp92_R1.macs2_peak_299754	chr4	133538012	133538050	AT_rich	Low_complexity	Low_complexity												Intron (ENSMUST00000030665.6/18221, intron 2 of 7)	4	133532542	133545996	13455	2	18221	7444	ENSMUSG00000028851	Nudc	nudC nuclear distribution protein
chr4	133537077	133538552	1476	+	164	1476	133538204	6	7.408	5.3554	2.5498	bnd_chr_HA_Zfp92_R1.macs2_peak_299754	chr4	133538059	133538155	B1F2	SINE	Alu												Intron (ENSMUST00000030665.6/18221, intron 2 of 7)	4	133532542	133545996	13455	2	18221	7444	ENSMUSG00000028851	Nudc	nudC nuclear distribution protein
chr6	60641329	60641751	423	+	165	423	60641470	6	7.408	5.3554	2.5498	bnd_chr_HA_Zfp92_R1.macs2_peak_339599	chr6	60641337	60641537	ORR1F	LTR	ERVL-MaLR												Distal Intergenic	6	60731575	60829855	98281	2	20617	188104	ENSMUSG00000025889	Snca	synuclein, alpha
chr6	138185050	138185768	719	+	166	719	138185299	6	7.408	5.3554	2.5498	bnd_chr_HA_Zfp92_R1.macs2_peak_353336	chr6	138185041	138185052	polypyrimidine	Low_complexity	Low_complexity												Distal Intergenic	6	138140316	138156755	16440	1	56615	44734	ENSMUSG00000008540	Mgst1	microsomal glutathione S-transferase 1
chr6	138185050	138185768	719	+	166	719	138185299	6	7.408	5.3554	2.5498	bnd_chr_HA_Zfp92_R1.macs2_peak_353336	chr6	138185052	138185179	(TTTC)n	Simple_repeat	Simple_repeat												Distal Intergenic	6	138140316	138156755	16440	1	56615	44734	ENSMUSG00000008540	Mgst1	microsomal glutathione S-transferase 1
chr6	138185050	138185768	719	+	166	719	138185299	6	7.408	5.3554	2.5498	bnd_chr_HA_Zfp92_R1.macs2_peak_353336	chr6	138185293	138185691	MTEa	LTR	ERVL-MaLR												Distal Intergenic	6	138140316	138156755	16440	1	56615	44734	ENSMUSG00000008540	Mgst1	microsomal glutathione S-transferase 1
chr7	16852674	16853222	549	-	167	549	16853031	6	7.408	5.3554	2.5498	bnd_chr_HA_Zfp92_R1.macs2_peak_357204	chr7	16852655	16852845	B2_Mm2	SINE	B2												Intron (ENSMUST00000168093.8/101540, intron 8 of 18)	7	16842902	16870464	27563	1	101540	10320	ENSMUSG00000041187	Prkd2	protein kinase D2
chr7	16852674	16853222	549	+	167	549	16853031	6	7.408	5.3554	2.5498	bnd_chr_HA_Zfp92_R1.macs2_peak_357204	chr7	16852845	16852873	B2_Mm2	SINE	B2												Intron (ENSMUST00000168093.8/101540, intron 8 of 18)	7	16842902	16870464	27563	1	101540	9772	ENSMUSG00000041187	Prkd2	protein kinase D2
chr7	16852674	16853222	549	+	167	549	16853031	6	7.408	5.3554	2.5498	bnd_chr_HA_Zfp92_R1.macs2_peak_357204	chr7	16852901	16853016	RSINE1	SINE	B4												Intron (ENSMUST00000168093.8/101540, intron 8 of 18)	7	16842902	16870464	27563	1	101540	9772	ENSMUSG00000041187	Prkd2	protein kinase D2
chr7	78294117	78296362	2246	-	168	2246	78295093	6	7.408	5.3554	2.5498	bnd_chr_HA_Zfp92_R1.macs2_peak_367510	chr7	78294417	78294492	MIRc	SINE	MIR												Intron (ENSMUST00000039431.13/18213, intron 12 of 16)	7	78175959	78578408	402450	2	18213	284291	ENSMUSG00000059146	Ntrk3	neurotrophic tyrosine kinase, receptor, type 3
chr7	78294117	78296362	2246	+	168	2246	78295093	6	7.408	5.3554	2.5498	bnd_chr_HA_Zfp92_R1.macs2_peak_367510	chr7	78294714	78294867	MER103C	DNA	hAT-Charlie												Intron (ENSMUST00000039431.13/18213, intron 12 of 16)	7	78175959	78578408	402450	2	18213	282046	ENSMUSG00000059146	Ntrk3	neurotrophic tyrosine kinase, receptor, type 3
chr7	78294117	78296362	2246	-	168	2246	78295093	6	7.408	5.3554	2.5498	bnd_chr_HA_Zfp92_R1.macs2_peak_367510	chr7	78295222	78295276	LFSINE_Vert	SINE	tRNA												Intron (ENSMUST00000039431.13/18213, intron 12 of 16)	7	78175959	78578408	402450	2	18213	284291	ENSMUSG00000059146	Ntrk3	neurotrophic tyrosine kinase, receptor, type 3
chr7	78294117	78296362	2246	+	168	2246	78295093	6	7.408	5.3554	2.5498	bnd_chr_HA_Zfp92_R1.macs2_peak_367510	chr7	78295972	78296003	(CATAT)n	Simple_repeat	Simple_repeat												Intron (ENSMUST00000039431.13/18213, intron 12 of 16)	7	78175959	78578408	402450	2	18213	282046	ENSMUSG00000059146	Ntrk3	neurotrophic tyrosine kinase, receptor, type 3
chr9	64359468	64360358	891	-	169	891	64360107	6	7.408	5.3554	2.5498	bnd_chr_HA_Zfp92_R1.macs2_peak_412795	chr9	64359469	64359715	MTE-int	LTR	ERVL-MaLR												Distal Intergenic	9	64306756	64341288	34533	2	213550	-19070	ENSMUSG00000032396	Dis3l	DIS3 like exosome 3'-5' exoribonuclease
chr9	64359468	64360358	891	-	169	891	64360107	6	7.408	5.3554	2.5498	bnd_chr_HA_Zfp92_R1.macs2_peak_412795	chr9	64360304	64360434	RSINE1	SINE	B4												Distal Intergenic	9	64306756	64341288	34533	2	213550	-19070	ENSMUSG00000032396	Dis3l	DIS3 like exosome 3'-5' exoribonuclease
chr9	91607074	91607977	904	+	170	904	91607460	6	7.408	5.3554	2.5498	bnd_chr_HA_Zfp92_R1.macs2_peak_417471	chr9	91607218	91607245	(A)n	Simple_repeat	Simple_repeat												Distal Intergenic	9	91358058	91365810	7753	2	22771	-241264	ENSMUSG00000032368	Zic1	zinc finger protein of the cerebellum 1
chr9	116254486	116255213	728	-	171	728	116255054	6	7.408	5.3554	2.5498	bnd_chr_HA_Zfp92_R1.macs2_peak_421762	chr9	116254424	116254640	ID_B1	SINE	B4												Distal Intergenic	9	116189180	116194886	5707	1	100043817	66033	ENSMUSG00000111243	Gm4668	predicted gene 4668
chr9	116254486	116255213	728	-	171	728	116255054	6	7.408	5.3554	2.5498	bnd_chr_HA_Zfp92_R1.macs2_peak_421762	chr9	116254752	116254956	ID_B1	SINE	B4												Distal Intergenic	9	116189180	116194886	5707	1	100043817	66033	ENSMUSG00000111243	Gm4668	predicted gene 4668
chr9	116254486	116255213	728	+	171	728	116255054	6	7.408	5.3554	2.5498	bnd_chr_HA_Zfp92_R1.macs2_peak_421762	chr9	116254990	116255111	B1F	SINE	Alu												Distal Intergenic	9	116189180	116194886	5707	1	100043817	65306	ENSMUSG00000111243	Gm4668	predicted gene 4668
chr9	121747897	121748648	752	*	172	752	121748262	6	7.408	5.3554	2.5498	bnd_chr_HA_Zfp92_R1.macs2_peak_422745																		3' UTR	9	121759330	121771742	12413	1	270210	-10682	ENSMUSG00000013419	Zfp651	zinc finger protein 651
chr1	143873594	143874588	995	*	173	995	143873746	6	7.33689	5.32459	2.50729	bnd_chr_HA_Zfp92_R1.macs2_peak_25781																		Distal Intergenic	1	143777272	143807466	30195	1	56207	96322	ENSMUSG00000018189	Uchl5	ubiquitin carboxyl-terminal esterase L5
chr1	172580036	172580283	248	-	174	248	172580178	9	7.26295	5.19527	2.43607	bnd_chr_HA_Zfp92_R1.macs2_peak_30819	chr1	172579958	172580090	B1F1	SINE	Alu												Distal Intergenic	1	172581758	172590568	8811	2	74748	10532	ENSMUSG00000053318	Slamf8	SLAM family member 8
chr1	172580036	172580283	248	-	174	248	172580178	9	7.26295	5.19527	2.43607	bnd_chr_HA_Zfp92_R1.macs2_peak_30819	chr1	172580090	172580107	ID_B1	SINE	B4												Distal Intergenic	1	172581758	172590568	8811	2	74748	10532	ENSMUSG00000053318	Slamf8	SLAM family member 8
chr1	172580036	172580283	248	+	174	248	172580178	9	7.26295	5.19527	2.43607	bnd_chr_HA_Zfp92_R1.macs2_peak_30819	chr1	172580110	172580238	L2a	LINE	L2												Distal Intergenic	1	172581758	172590568	8811	2	74748	10285	ENSMUSG00000053318	Slamf8	SLAM family member 8
chr11	106127774	106128319	546	+	175	546	106127898	9	7.26295	5.19527	2.43607	bnd_chr_HA_Zfp92_R1.macs2_peak_75935	chr11	106127599	106127774	L1MD	LINE	L1												Intron (ENSMUST00000002044.9/26406, intron 6 of 15)	11	106156256	106160860	4605	2	67803	32541	ENSMUSG00000040699	Limd2	LIM domain containing 2
chr11	106127774	106128319	546	+	175	546	106127898	9	7.26295	5.19527	2.43607	bnd_chr_HA_Zfp92_R1.macs2_peak_75935	chr11	106127774	106127921	B1_Mus1	SINE	Alu												Intron (ENSMUST00000002044.9/26406, intron 6 of 15)	11	106156256	106160860	4605	2	67803	32541	ENSMUSG00000040699	Limd2	LIM domain containing 2
chr11	106127774	106128319	546	+	175	546	106127898	9	7.26295	5.19527	2.43607	bnd_chr_HA_Zfp92_R1.macs2_peak_75935	chr11	106127921	106127948	L1MD	LINE	L1												Intron (ENSMUST00000002044.9/26406, intron 6 of 15)	11	106156256	106160860	4605	2	67803	32541	ENSMUSG00000040699	Limd2	LIM domain containing 2
chr11	106127774	106128319	546	+	175	546	106127898	9	7.26295	5.19527	2.43607	bnd_chr_HA_Zfp92_R1.macs2_peak_75935	chr11	106128113	106128168	PB1D11	SINE	Alu												Intron (ENSMUST00000002044.9/26406, intron 6 of 15)	11	106156256	106160860	4605	2	67803	32541	ENSMUSG00000040699	Limd2	LIM domain containing 2
chr13	61476564	61477211	648	+	176	648	61476680	9	7.26295	5.19527	2.43607	bnd_chr_HA_Zfp92_R1.macs2_peak_109145	chr13	61476363	61476873	L1_Mur2	LINE	L1												Distal Intergenic	13	61535743	61568174	32432	2	64139	90963	ENSMUSG00000074871	Ctsm	cathepsin M
chr13	61476564	61477211	648	+	176	648	61476680	9	7.26295	5.19527	2.43607	bnd_chr_HA_Zfp92_R1.macs2_peak_109145	chr13	61476872	61477038	L1_Mur2	LINE	L1												Distal Intergenic	13	61535743	61568174	32432	2	64139	90963	ENSMUSG00000074871	Ctsm	cathepsin M
chr13	61476564	61477211	648	+	176	648	61476680	9	7.26295	5.19527	2.43607	bnd_chr_HA_Zfp92_R1.macs2_peak_109145	chr13	61477038	61477581	RLTR20B2	LTR	ERVK												Distal Intergenic	13	61535743	61568174	32432	2	64139	90963	ENSMUSG00000074871	Ctsm	cathepsin M
chr6	33323978	33324968	991	-	177	991	33324391	9	7.26295	5.19527	2.43607	bnd_chr_HA_Zfp92_R1.macs2_peak_334726	chr6	33323708	33324728	L1MB3	LINE	L1												Intron (ENSMUST00000052266.14/20336, intron 5 of 17)	6	33249085	33973979	724895	1	20336	75883	ENSMUSG00000029763	Exoc4	exocyst complex component 4
chr6	33323978	33324968	991	+	177	991	33324391	9	7.26295	5.19527	2.43607	bnd_chr_HA_Zfp92_R1.macs2_peak_334726	chr6	33324814	33324849	(TG)n	Simple_repeat	Simple_repeat												Intron (ENSMUST00000052266.14/20336, intron 5 of 17)	6	33249085	33973979	724895	1	20336	74893	ENSMUSG00000029763	Exoc4	exocyst complex component 4
chr6	88228154	88228577	424	-	178	424	88228204	9	7.26295	5.19527	2.43607	bnd_chr_HA_Zfp92_R1.macs2_peak_344745	chr6	88228110	88228214	PB1	SINE	Alu												Intron (ENSMUST00000203827.1/ENSMUST00000203827.1, intron 1 of 3)	6	88222268	88223257	990	1	56691	6309	ENSMUSG00000048206	Dnajb8	DnaJ heat shock protein family (Hsp40) member B8
chr6	88228154	88228577	424	-	178	424	88228204	9	7.26295	5.19527	2.43607	bnd_chr_HA_Zfp92_R1.macs2_peak_344745	chr6	88228445	88228575	MLT1D	LTR	ERVL-MaLR												Intron (ENSMUST00000203827.1/ENSMUST00000203827.1, intron 1 of 3)	6	88222268	88223257	990	1	56691	6309	ENSMUSG00000048206	Dnajb8	DnaJ heat shock protein family (Hsp40) member B8
chr7	46798433	46798881	449	-	179	449	46798723	9	7.26295	5.19527	2.43607	bnd_chr_HA_Zfp92_R1.macs2_peak_361586	chr7	46798366	46798492	B1_Mm	SINE	Alu												Promoter (2-3kb)	7	46796103	46823800	27698	1	14884	2778	ENSMUSG00000006599	Gtf2h1	general transcription factor II H, polypeptide 1
chr7	46798433	46798881	449	-	179	449	46798723	9	7.26295	5.19527	2.43607	bnd_chr_HA_Zfp92_R1.macs2_peak_361586	chr7	46798626	46798749	PB1D10	SINE	Alu												Promoter (2-3kb)	7	46796103	46823800	27698	1	14884	2778	ENSMUSG00000006599	Gtf2h1	general transcription factor II H, polypeptide 1
chr7	46798433	46798881	449	-	179	449	46798723	9	7.26295	5.19527	2.43607	bnd_chr_HA_Zfp92_R1.macs2_peak_361586	chr7	46798773	46798892	Lx6	LINE	L1												Promoter (2-3kb)	7	46796103	46823800	27698	1	14884	2778	ENSMUSG00000006599	Gtf2h1	general transcription factor II H, polypeptide 1
chr13	10546561	10546899	339	+	180	339	10546616	7	7.24283	5.35311	2.42789	bnd_chr_HA_Zfp92_R1.macs2_peak_100392	chr13	10546560	10546707	B1_Mus2	SINE	Alu												Intron (ENSMUST00000180807.2/ENSMUST00000180807.2, intron 5 of 7)	13	9875486	10360847	485362	2	12671	-185714	ENSMUSG00000046159	Chrm3	cholinergic receptor, muscarinic 3, cardiac
chr13	10546561	10546899	339	+	180	339	10546616	7	7.24283	5.35311	2.42789	bnd_chr_HA_Zfp92_R1.macs2_peak_100392	chr13	10546719	10546789	B4A	SINE	B4												Intron (ENSMUST00000180807.2/ENSMUST00000180807.2, intron 5 of 7)	13	9875486	10360847	485362	2	12671	-185714	ENSMUSG00000046159	Chrm3	cholinergic receptor, muscarinic 3, cardiac
chr13	10546561	10546899	339	+	180	339	10546616	7	7.24283	5.35311	2.42789	bnd_chr_HA_Zfp92_R1.macs2_peak_100392	chr13	10546789	10547187	L1Md_F2	LINE	L1												Intron (ENSMUST00000180807.2/ENSMUST00000180807.2, intron 5 of 7)	13	9875486	10360847	485362	2	12671	-185714	ENSMUSG00000046159	Chrm3	cholinergic receptor, muscarinic 3, cardiac
chr10	98927657	98928429	773	+	181	773	98927889	6	7.13565	5.23509	2.32335	bnd_chr_HA_Zfp92_R1.macs2_peak_51498	chr10	98928096	98928360	B4A	SINE	B4												Intron (ENSMUST00000219557.1/67972, intron 1 of 3)	10	98914406	99026143	111738	1	67972	13251	ENSMUSG00000019943	Atp2b1	ATPase, Ca++ transporting, plasma membrane 1
chr11	77296817	77297271	455	+	182	455	77297124	6	7.13565	5.23509	2.32335	bnd_chr_HA_Zfp92_R1.macs2_peak_71051	chr11	77296654	77296850	B2_Mm2	SINE	B2												Intron (ENSMUST00000156488.7/237860, intron 2 of 3)	11	77216287	77460220	243934	1	237860	80530	ENSMUSG00000037926	Ssh2	slingshot protein phosphatase 2
chr11	77296817	77297271	455	-	182	455	77297124	6	7.13565	5.23509	2.32335	bnd_chr_HA_Zfp92_R1.macs2_peak_71051	chr11	77296887	77296990	ID_B1	SINE	B4												Intron (ENSMUST00000156488.7/237860, intron 2 of 3)	11	77216287	77460220	243934	1	237860	80984	ENSMUSG00000037926	Ssh2	slingshot protein phosphatase 2
chr11	77296817	77297271	455	-	182	455	77297124	6	7.13565	5.23509	2.32335	bnd_chr_HA_Zfp92_R1.macs2_peak_71051	chr11	77297010	77297124	PB1D10	SINE	Alu												Intron (ENSMUST00000156488.7/237860, intron 2 of 3)	11	77216287	77460220	243934	1	237860	80984	ENSMUSG00000037926	Ssh2	slingshot protein phosphatase 2
chr15	38467457	38468127	671	+	183	671	38467839	6	7.13565	5.23509	2.32335	bnd_chr_HA_Zfp92_R1.macs2_peak_146322	chr15	38467279	38467459	B3	SINE	B2												Distal Intergenic	15	38490473	38490547	75	2	102465574	22420	ENSMUSG00000099110	Mir6951	microRNA 6951
chr15	38467457	38468127	671	-	183	671	38467839	6	7.13565	5.23509	2.32335	bnd_chr_HA_Zfp92_R1.macs2_peak_146322	chr15	38467724	38467869	B1_Mus1	SINE	Alu												Distal Intergenic	15	38490473	38490547	75	2	102465574	23090	ENSMUSG00000099110	Mir6951	microRNA 6951
chr15	38467457	38468127	671	+	183	671	38467839	6	7.13565	5.23509	2.32335	bnd_chr_HA_Zfp92_R1.macs2_peak_146322	chr15	38467984	38468021	(TAA)n	Simple_repeat	Simple_repeat												Distal Intergenic	15	38490473	38490547	75	2	102465574	22420	ENSMUSG00000099110	Mir6951	microRNA 6951
chr17	71458989	71460080	1092	+	184	1092	71459063	6	7.13565	5.23509	2.32335	bnd_chr_HA_Zfp92_R1.macs2_peak_187174	chr17	71459015	71459155	B1_Mus1	SINE	Alu												5' UTR	17	71344489	71475343	130855	2	74355	15263	ENSMUSG00000024054	Smchd1	SMC hinge domain containing 1
chr17	71458989	71460080	1092	+	184	1092	71459063	6	7.13565	5.23509	2.32335	bnd_chr_HA_Zfp92_R1.macs2_peak_187174	chr17	71459968	71460104	B1_Mur4	SINE	Alu												5' UTR	17	71344489	71475343	130855	2	74355	15263	ENSMUSG00000024054	Smchd1	SMC hinge domain containing 1
chr18	77272574	77273080	507	*	185	507	77272779	6	7.13565	5.23509	2.32335	bnd_chr_HA_Zfp92_R1.macs2_peak_205075																		Distal Intergenic	18	77281958	77442930	160973	1	240411	-8878	ENSMUSG00000032818	Loxhd1	lipoxygenase homology domains 1
chr2	69213629	69214451	823	-	186	823	69213930	6	7.13565	5.23509	2.32335	bnd_chr_HA_Zfp92_R1.macs2_peak_230092	chr2	69214243	69215041	RMER13B	LTR	ERVK												Intron (ENSMUST00000129288.1/14378, intron 1 of 4)	2	69211073	69227841	16769	1	14378	3378	ENSMUSG00000005232	G6pc2	glucose-6-phosphatase, catalytic, 2
chr2	69213629	69214451	823	-	186	823	69213930	6	7.13565	5.23509	2.32335	bnd_chr_HA_Zfp92_R1.macs2_peak_230092	chr2	69213305	69213709	MTA_Mm	LTR	ERVL-MaLR												Intron (ENSMUST00000129288.1/14378, intron 1 of 4)	2	69211073	69227841	16769	1	14378	3378	ENSMUSG00000005232	G6pc2	glucose-6-phosphatase, catalytic, 2
chr2	69213629	69214451	823	+	186	823	69213930	6	7.13565	5.23509	2.32335	bnd_chr_HA_Zfp92_R1.macs2_peak_230092	chr2	69213947	69213990	(TTTTG)n	Simple_repeat	Simple_repeat												Promoter (2-3kb)	2	69211073	69227841	16769	1	14378	2556	ENSMUSG00000005232	G6pc2	glucose-6-phosphatase, catalytic, 2
chr2	69213629	69214451	823	-	186	823	69213930	6	7.13565	5.23509	2.32335	bnd_chr_HA_Zfp92_R1.macs2_peak_230092	chr2	69213991	69214121	B1_Mm	SINE	Alu												Intron (ENSMUST00000129288.1/14378, intron 1 of 4)	2	69211073	69227841	16769	1	14378	3378	ENSMUSG00000005232	G6pc2	glucose-6-phosphatase, catalytic, 2
chr5	134883499	134883833	335	+	187	335	134883693	6	7.13565	5.23509	2.32335	bnd_chr_HA_Zfp92_R1.macs2_peak_326320	chr5	134883572	134883637	MER5A	DNA	hAT-Charlie												Distal Intergenic	5	134901593	134906733	5141	2	76629	22900	ENSMUSG00000040576	Tmem270	transmembrane protein 270
chr5	134883499	134883833	335	+	187	335	134883693	6	7.13565	5.23509	2.32335	bnd_chr_HA_Zfp92_R1.macs2_peak_326320	chr5	134883645	134883745	PB1D10	SINE	Alu												Distal Intergenic	5	134901593	134906733	5141	2	76629	22900	ENSMUSG00000040576	Tmem270	transmembrane protein 270
chr5	134883499	134883833	335	+	187	335	134883693	6	7.13565	5.23509	2.32335	bnd_chr_HA_Zfp92_R1.macs2_peak_326320	chr5	134883750	134883966	B4A	SINE	B4												Distal Intergenic	5	134901593	134906733	5141	2	76629	22900	ENSMUSG00000040576	Tmem270	transmembrane protein 270
chr9	91791678	91792222	545	+	188	545	91791786	6	7.13565	5.23509	2.32335	bnd_chr_HA_Zfp92_R1.macs2_peak_417504	chr9	91791642	91791707	T-rich	Low_complexity	Low_complexity												Distal Intergenic	9	92192936	92209772	16837	1	100504689	-400714	ENSMUSG00000095654	Plscr5	phospholipid scramblase family, member 5
chr9	91791678	91792222	545	-	188	545	91791786	6	7.13565	5.23509	2.32335	bnd_chr_HA_Zfp92_R1.macs2_peak_417504	chr9	91791707	91791857	B1_Mur4	SINE	Alu												Distal Intergenic	9	92192936	92209772	16837	1	100504689	-401258	ENSMUSG00000095654	Plscr5	phospholipid scramblase family, member 5
chr9	91791678	91792222	545	+	188	545	91791786	6	7.13565	5.23509	2.32335	bnd_chr_HA_Zfp92_R1.macs2_peak_417504	chr9	91791857	91791880	T-rich	Low_complexity	Low_complexity												Distal Intergenic	9	92192936	92209772	16837	1	100504689	-400714	ENSMUSG00000095654	Plscr5	phospholipid scramblase family, member 5
chr9	91791678	91792222	545	+	188	545	91791786	6	7.13565	5.23509	2.32335	bnd_chr_HA_Zfp92_R1.macs2_peak_417504	chr9	91792000	91792148	(TA)n	Simple_repeat	Simple_repeat												Distal Intergenic	9	92192936	92209772	16837	1	100504689	-400714	ENSMUSG00000095654	Plscr5	phospholipid scramblase family, member 5
chr1	155207931	155208907	977	+	189	977	155208491	6	7.04022	5.19146	2.23678	bnd_chr_HA_Zfp92_R1.macs2_peak_27928	chr1	155207968	155208102	Lx7	LINE	L1												3' UTR	1	155212471	155244444	31974	2	207792	35537	ENSMUSG00000033722	BC034090	cDNA sequence BC034090
chr1	155207931	155208907	977	+	189	977	155208491	6	7.04022	5.19146	2.23678	bnd_chr_HA_Zfp92_R1.macs2_peak_27928	chr1	155208322	155208458	ID_B1	SINE	B4												3' UTR	1	155212471	155244444	31974	2	207792	35537	ENSMUSG00000033722	BC034090	cDNA sequence BC034090
chr1	155207931	155208907	977	-	189	977	155208491	6	7.04022	5.19146	2.23678	bnd_chr_HA_Zfp92_R1.macs2_peak_27928	chr1	155208450	155208501	PB1D11	SINE	Alu												3' UTR	1	155212471	155244444	31974	2	207792	36513	ENSMUSG00000033722	BC034090	cDNA sequence BC034090
chr1	155207931	155208907	977	+	189	977	155208491	6	7.04022	5.19146	2.23678	bnd_chr_HA_Zfp92_R1.macs2_peak_27928	chr1	155208541	155208734	B3	SINE	B2												3' UTR	1	155212471	155244444	31974	2	207792	35537	ENSMUSG00000033722	BC034090	cDNA sequence BC034090
chr1	155207931	155208907	977	+	189	977	155208491	6	7.04022	5.19146	2.23678	bnd_chr_HA_Zfp92_R1.macs2_peak_27928	chr1	155208761	155208862	PB1D11	SINE	Alu												3' UTR	1	155212471	155244444	31974	2	207792	35537	ENSMUSG00000033722	BC034090	cDNA sequence BC034090
chr1	155207931	155208907	977	+	189	977	155208491	6	7.04022	5.19146	2.23678	bnd_chr_HA_Zfp92_R1.macs2_peak_27928	chr1	155208883	155208962	RSINE1	SINE	B4												3' UTR	1	155212471	155244444	31974	2	207792	35537	ENSMUSG00000033722	BC034090	cDNA sequence BC034090
chr10	62499831	62500503	673	+	190	673	62499856	6	7.04022	5.19146	2.23678	bnd_chr_HA_Zfp92_R1.macs2_peak_45239	chr10	62499850	62499995	B1_Mm	SINE	Alu	EM10E0476699	444	62500317	62500549	255,205,0	dELS,CTCF-bound	dELS	4.44847	enhD	E0476699	EM10E0476699 distal enhancer-like signature	Intron (ENSMUST00000160987.7/19073, intron 2 of 3)	10	62455235	62486805	31571	2	30930	-13026	ENSMUSG00000020078	Vps26a	VPS26 retromer complex component A
chr10	62499831	62500503	673	+	190	673	62499856	6	7.04022	5.19146	2.23678	bnd_chr_HA_Zfp92_R1.macs2_peak_45239	chr10	62499748	62499833	B3	SINE	B2	EM10E0476699	444	62500317	62500549	255,205,0	dELS,CTCF-bound	dELS	4.44847	enhD	E0476699	EM10E0476699 distal enhancer-like signature	Intron (ENSMUST00000160987.7/19073, intron 2 of 3)	10	62455235	62486805	31571	2	30930	-13026	ENSMUSG00000020078	Vps26a	VPS26 retromer complex component A
chr10	62499831	62500503	673	+	190	673	62499856	6	7.04022	5.19146	2.23678	bnd_chr_HA_Zfp92_R1.macs2_peak_45239	chr10	62500000	62500026	AT_rich	Low_complexity	Low_complexity	EM10E0476699	444	62500317	62500549	255,205,0	dELS,CTCF-bound	dELS	4.44847	enhD	E0476699	EM10E0476699 distal enhancer-like signature	Intron (ENSMUST00000160987.7/19073, intron 2 of 3)	10	62455235	62486805	31571	2	30930	-13026	ENSMUSG00000020078	Vps26a	VPS26 retromer complex component A
chr14	60801797	60802093	297	*	191	297	60801997	6	7.04022	5.19146	2.23678	bnd_chr_HA_Zfp92_R1.macs2_peak_127688																		Intron (ENSMUST00000063562.8/70478, intron 5 of 18)	14	60784573	60905478	120906	1	70478	17224	ENSMUSG00000021993	Mipep	mitochondrial intermediate peptidase
chr11	109011738	109012056	319	-	192	319	109011894	72	6.94779	1.9214	2.14841	bnd_chr_HA_Zfp92_R1.macs2_peak_76420	chr11	109011645	109012122	LSU-rRNA_Hsa	rRNA	rRNA												Distal Intergenic	11	108920349	108950783	30435	1	12006	91707	ENSMUSG00000000142	Axin2	axin 2
chr13	101026553	101027271	719	-	193	719	101026830	6	6.94795	5.14855	2.14841	bnd_chr_HA_Zfp92_R1.macs2_peak_116137	chr13	101026893	101027051	L2a	LINE	L2												Distal Intergenic	13	100802648	100833427	30780	2	69048	-193844	ENSMUSG00000021629	Slc30a5	solute carrier family 30 (zinc transporter), member 5
chr13	101026553	101027271	719	-	193	719	101026830	6	6.94795	5.14855	2.14841	bnd_chr_HA_Zfp92_R1.macs2_peak_116137	chr13	101027183	101027375	B3A	SINE	B2												Distal Intergenic	13	100802648	100833427	30780	2	69048	-193844	ENSMUSG00000021629	Slc30a5	solute carrier family 30 (zinc transporter), member 5
chr13	101026553	101027271	719	+	193	719	101026830	6	6.94795	5.14855	2.14841	bnd_chr_HA_Zfp92_R1.macs2_peak_116137	chr13	101026801	101026830	AT_rich	Low_complexity	Low_complexity												Distal Intergenic	13	100802648	100833427	30780	2	69048	-193126	ENSMUSG00000021629	Slc30a5	solute carrier family 30 (zinc transporter), member 5
chr5	106952896	106953297	402	-	194	402	106952993	6	6.94795	5.14855	2.14841	bnd_chr_HA_Zfp92_R1.macs2_peak_321409	chr5	106952821	106953113	B4A	SINE	B4												Distal Intergenic	5	106964322	106984432	20111	1	12545	-11426	ENSMUSG00000029283	Cdc7	cell division cycle 7 (S. cerevisiae)
chr5	106952896	106953297	402	+	194	402	106952993	6	6.94795	5.14855	2.14841	bnd_chr_HA_Zfp92_R1.macs2_peak_321409	chr5	106953249	106953302	MT2B1	LTR	ERVL												Distal Intergenic	5	106964322	106984432	20111	1	12545	-11025	ENSMUSG00000029283	Cdc7	cell division cycle 7 (S. cerevisiae)
chr6	51399387	51399757	371	-	195	371	51399666	6	6.94795	5.14855	2.14841	bnd_chr_HA_Zfp92_R1.macs2_peak_337923	chr6	51398618	51399745	RMER1B	Other	Other	EM10E0820280	310	51399245	51399455	255,205,0	dELS	dELS	3.10225	enhD	E0820280	EM10E0820280 distal enhancer-like signature	Distal Intergenic	6	51379710	51392791	13082	1	625167	20047	ENSMUSG00000107660	Gm6559	predicted gene 6559
chr6	51399387	51399757	371	-	195	371	51399666	6	6.94795	5.14855	2.14841	bnd_chr_HA_Zfp92_R1.macs2_peak_337923	chr6	51398618	51399745	RMER1B	Other	Other	EM10E0820281	181	51399522	51399682	255,205,0	dELS	dELS	1.81296	enhD	E0820281	EM10E0820281 distal enhancer-like signature	Distal Intergenic	6	51379710	51392791	13082	1	625167	20047	ENSMUSG00000107660	Gm6559	predicted gene 6559
chr8	77208369	77209303	935	+	196	935	77208387	6	6.94795	5.14855	2.14841	bnd_chr_HA_Zfp92_R1.macs2_peak_392706	chr8	77209020	77209198	B3A	SINE	B2												Intron (ENSMUST00000109913.8/110784, intron 6 of 8)	8	76749087	76900621	151535	2	102640923	-307748		Gm10649	predicted gene 10649
chr8	77208369	77209303	935	+	196	935	77208387	6	6.94795	5.14855	2.14841	bnd_chr_HA_Zfp92_R1.macs2_peak_392706	chr8	77208340	77208404	PB1	SINE	Alu												Intron (ENSMUST00000109913.8/110784, intron 6 of 8)	8	76749087	76900621	151535	2	102640923	-307748		Gm10649	predicted gene 10649
chr8	77208369	77209303	935	+	196	935	77208387	6	6.94795	5.14855	2.14841	bnd_chr_HA_Zfp92_R1.macs2_peak_392706	chr8	77208680	77208883	L1M5	LINE	L1												Intron (ENSMUST00000109913.8/110784, intron 6 of 8)	8	76749087	76900621	151535	2	102640923	-307748		Gm10649	predicted gene 10649
chr8	77208369	77209303	935	+	196	935	77208387	6	6.94795	5.14855	2.14841	bnd_chr_HA_Zfp92_R1.macs2_peak_392706	chr8	77208423	77208607	ID_B1	SINE	B4												Intron (ENSMUST00000109913.8/110784, intron 6 of 8)	8	76749087	76900621	151535	2	102640923	-307748		Gm10649	predicted gene 10649
chr6	53270148	53270901	754	*	197	754	53270600	6	6.85865	5.10635	2.06301	bnd_chr_HA_Zfp92_R1.macs2_peak_338224																		Distal Intergenic	6	53287270	53700376	413107	1	231991	-16369	ENSMUSG00000053007	Creb5	cAMP responsive element binding protein 5
chr7	44362381	44362879	499	-	198	499	44362683	6	6.85865	5.10635	2.06301	bnd_chr_HA_Zfp92_R1.macs2_peak_361203	chr7	44362441	44362522	ID_B1	SINE	B4												Exon (ENSMUST00000205409.1/ENSMUST00000205409.1, exon 1 of 2)	7	44384102	44400187	16086	1	20981	-21721	ENSMUSG00000030731	Syt3	synaptotagmin III
chr7	44362381	44362879	499	-	198	499	44362683	6	6.85865	5.10635	2.06301	bnd_chr_HA_Zfp92_R1.macs2_peak_361203	chr7	44362522	44362561	PB1D9	SINE	Alu												Exon (ENSMUST00000205409.1/ENSMUST00000205409.1, exon 1 of 2)	7	44384102	44400187	16086	1	20981	-21721	ENSMUSG00000030731	Syt3	synaptotagmin III
chr7	44362381	44362879	499	+	198	499	44362683	6	6.85865	5.10635	2.06301	bnd_chr_HA_Zfp92_R1.macs2_peak_361203	chr7	44362784	44362870	G-rich	Low_complexity	Low_complexity												Exon (ENSMUST00000205409.1/ENSMUST00000205409.1, exon 1 of 2)	7	44384102	44400187	16086	1	20981	-21223	ENSMUSG00000030731	Syt3	synaptotagmin III
chr9	104050607	104051037	431	+	199	431	104050848	6	6.85865	5.10635	2.06301	bnd_chr_HA_Zfp92_R1.macs2_peak_419709	chr9	104050412	104050642	B4A	SINE	B4												Intron (ENSMUST00000147249.2/74025, intron 2 of 3)	9	104046599	104063134	16536	2	66663	12097	ENSMUSG00000032557	Uba5	ubiquitin-like modifier activating enzyme 5
chr9	104050607	104051037	431	+	199	431	104050848	6	6.85865	5.10635	2.06301	bnd_chr_HA_Zfp92_R1.macs2_peak_419709	chr9	104050642	104051624	Lx8	LINE	L1												Intron (ENSMUST00000147249.2/74025, intron 2 of 3)	9	104046599	104063134	16536	2	66663	12097	ENSMUSG00000032557	Uba5	ubiquitin-like modifier activating enzyme 5
chr10	13964556	13964946	391	*	200	391	13964770	7	6.82456	5.12202	2.03018	bnd_chr_HA_Zfp92_R1.macs2_peak_36404							EM10E0467912	466	13964593	13964943	255,167,0	pELS,CTCF-bound	pELS	4.66295	enhP	E0467912	EM10E0467912 proximal enhancer-like signature	Promoter (1-2kb)	10	13966075	14151374	185300	1	15273	-1129	ENSMUSG00000015501	Hivep2	human immunodeficiency virus type I enhancer binding protein 2
chr19	5996225	5996570	346	-	201	346	5996262	7	6.82456	5.12202	2.03018	bnd_chr_HA_Zfp92_R1.macs2_peak_207967	chr19	5996149	5996263	ID_B1	SINE	B4												Intron (ENSMUST00000025891.9/12333, intron 12 of 21)	19	5970234	5986143	15910	2	381203	-10427	ENSMUSG00000037451	Slc22a20	solute carrier family 22 (organic anion transporter), member 20
chr19	5996225	5996570	346	+	201	346	5996262	7	6.82456	5.12202	2.03018	bnd_chr_HA_Zfp92_R1.macs2_peak_207967	chr19	5996514	5996619	L1Md_F2	LINE	L1												Intron (ENSMUST00000025891.9/12333, intron 12 of 21)	19	5970234	5986143	15910	2	381203	-10082	ENSMUSG00000037451	Slc22a20	solute carrier family 22 (organic anion transporter), member 20
chr8	87701567	87701955	389	+	202	389	87701731	7	6.82456	5.12202	2.03018	bnd_chr_HA_Zfp92_R1.macs2_peak_394534	chr8	87701098	87701607	Lx8	LINE	L1	EM10E0884224	239	87701692	87701969	255,205,0	dELS	dELS	2.3998	enhD	E0884224	EM10E0884224 distal enhancer-like signature	Intron (ENSMUST00000165770.8/94187, intron 3 of 5)	8	87563853	87589424	25572	1	330820	137714	ENSMUSG00000069971	4933402J07Rik	RIKEN cDNA 4933402J07 gene
chr9	44897616	44898176	561	+	203	561	44897895	7	6.82456	5.12202	2.03018	bnd_chr_HA_Zfp92_R1.macs2_peak_409677	chr9	44897791	44897854	L2b	LINE	L2												Exon (ENSMUST00000116708.1/ENSMUST00000116708.1, exon 1 of 1)	9	44803355	44881296	77942	2	214162	-16320	ENSMUSG00000002028	Kmt2a	lysine (K)-specific methyltransferase 2A
chr9	44897616	44898176	561	+	203	561	44897895	7	6.82456	5.12202	2.03018	bnd_chr_HA_Zfp92_R1.macs2_peak_409677	chr9	44898048	44898117	ID2	SINE	ID												Exon (ENSMUST00000116708.1/ENSMUST00000116708.1, exon 1 of 1)	9	44803355	44881296	77942	2	214162	-16320	ENSMUSG00000002028	Kmt2a	lysine (K)-specific methyltransferase 2A
chr3	96573225	96574092	868	+	204	868	96573310	8	6.80412	5.0374	2.01567	bnd_chr_HA_Zfp92_R1.macs2_peak_265598	chr3	96573405	96573539	B1F	SINE	Alu	EM10E0737607	174	96573622	96573927	255,205,0	dELS	dELS	1.74011	enhD	E0737607	EM10E0737607 distal enhancer-like signature	Distal Intergenic	3	96555765	96566801	11037	2	100038464	-6424	ENSMUSG00000074398	Gm15441	predicted gene 15441
chr3	96573225	96574092	868	+	204	868	96573310	8	6.80412	5.0374	2.01567	bnd_chr_HA_Zfp92_R1.macs2_peak_265598	chr3	96573300	96573396	PB1D7	SINE	Alu	EM10E0737607	174	96573622	96573927	255,205,0	dELS	dELS	1.74011	enhD	E0737607	EM10E0737607 distal enhancer-like signature	Distal Intergenic	3	96555765	96566801	11037	2	100038464	-6424	ENSMUSG00000074398	Gm15441	predicted gene 15441
chr3	96573225	96574092	868	+	204	868	96573310	8	6.80412	5.0374	2.01567	bnd_chr_HA_Zfp92_R1.macs2_peak_265598	chr3	96573672	96573693	GC_rich	Low_complexity	Low_complexity	EM10E0737607	174	96573622	96573927	255,205,0	dELS	dELS	1.74011	enhD	E0737607	EM10E0737607 distal enhancer-like signature	Distal Intergenic	3	96555765	96566801	11037	2	100038464	-6424	ENSMUSG00000074398	Gm15441	predicted gene 15441
chr3	96573225	96574092	868	-	204	868	96573310	8	6.80412	5.0374	2.01567	bnd_chr_HA_Zfp92_R1.macs2_peak_265598	chr3	96573151	96573300	B1_Mur2	SINE	Alu	EM10E0737607	174	96573622	96573927	255,205,0	dELS	dELS	1.74011	enhD	E0737607	EM10E0737607 distal enhancer-like signature	Distal Intergenic	3	96555765	96566801	11037	2	100038464	-7291	ENSMUSG00000074398	Gm15441	predicted gene 15441
chr18	36793058	36793503	446	+	205	446	36793341	6	6.77214	5.06483	1.98596	bnd_chr_HA_Zfp92_R1.macs2_peak_197861	chr18	36793333	36793542	ID_B1	SINE	B4	EM10E0657926	239	36793295	36793539	255,167,0	pELS	pELS	2.39546	enhP	E0657926	EM10E0657926 proximal enhancer-like signature	Promoter (<=1kb)	18	36793876	36799666	5791	1	66492	-373	ENSMUSG00000001383	Zmat2	zinc finger, matrin type 2
chr3	30432057	30432581	525	+	206	525	30432450	6	6.77214	5.06483	1.98596	bnd_chr_HA_Zfp92_R1.macs2_peak_253717	chr3	30432023	30432101	(TA)n	Simple_repeat	Simple_repeat												Intron (ENSMUST00000173495.7/14013, intron 1 of 15)	3	29951296	30548008	596713	2	14013	115427	ENSMUSG00000027684	Mecom	MDS1 and EVI1 complex locus
chr3	75345177	75345559	383	+	207	383	75345356	6	6.77214	5.06483	1.98596	bnd_chr_HA_Zfp92_R1.macs2_peak_261927	chr3	75344072	75345952	Lx2B2	LINE	L1												Intron (ENSMUST00000193989.3/213248, intron 6 of 14)	3	75242370	75270078	27709	2	67931	-75099	ENSMUSG00000034139	Serpini2	serine (or cysteine) peptidase inhibitor, clade I, member 2
chr4	49963844	49964294	451	+	208	451	49964030	6	6.77214	5.06483	1.98596	bnd_chr_HA_Zfp92_R1.macs2_peak_285364	chr4	49962838	49963962	Lx8	LINE	L1												Distal Intergenic	4	49661611	49845744	184134	2	242443	-118100	ENSMUSG00000039579	Grin3a	glutamate receptor ionotropic, NMDA3A
chr4	49963844	49964294	451	+	208	451	49964030	6	6.77214	5.06483	1.98596	bnd_chr_HA_Zfp92_R1.macs2_peak_285364	chr4	49964001	49964792	L1MA6	LINE	L1												Distal Intergenic	4	49661611	49845744	184134	2	242443	-118100	ENSMUSG00000039579	Grin3a	glutamate receptor ionotropic, NMDA3A
chr5	122275582	122276119	538	-	209	538	122275790	6	6.77214	5.06483	1.98596	bnd_chr_HA_Zfp92_R1.macs2_peak_324049	chr5	122275449	122275701	B4A	SINE	B4												Distal Intergenic	5	122284365	122324281	39917	1	320717	-8783	ENSMUSG00000038582	Pptc7	PTC7 protein phosphatase homolog
chr5	122275582	122276119	538	+	209	538	122275790	6	6.77214	5.06483	1.98596	bnd_chr_HA_Zfp92_R1.macs2_peak_324049	chr5	122276017	122276042	AT_rich	Low_complexity	Low_complexity												Distal Intergenic	5	122284365	122324281	39917	1	320717	-8246	ENSMUSG00000038582	Pptc7	PTC7 protein phosphatase homolog
chr5	122275582	122276119	538	-	209	538	122275790	6	6.77214	5.06483	1.98596	bnd_chr_HA_Zfp92_R1.macs2_peak_324049	chr5	122276042	122276173	B1_Mur3	SINE	Alu												Distal Intergenic	5	122284365	122324281	39917	1	320717	-8783	ENSMUSG00000038582	Pptc7	PTC7 protein phosphatase homolog
chr9	21354886	21355638	753	-	210	753	21355557	6	6.77214	5.06483	1.98596	bnd_chr_HA_Zfp92_R1.macs2_peak_405560	chr9	21355286	21355446	B3A	SINE	B2	EM10E0897910	198	21354821	21355167	255,205,0	dELS	dELS	1.98203	enhD	E0897910	EM10E0897910 distal enhancer-like signature	3' UTR	9	21367871	21405361	37491	1	16201	-12985	ENSMUSG00000032178	Ilf3	interleukin enhancer binding factor 3
chr9	21354886	21355638	753	-	210	753	21355557	6	6.77214	5.06483	1.98596	bnd_chr_HA_Zfp92_R1.macs2_peak_405560	chr9	21355453	21355588	B3	SINE	B2	EM10E0897910	198	21354821	21355167	255,205,0	dELS	dELS	1.98203	enhD	E0897910	EM10E0897910 distal enhancer-like signature	3' UTR	9	21367871	21405361	37491	1	16201	-12985	ENSMUSG00000032178	Ilf3	interleukin enhancer binding factor 3
chr15	8604650	8605187	538	-	211	538	8604899	6	6.68827	5.02398	1.90554	bnd_chr_HA_Zfp92_R1.macs2_peak_140581	chr15	8604263	8604658	MTA_Mm	LTR	ERVL-MaLR												Distal Intergenic	15	8634124	8710764	76641	2	20512	106114	ENSMUSG00000005360	Slc1a3	solute carrier family 1 (glial high affinity glutamate transporter), member 3
chr15	8604650	8605187	538	+	211	538	8604899	6	6.68827	5.02398	1.90554	bnd_chr_HA_Zfp92_R1.macs2_peak_140581	chr15	8604667	8604775	ORR1F	LTR	ERVL-MaLR												Distal Intergenic	15	8634124	8710764	76641	2	20512	105577	ENSMUSG00000005360	Slc1a3	solute carrier family 1 (glial high affinity glutamate transporter), member 3
chr15	8604650	8605187	538	-	211	538	8604899	6	6.68827	5.02398	1.90554	bnd_chr_HA_Zfp92_R1.macs2_peak_140581	chr15	8604775	8604956	B2_Mm2	SINE	B2												Distal Intergenic	15	8634124	8710764	76641	2	20512	106114	ENSMUSG00000005360	Slc1a3	solute carrier family 1 (glial high affinity glutamate transporter), member 3
chr15	8604650	8605187	538	+	211	538	8604899	6	6.68827	5.02398	1.90554	bnd_chr_HA_Zfp92_R1.macs2_peak_140581	chr15	8604956	8605105	ORR1F	LTR	ERVL-MaLR												Distal Intergenic	15	8634124	8710764	76641	2	20512	105577	ENSMUSG00000005360	Slc1a3	solute carrier family 1 (glial high affinity glutamate transporter), member 3
chr16	84898699	84899135	437	*	212	437	84898842	6	6.68827	5.02398	1.90554	bnd_chr_HA_Zfp92_R1.macs2_peak_172801																		Distal Intergenic	16	84827866	84835625	7760	2	11957	-63074	ENSMUSG00000022890	Atp5j	ATP synthase, H+ transporting, mitochondrial F0 complex, subunit F
chr2	94001526	94002114	589	+	213	589	94001847	6	6.68827	5.02398	1.90554	bnd_chr_HA_Zfp92_R1.macs2_peak_234580	chr2	94002044	94002121	ID4	SINE	ID												Intron (ENSMUST00000111240.7/69113, intron 6 of 9)	2	93956817	94010807	53991	2	69113	8693	ENSMUSG00000040174	Alkbh3	alkB homolog 3, alpha-ketoglutarate-dependent dioxygenase
chr8	8544538	8544895	358	*	214	358	8544704	6	6.68827	5.02398	1.90554	bnd_chr_HA_Zfp92_R1.macs2_peak_380183																		Distal Intergenic	8	8617434	8661242	43809	2	13642	116347	ENSMUSG00000001300	Efnb2	ephrin B2
chr9	52193687	52194037	351	-	215	351	52193857	6	6.68827	5.02398	1.90554	bnd_chr_HA_Zfp92_R1.macs2_peak_410877	chr9	52193839	52194096	ORR1E	LTR	ERVL-MaLR												Distal Intergenic	9	52111344	52168572	57229	2	244871	-25465	ENSMUSG00000035164	Zc3h12c	zinc finger CCCH type containing 12C
chr11	109864739	109865278	540	-	216	540	109864908	6	6.60687	4.98378	1.8274	bnd_chr_HA_Zfp92_R1.macs2_peak_76556	chr11	109865173	109865287	MTC	LTR	ERVL-MaLR												Distal Intergenic	11	109845878	109848476	2599	1	73257	19400	ENSMUSG00000087393	1700023C21Rik	RIKEN cDNA 1700023C21 gene
chr11	109864739	109865278	540	-	216	540	109864908	6	6.60687	4.98378	1.8274	bnd_chr_HA_Zfp92_R1.macs2_peak_76556	chr11	109864489	109864925	L1MA5	LINE	L1												Distal Intergenic	11	109845878	109848476	2599	1	73257	19400	ENSMUSG00000087393	1700023C21Rik	RIKEN cDNA 1700023C21 gene
chr11	109864739	109865278	540	+	216	540	109864908	6	6.60687	4.98378	1.8274	bnd_chr_HA_Zfp92_R1.macs2_peak_76556	chr11	109864949	109865039	MTEb	LTR	ERVL-MaLR												Distal Intergenic	11	109845878	109848476	2599	1	73257	18861	ENSMUSG00000087393	1700023C21Rik	RIKEN cDNA 1700023C21 gene
chr17	56227436	56227893	458	+	217	458	56227738	6	6.60687	4.98378	1.8274	bnd_chr_HA_Zfp92_R1.macs2_peak_184429	chr17	56226884	56227495	RMER19A	LTR	ERVK												Distal Intergenic	17	56186807	56218905	32099	2	224897	-8531	ENSMUSG00000001229	Dpp9	dipeptidylpeptidase 9
chr17	56227436	56227893	458	+	217	458	56227738	6	6.60687	4.98378	1.8274	bnd_chr_HA_Zfp92_R1.macs2_peak_184429	chr17	56227495	56228403	MurERV4_19-int	LTR	ERVK												Distal Intergenic	17	56186807	56218905	32099	2	224897	-8531	ENSMUSG00000001229	Dpp9	dipeptidylpeptidase 9
chr2	130104272	130105090	819	+	218	819	130104850	6	6.60687	4.98378	1.8274	bnd_chr_HA_Zfp92_R1.macs2_peak_241315	chr2	130104080	130104486	L1M2	LINE	L1												Distal Intergenic	2	130100524	130101843	1320	1	99169	3748		AU015228	expressed sequence AU015228
chr2	130104272	130105090	819	+	218	819	130104850	6	6.60687	4.98378	1.8274	bnd_chr_HA_Zfp92_R1.macs2_peak_241315	chr2	130104516	130104927	MT2B2	LTR	ERVL												Distal Intergenic	2	130100524	130101843	1320	1	99169	3748		AU015228	expressed sequence AU015228
chr2	130104272	130105090	819	+	218	819	130104850	6	6.60687	4.98378	1.8274	bnd_chr_HA_Zfp92_R1.macs2_peak_241315	chr2	130105024	130105172	B1_Mus1	SINE	Alu												Distal Intergenic	2	130100524	130101843	1320	1	99169	3748		AU015228	expressed sequence AU015228
chr11	59870469	59870802	334	-	219	334	59870676	6	6.52782	4.94422	1.75687	bnd_chr_HA_Zfp92_R1.macs2_peak_67954	chr11	59870520	59870789	ORR1G	LTR	ERVL-MaLR												Intron (ENSMUST00000149076.7/103850, intron 3 of 4)	11	59817795	59839838	22044	2	26572	-30964	ENSMUSG00000019373	Cops3	COP9 signalosome subunit 3
chr2	120062629	120063147	519	+	220	519	120062873	6	6.52782	4.94422	1.75687	bnd_chr_HA_Zfp92_R1.macs2_peak_239589	chr2	120062991	120063137	B1_Mus1	SINE	Alu												Exon (ENSMUST00000156159.3/640524, exon 31 of 66)	2	120041493	120085678	44186	2	640524	22531	ENSMUSG00000074899	Sptbn5	spectrin beta, non-erythrocytic 5
chr8	110722587	110722865	279	*	221	279	110722706	6	6.52782	4.94422	1.75687	bnd_chr_HA_Zfp92_R1.macs2_peak_398688																		Promoter (1-2kb)	8	110721476	110741400	19925	1	244654	1111	ENSMUSG00000033763	Mtss2	MTSS I-BAR domain containing 2
chr2	134397411	134397921	511	+	222	511	134397734	6	6.45099	4.90529	1.68301	bnd_chr_HA_Zfp92_R1.macs2_peak_241882	chr2	134396532	134398583	ORR1B1-int	LTR	ERVL-MaLR												Distal Intergenic	2	134497361	134554368	57008	2	15112	156447	ENSMUSG00000027261	Hao1	hydroxyacid oxidase 1, liver
chr3	110792882	110793281	400	-	223	400	110793042	6	6.45099	4.90529	1.68301	bnd_chr_HA_Zfp92_R1.macs2_peak_267972	chr3	110792607	110793001	MTA_Mm	LTR	ERVL-MaLR												Distal Intergenic	3	110246109	110250998	4890	2	99890	-542283	ENSMUSG00000049300	Prmt6	protein arginine N-methyltransferase 6
chr3	95220938	95221338	401	-	224	401	95220997	7	6.39948	4.87642	1.63434	bnd_chr_HA_Zfp92_R1.macs2_peak_265400	chr3	95220891	95220976	PB1D11	SINE	Alu												Intron (ENSMUST00000181819.1/100504029, intron 2 of 3)	3	95181766	95217916	36151	2	213054	-3422	ENSMUSG00000038766	Gabpb2	GA repeat binding protein, beta 2
chr3	95220938	95221338	401	-	224	401	95220997	7	6.39948	4.87642	1.63434	bnd_chr_HA_Zfp92_R1.macs2_peak_265400	chr3	95220922	95221068	ID_B1	SINE	B4												Intron (ENSMUST00000181819.1/100504029, intron 2 of 3)	3	95181766	95217916	36151	2	213054	-3422	ENSMUSG00000038766	Gabpb2	GA repeat binding protein, beta 2
chr3	95220938	95221338	401	+	224	401	95220997	7	6.39948	4.87642	1.63434	bnd_chr_HA_Zfp92_R1.macs2_peak_265400	chr3	95221129	95221223	(TTTC)n	Simple_repeat	Simple_repeat												Intron (ENSMUST00000181819.1/100504029, intron 2 of 3)	3	95181766	95217916	36151	2	213054	-3022	ENSMUSG00000038766	Gabpb2	GA repeat binding protein, beta 2
chr3	95220938	95221338	401	-	224	401	95220997	7	6.39948	4.87642	1.63434	bnd_chr_HA_Zfp92_R1.macs2_peak_265400	chr3	95221226	95221372	B1_Mus1	SINE	Alu												Intron (ENSMUST00000181819.1/100504029, intron 2 of 3)	3	95181766	95217916	36151	2	213054	-3422	ENSMUSG00000038766	Gabpb2	GA repeat binding protein, beta 2
chr12	80845819	80846235	417	-	225	417	80846061	6	6.30355	4.82923	1.54135	bnd_chr_HA_Zfp92_R1.macs2_peak_91713	chr12	80846227	80846283	B3	SINE	B2												Intron (ENSMUST00000220238.1/217684, intron 2 of 6)	12	80790510	80880835	90326	1	217684	55725	ENSMUSG00000021133	Susd6	sushi domain containing 6
chr12	86775340	86776138	799	*	226	799	86775868	6	6.30355	4.82923	1.54135	bnd_chr_HA_Zfp92_R1.macs2_peak_92723							EM10E0544027	351	86775639	86775947	255,205,0	dELS	dELS	3.51935	enhD	E0544027	EM10E0544027 distal enhancer-like signature	Distal Intergenic	12	86734369	86763797	29429	1	627607	40971	ENSMUSG00000059114	Lrrc74a	leucine rich repeat containing 74A
chr12	86775340	86776138	799	*	226	799	86775868	6	6.30355	4.82923	1.54135	bnd_chr_HA_Zfp92_R1.macs2_peak_92723							EM10E0544028	314	86775965	86776166	255,205,0	dELS	dELS	3.14688	enhD	E0544028	EM10E0544028 distal enhancer-like signature	Distal Intergenic	12	86734369	86763797	29429	1	627607	40971	ENSMUSG00000059114	Lrrc74a	leucine rich repeat containing 74A
chr13	107135200	107135644	445	+	227	445	107135369	6	6.30355	4.82923	1.54135	bnd_chr_HA_Zfp92_R1.macs2_peak_117007	chr13	107135407	107135523	LFSINE_Vert	SINE	tRNA												Distal Intergenic	13	107022553	107055497	32945	1	100040322	112647	ENSMUSG00000071181	3830408C21Rik	RIKEN cDNA 3830408C21 gene
chr14	65006769	65008149	1381	-	228	1381	65008003	6	6.30355	4.82923	1.54135	bnd_chr_HA_Zfp92_R1.macs2_peak_128321	chr14	65006718	65006798	RSINE1	SINE	B4												Exon (ENSMUST00000043914.6/210925, exon 7 of 17)	14	64950045	65039832	89788	1	210925	58104	ENSMUSG00000021975	Ints9	integrator complex subunit 9
chr14	65006769	65008149	1381	-	228	1381	65008003	6	6.30355	4.82923	1.54135	bnd_chr_HA_Zfp92_R1.macs2_peak_128321	chr14	65006812	65006984	B4A	SINE	B4												Exon (ENSMUST00000043914.6/210925, exon 7 of 17)	14	64950045	65039832	89788	1	210925	58104	ENSMUSG00000021975	Ints9	integrator complex subunit 9
chr14	65006769	65008149	1381	+	228	1381	65008003	6	6.30355	4.82923	1.54135	bnd_chr_HA_Zfp92_R1.macs2_peak_128321	chr14	65007004	65007189	L1M4	LINE	L1												Exon (ENSMUST00000043914.6/210925, exon 7 of 17)	14	64950045	65039832	89788	1	210925	56724	ENSMUSG00000021975	Ints9	integrator complex subunit 9
chr15	102786411	102786729	319	+	229	319	102786501	6	6.30355	4.82923	1.54135	bnd_chr_HA_Zfp92_R1.macs2_peak_157651	chr15	102786489	102786558	(TC)n	Simple_repeat	Simple_repeat												Distal Intergenic	15	102706777	102722178	15402	2	67488	-64233	ENSMUSG00000023055	Calcoco1	calcium binding and coiled coil domain 1
chr19	20179246	20179695	450	-	230	450	20179396	6	6.30355	4.82923	1.54135	bnd_chr_HA_Zfp92_R1.macs2_peak_210579	chr19	20179209	20179727	MT2A	LTR	ERVL												Distal Intergenic	19	20324856	20444883	120028	1	68994	-145610	ENSMUSG00000094732	1500015L24Rik	RIKEN cDNA 1500015L24 gene
chr2	168302671	168304224	1554	-	231	1554	168303234	6	6.30355	4.82923	1.54135	bnd_chr_HA_Zfp92_R1.macs2_peak_246869	chr2	168302775	168302953	ID_B1	SINE	B4												Distal Intergenic	2	168260117	168281132	21016	2	241794	-23092	ENSMUSG00000074575	Kcng1	potassium voltage-gated channel, subfamily G, member 1
chr2	168302671	168304224	1554	+	231	1554	168303234	6	6.30355	4.82923	1.54135	bnd_chr_HA_Zfp92_R1.macs2_peak_246869	chr2	168302994	168303102	MTEb	LTR	ERVL-MaLR												Distal Intergenic	2	168260117	168281132	21016	2	241794	-21539	ENSMUSG00000074575	Kcng1	potassium voltage-gated channel, subfamily G, member 1
chr2	168302671	168304224	1554	-	231	1554	168303234	6	6.30355	4.82923	1.54135	bnd_chr_HA_Zfp92_R1.macs2_peak_246869	chr2	168303102	168303312	ID_B1	SINE	B4												Distal Intergenic	2	168260117	168281132	21016	2	241794	-23092	ENSMUSG00000074575	Kcng1	potassium voltage-gated channel, subfamily G, member 1
chr2	168302671	168304224	1554	+	231	1554	168303234	6	6.30355	4.82923	1.54135	bnd_chr_HA_Zfp92_R1.macs2_peak_246869	chr2	168303312	168303468	MTEb	LTR	ERVL-MaLR												Distal Intergenic	2	168260117	168281132	21016	2	241794	-21539	ENSMUSG00000074575	Kcng1	potassium voltage-gated channel, subfamily G, member 1
chr2	168302671	168304224	1554	+	231	1554	168303234	6	6.30355	4.82923	1.54135	bnd_chr_HA_Zfp92_R1.macs2_peak_246869	chr2	168303567	168303688	CT-rich	Low_complexity	Low_complexity												Distal Intergenic	2	168260117	168281132	21016	2	241794	-21539	ENSMUSG00000074575	Kcng1	potassium voltage-gated channel, subfamily G, member 1
chr2	168302671	168304224	1554	+	231	1554	168303234	6	6.30355	4.82923	1.54135	bnd_chr_HA_Zfp92_R1.macs2_peak_246869	chr2	168303689	168303756	(TG)n	Simple_repeat	Simple_repeat												Distal Intergenic	2	168260117	168281132	21016	2	241794	-21539	ENSMUSG00000074575	Kcng1	potassium voltage-gated channel, subfamily G, member 1
chr2	168302671	168304224	1554	-	231	1554	168303234	6	6.30355	4.82923	1.54135	bnd_chr_HA_Zfp92_R1.macs2_peak_246869	chr2	168303768	168304066	B4A	SINE	B4												Distal Intergenic	2	168260117	168281132	21016	2	241794	-23092	ENSMUSG00000074575	Kcng1	potassium voltage-gated channel, subfamily G, member 1
chr5	32476254	32476704	451	+	232	451	32476517	6	6.30355	4.82923	1.54135	bnd_chr_HA_Zfp92_R1.macs2_peak_308177	chr5	32476463	32476547	PB1D9	SINE	Alu												Intron (ENSMUST00000015100.14/19046, intron 1 of 7)	5	32458843	32517433	58591	1	19046	17411	ENSMUSG00000014956	Ppp1cb	protein phosphatase 1 catalytic subunit beta
chr5	32476254	32476704	451	+	232	451	32476517	6	6.30355	4.82923	1.54135	bnd_chr_HA_Zfp92_R1.macs2_peak_308177	chr5	32476555	32476588	(CATA)n	Simple_repeat	Simple_repeat												Intron (ENSMUST00000015100.14/19046, intron 1 of 7)	5	32458843	32517433	58591	1	19046	17411	ENSMUSG00000014956	Ppp1cb	protein phosphatase 1 catalytic subunit beta
chr5	32476254	32476704	451	+	232	451	32476517	6	6.30355	4.82923	1.54135	bnd_chr_HA_Zfp92_R1.macs2_peak_308177	chr5	32476609	32476755	ID_B1	SINE	B4												Intron (ENSMUST00000015100.14/19046, intron 1 of 7)	5	32458843	32517433	58591	1	19046	17411	ENSMUSG00000014956	Ppp1cb	protein phosphatase 1 catalytic subunit beta
chr5	106450362	106450743	382	*	233	382	106450641	6	6.30355	4.82923	1.54135	bnd_chr_HA_Zfp92_R1.macs2_peak_321334																		Distal Intergenic	5	106452523	106458166	5644	2	104382	7423	ENSMUSG00000034384	Barhl2	BarH like homeobox 2
chr5	107641195	107642023	829	-	234	829	107641759	6	6.30355	4.82923	1.54135	bnd_chr_HA_Zfp92_R1.macs2_peak_321515	chr5	107641935	107642064	PB1D7	SINE	Alu												3' UTR	5	107630250	107633850	3601	2	78443	-8173	ENSMUSG00000085900	A930041C12Rik	RIKEN cDNA A930041C12 gene
chr5	140379159	140379631	473	*	235	473	140379384	6	6.30355	4.82923	1.54135	bnd_chr_HA_Zfp92_R1.macs2_peak_327235							EM10E0808899	372	140379238	140379556	255,205,0	dELS	dELS	3.72495	enhD	E0808899	EM10E0808899 distal enhancer-like signature	Intron (ENSMUST00000031539.11/231834, intron 1 of 10)	5	140340299	140389262	48964	2	231834	9631	ENSMUSG00000029560	Snx8	sorting nexin 8
chr6	72269872	72270544	673	+	236	673	72269996	6	6.30355	4.82923	1.54135	bnd_chr_HA_Zfp92_R1.macs2_peak_341763	chr6	72269871	72270015	B1_Mus2	SINE	Alu												Distal Intergenic	6	72304610	72314371	9762	1	20388	-34066	ENSMUSG00000056370	Sftpb	surfactant associated protein B
chr6	72269872	72270544	673	+	236	673	72269996	6	6.30355	4.82923	1.54135	bnd_chr_HA_Zfp92_R1.macs2_peak_341763	chr6	72270096	72270207	B1_Mus2	SINE	Alu												Distal Intergenic	6	72304610	72314371	9762	1	20388	-34066	ENSMUSG00000056370	Sftpb	surfactant associated protein B
chr6	72269872	72270544	673	+	236	673	72269996	6	6.30355	4.82923	1.54135	bnd_chr_HA_Zfp92_R1.macs2_peak_341763	chr6	72270213	72270235	polypurine	Low_complexity	Low_complexity												Distal Intergenic	6	72304610	72314371	9762	1	20388	-34066	ENSMUSG00000056370	Sftpb	surfactant associated protein B
chr6	72269872	72270544	673	+	236	673	72269996	6	6.30355	4.82923	1.54135	bnd_chr_HA_Zfp92_R1.macs2_peak_341763	chr6	72270235	72270278	(GGGGA)n	Simple_repeat	Simple_repeat												Distal Intergenic	6	72304610	72314371	9762	1	20388	-34066	ENSMUSG00000056370	Sftpb	surfactant associated protein B
chr6	72269872	72270544	673	+	236	673	72269996	6	6.30355	4.82923	1.54135	bnd_chr_HA_Zfp92_R1.macs2_peak_341763	chr6	72270278	72270303	polypurine	Low_complexity	Low_complexity												Distal Intergenic	6	72304610	72314371	9762	1	20388	-34066	ENSMUSG00000056370	Sftpb	surfactant associated protein B
chr8	40634672	40635206	535	+	237	535	40635107	6	6.30355	4.82923	1.54135	bnd_chr_HA_Zfp92_R1.macs2_peak_385670	chr8	40635027	40635124	PB1	SINE	Alu	EM10E0876317	319	40634609	40634943	255,0,0	PLS	PLS	3.19734	prom	E0876317	EM10E0876317 promoter-like signature	Promoter (<=1kb)	8	40551095	40634797	83703	2	54384	0	ENSMUSG00000039431	Mtmr7	myotubularin related protein 7
chr8	40634672	40635206	535	+	237	535	40635107	6	6.30355	4.82923	1.54135	bnd_chr_HA_Zfp92_R1.macs2_peak_385670	chr8	40635027	40635124	PB1	SINE	Alu	EM10E0876318	226	40634948	40635182	255,167,0	pELS	pELS	2.26011	enhP	E0876318	EM10E0876318 proximal enhancer-like signature	Promoter (<=1kb)	8	40551095	40634797	83703	2	54384	0	ENSMUSG00000039431	Mtmr7	myotubularin related protein 7
chr8	115400354	115400653	300	*	238	300	115400463	6	6.30355	4.82923	1.54135	bnd_chr_HA_Zfp92_R1.macs2_peak_399540																		Distal Intergenic	8	115701435	115707794	6360	2	17132	307141	ENSMUSG00000055435	Maf	avian musculoaponeurotic fibrosarcoma oncogene homolog
chr18	55622691	55623062	372	-	239	372	55622885	7	6.23418	4.77823	1.4783	bnd_chr_HA_Zfp92_R1.macs2_peak_201220	chr18	55622686	55622920	7SLRNA	srpRNA	srpRNA												Exon (ENSMUST00000174961.2/ENSMUST00000174961.2, exon 1 of 1)	18	54888048	54992555	104508	2	269023	-630507	ENSMUSG00000052713	Zfp608	zinc finger protein 608
chr2	179518456	179518781	326	*	240	326	179518633	7	6.23418	4.77823	1.4783	bnd_chr_HA_Zfp92_R1.macs2_peak_248132																		Intron (ENSMUST00000000314.12/12561, intron 2 of 15)	2	179442431	179899373	456943	1	12561	76025	ENSMUSG00000000305	Cdh4	cadherin 4
chr4	76008065	76008815	751	+	241	751	76008220	6	6.23272	4.79208	1.4783	bnd_chr_HA_Zfp92_R1.macs2_peak_289847	chr4	76008303	76008349	(TG)n	Simple_repeat	Simple_repeat												Intron (ENSMUST00000107289.8/19266, intron 26 of 35)	4	75277354	75278305	952	2	66928	-729760	ENSMUSG00000028398	Dmac1	distal membrane arm assembly complex 1
chr5	111097465	111097714	250	+	242	250	111097601	7	6.23418	4.77823	1.4783	bnd_chr_HA_Zfp92_R1.macs2_peak_322176	chr5	111097397	111097514	PB1	SINE	Alu	EM10E0797727	211	111097293	111097618	255,205,0	dELS	dELS	2.11777	enhD	E0797727	EM10E0797727 distal enhancer-like signature	Intron (ENSMUST00000040111.9/209683, intron 3 of 23)	5	111004144	111004252	109	1	735278	93321	ENSMUSG00000076163	Mir701	microRNA 701
chr8	70593863	70594309	447	*	243	447	70594181	6	6.23272	4.79208	1.4783	bnd_chr_HA_Zfp92_R1.macs2_peak_391464							EM10E0880239	320	70593890	70594055	255,167,0	pELS,CTCF-bound	pELS	3.20329	enhP	E0880239	EM10E0880239 proximal enhancer-like signature	Promoter (<=1kb)	8	70594373	70597290	2918	1	71780	-64	ENSMUSG00000019139	Isyna1	myo-inositol 1-phosphate synthase A1
chr8	70593863	70594309	447	*	243	447	70594181	6	6.23272	4.79208	1.4783	bnd_chr_HA_Zfp92_R1.macs2_peak_391464							EM10E0880240	474	70594131	70594460	255,0,0	PLS,CTCF-bound	PLS	4.74314	prom	E0880240	EM10E0880240 promoter-like signature	Promoter (<=1kb)	8	70594373	70597290	2918	1	71780	-64	ENSMUSG00000019139	Isyna1	myo-inositol 1-phosphate synthase A1
chr1	63221178	63221446	269	-	244	269	63221291	6	6.22235	4.7866	1.47349	bnd_chr_HA_Zfp92_R1.macs2_peak_11156	chr1	63221195	63221324	B1F	SINE	Alu												Distal Intergenic	1	63182691	63214543	31853	2	241070	-6903	ENSMUSG00000046856	Gpr1	G protein-coupled receptor 1
chr1	63221178	63221446	269	-	244	269	63221291	6	6.22235	4.7866	1.47349	bnd_chr_HA_Zfp92_R1.macs2_peak_11156	chr1	63221335	63221411	L1MB2	LINE	L1												Distal Intergenic	1	63182691	63214543	31853	2	241070	-6903	ENSMUSG00000046856	Gpr1	G protein-coupled receptor 1
chr1	106043675	106043928	254	+	245	254	106043832	6	6.22235	4.7866	1.47349	bnd_chr_HA_Zfp92_R1.macs2_peak_18824	chr1	106043926	106044031	PB1D9	SINE	Alu												Distal Intergenic	1	105990406	106034074	43669	1	227449	53269	ENSMUSG00000038866	Zcchc2	zinc finger, CCHC domain containing 2
chr1	106497704	106498129	426	-	246	426	106497854	6	6.22235	4.7866	1.47349	bnd_chr_HA_Zfp92_R1.macs2_peak_18899	chr1	106497429	106497726	MTE2b	LTR	ERVL-MaLR												Distal Intergenic	1	106546496	106546631	136	2	102466254	48927	ENSMUSG00000098344	Mir3473f	microRNA 3473f
chr1	106497704	106498129	426	-	246	426	106497854	6	6.22235	4.7866	1.47349	bnd_chr_HA_Zfp92_R1.macs2_peak_18899	chr1	106497726	106497821	MTE2b	LTR	ERVL-MaLR												Distal Intergenic	1	106546496	106546631	136	2	102466254	48927	ENSMUSG00000098344	Mir3473f	microRNA 3473f
chr1	121224274	121224623	350	*	247	350	121224354	6	6.22235	4.7866	1.47349	bnd_chr_HA_Zfp92_R1.macs2_peak_21814																		Exon (ENSMUST00000191007.1/ENSMUST00000191007.1, exon 1 of 2)	1	121304353	121332589	28237	2	72999	107966	ENSMUSG00000003721	Insig2	insulin induced gene 2
chr1	131010560	131011956	1397	-	248	1397	131010723	6	6.22235	4.7866	1.47349	bnd_chr_HA_Zfp92_R1.macs2_peak_23585	chr1	131011342	131011525	MIR	SINE	MIR	EM10E0449796	366	131010563	131010878	255,205,0	dELS	dELS	3.6681	enhD	E0449796	EM10E0449796 distal enhancer-like signature	Distal Intergenic	1	131019845	131024974	5130	1	16153	-9285	ENSMUSG00000016529	Il10	interleukin 10
chr1	139129823	139130451	629	-	249	629	139130059	6	6.22235	4.7866	1.47349	bnd_chr_HA_Zfp92_R1.macs2_peak_24871	chr1	139129927	139130008	Lx9	LINE	L1												Intron (ENSMUST00000168527.7/329260, intron 14 of 21)	1	138977656	138979246	1591	1	78229	152795	ENSMUSG00000104900	4930596I21Rik	RIKEN cDNA 4930596I21 gene
chr1	192228375	192229010	636	+	250	636	192228608	6	6.22235	4.7866	1.47349	bnd_chr_HA_Zfp92_R1.macs2_peak_34092	chr1	192228324	192228657	ORR1E	LTR	ERVL-MaLR												Intron (ENSMUST00000078470.11/16510, intron 3 of 10)	1	192190774	192510159	319386	1	16510	37601	ENSMUSG00000058248	Kcnh1	potassium voltage-gated channel, subfamily H (eag-related), member 1
chr1	192228375	192229010	636	+	250	636	192228608	6	6.22235	4.7866	1.47349	bnd_chr_HA_Zfp92_R1.macs2_peak_34092	chr1	192228706	192228802	PB1D10	SINE	Alu												Intron (ENSMUST00000078470.11/16510, intron 3 of 10)	1	192190774	192510159	319386	1	16510	37601	ENSMUSG00000058248	Kcnh1	potassium voltage-gated channel, subfamily H (eag-related), member 1
chr1	192228375	192229010	636	+	250	636	192228608	6	6.22235	4.7866	1.47349	bnd_chr_HA_Zfp92_R1.macs2_peak_34092	chr1	192228804	192228860	(TTCC)n	Simple_repeat	Simple_repeat												Intron (ENSMUST00000078470.11/16510, intron 3 of 10)	1	192190774	192510159	319386	1	16510	37601	ENSMUSG00000058248	Kcnh1	potassium voltage-gated channel, subfamily H (eag-related), member 1
chr1	192228375	192229010	636	-	250	636	192228608	6	6.22235	4.7866	1.47349	bnd_chr_HA_Zfp92_R1.macs2_peak_34092	chr1	192228861	192229008	B1_Mus1	SINE	Alu												Intron (ENSMUST00000078470.11/16510, intron 3 of 10)	1	192190774	192510159	319386	1	16510	38236	ENSMUSG00000058248	Kcnh1	potassium voltage-gated channel, subfamily H (eag-related), member 1
chr10	71421413	71422417	1005	+	251	1005	71421624	6	6.22235	4.7866	1.47349	bnd_chr_HA_Zfp92_R1.macs2_peak_46793	chr10	71421410	71421440	(TG)n	Simple_repeat	Simple_repeat												Intron (ENSMUST00000141984.1/ENSMUST00000141984.1, intron 2 of 2)	10	71347763	71385885	38123	1	69718	73650	ENSMUSG00000060733	Ipmk	inositol polyphosphate multikinase
chr10	71421413	71422417	1005	-	251	1005	71421624	6	6.22235	4.7866	1.47349	bnd_chr_HA_Zfp92_R1.macs2_peak_46793	chr10	71421441	71421502	RSINE1	SINE	B4												Intron (ENSMUST00000141984.1/ENSMUST00000141984.1, intron 2 of 2)	10	71347763	71385885	38123	1	69718	74654	ENSMUSG00000060733	Ipmk	inositol polyphosphate multikinase
chr10	71421413	71422417	1005	+	251	1005	71421624	6	6.22235	4.7866	1.47349	bnd_chr_HA_Zfp92_R1.macs2_peak_46793	chr10	71421966	71422151	B2_Mm1t	SINE	B2												Intron (ENSMUST00000141984.1/ENSMUST00000141984.1, intron 2 of 2)	10	71347763	71385885	38123	1	69718	73650	ENSMUSG00000060733	Ipmk	inositol polyphosphate multikinase
chr10	71421413	71422417	1005	-	251	1005	71421624	6	6.22235	4.7866	1.47349	bnd_chr_HA_Zfp92_R1.macs2_peak_46793	chr10	71422293	71422330	MIRc	SINE	MIR												Intron (ENSMUST00000141984.1/ENSMUST00000141984.1, intron 2 of 2)	10	71347763	71385885	38123	1	69718	74654	ENSMUSG00000060733	Ipmk	inositol polyphosphate multikinase
chr10	71421413	71422417	1005	+	251	1005	71421624	6	6.22235	4.7866	1.47349	bnd_chr_HA_Zfp92_R1.macs2_peak_46793	chr10	71422330	71422386	(TTA)n	Simple_repeat	Simple_repeat												Intron (ENSMUST00000141984.1/ENSMUST00000141984.1, intron 2 of 2)	10	71347763	71385885	38123	1	69718	73650	ENSMUSG00000060733	Ipmk	inositol polyphosphate multikinase
chr10	71421413	71422417	1005	-	251	1005	71421624	6	6.22235	4.7866	1.47349	bnd_chr_HA_Zfp92_R1.macs2_peak_46793	chr10	71422386	71422451	MIRc	SINE	MIR												Intron (ENSMUST00000141984.1/ENSMUST00000141984.1, intron 2 of 2)	10	71347763	71385885	38123	1	69718	74654	ENSMUSG00000060733	Ipmk	inositol polyphosphate multikinase
chr11	85318342	85319051	710	-	252	710	85318877	6	6.22235	4.7866	1.47349	bnd_chr_HA_Zfp92_R1.macs2_peak_72384	chr11	85318395	85318560	Charlie1a	DNA	hAT-Charlie												Intron (ENSMUST00000020835.15/53892, intron 1 of 5)	11	85311244	85347066	35823	1	53892	7807	ENSMUSG00000020525	Ppm1d	protein phosphatase 1D magnesium-dependent, delta isoform
chr11	85318342	85319051	710	-	252	710	85318877	6	6.22235	4.7866	1.47349	bnd_chr_HA_Zfp92_R1.macs2_peak_72384	chr11	85318835	85318948	RSINE1	SINE	B4												Intron (ENSMUST00000020835.15/53892, intron 1 of 5)	11	85311244	85347066	35823	1	53892	7807	ENSMUSG00000020525	Ppm1d	protein phosphatase 1D magnesium-dependent, delta isoform
chr12	8210290	8210589	300	-	253	300	8210353	6	6.22235	4.7866	1.47349	bnd_chr_HA_Zfp92_R1.macs2_peak_79285	chr12	8210277	8210382	PB1D10	SINE	Alu												Promoter (2-3kb)	12	8208107	8285759	77653	1	68832	2482	ENSMUSG00000037669	Ldah	lipid droplet associated hydrolase
chr12	8210290	8210589	300	-	253	300	8210353	6	6.22235	4.7866	1.47349	bnd_chr_HA_Zfp92_R1.macs2_peak_79285	chr12	8210427	8210551	L1M5	LINE	L1												Promoter (2-3kb)	12	8208107	8285759	77653	1	68832	2482	ENSMUSG00000037669	Ldah	lipid droplet associated hydrolase
chr12	111706433	111706894	462	*	254	462	111706629	6	6.22235	4.7866	1.47349	bnd_chr_HA_Zfp92_R1.macs2_peak_97412																		Distal Intergenic	12	111709488	111713257	3770	2	70369	6363	ENSMUSG00000049792	Bag5	BCL2-associated athanogene 5
chr13	72912108	72912613	506	+	255	506	72912424	6	6.22235	4.7866	1.47349	bnd_chr_HA_Zfp92_R1.macs2_peak_111044	chr13	72912357	72912505	B1_Mus1	SINE	Alu												Distal Intergenic	13	72809601	72816763	7163	2	78446	-95345	ENSMUSG00000113082	D730050B12Rik	RIKEN cDNA D730050B12 gene
chr13	72912108	72912613	506	+	255	506	72912424	6	6.22235	4.7866	1.47349	bnd_chr_HA_Zfp92_R1.macs2_peak_111044	chr13	72912508	72912543	(TAAA)n	Simple_repeat	Simple_repeat												Distal Intergenic	13	72809601	72816763	7163	2	78446	-95345	ENSMUSG00000113082	D730050B12Rik	RIKEN cDNA D730050B12 gene
chr13	97786827	97787446	620	*	256	620	97787050	6	6.22235	4.7866	1.47349	bnd_chr_HA_Zfp92_R1.macs2_peak_115599																		Distal Intergenic	13	97751112	97760965	9854	1	111365222	35715	ENSMUSG00000097346	Rps18-ps4	ribosomal protein S18, pseudogene 4
chr13	109471471	109472185	715	*	257	715	109471736	6	6.22235	4.7866	1.47349	bnd_chr_HA_Zfp92_R1.macs2_peak_117338																		Intron (ENSMUST00000122041.7/238871, intron 3 of 16)	13	109324744	109324824	81	1	100124489	146727	ENSMUSG00000076946	Mir582	microRNA 582
chr15	5023192	5024251	1060	+	258	1060	5023485	6	6.22235	4.7866	1.47349	bnd_chr_HA_Zfp92_R1.macs2_peak_139897	chr15	5023499	5023588	L1_Mur1	LINE	L1	EM10E0592968	262	5023884	5024155	255,205,0	dELS	dELS	2.62648	enhD	E0592968	EM10E0592968 distal enhancer-like signature	Intron (ENSMUST00000110689.4/109828, intron 8 of 17)	15	4988762	5063740	74979	2	109828	39489	ENSMUSG00000079105	C7	complement component 7
chr15	5023192	5024251	1060	+	258	1060	5023485	6	6.22235	4.7866	1.47349	bnd_chr_HA_Zfp92_R1.macs2_peak_139897	chr15	5024026	5024730	MMERVK9E_I-int	LTR	ERVK	EM10E0592968	262	5023884	5024155	255,205,0	dELS	dELS	2.62648	enhD	E0592968	EM10E0592968 distal enhancer-like signature	Intron (ENSMUST00000110689.4/109828, intron 8 of 17)	15	4988762	5063740	74979	2	109828	39489	ENSMUSG00000079105	C7	complement component 7
chr15	5023192	5024251	1060	+	258	1060	5023485	6	6.22235	4.7866	1.47349	bnd_chr_HA_Zfp92_R1.macs2_peak_139897	chr15	5023616	5024026	RLTR9E	LTR	ERVK	EM10E0592968	262	5023884	5024155	255,205,0	dELS	dELS	2.62648	enhD	E0592968	EM10E0592968 distal enhancer-like signature	Intron (ENSMUST00000110689.4/109828, intron 8 of 17)	15	4988762	5063740	74979	2	109828	39489	ENSMUSG00000079105	C7	complement component 7
chr15	76663949	76664847	899	*	259	899	76664409	6	6.22235	4.7866	1.47349	bnd_chr_HA_Zfp92_R1.macs2_peak_153328																		3' UTR	15	76643395	76660117	16723	2	54151	-3832	ENSMUSG00000053929	Cyhr1	cysteine and histidine rich 1
chr15	80899325	80900218	894	+	260	894	80899891	6	6.22235	4.7866	1.47349	bnd_chr_HA_Zfp92_R1.macs2_peak_153943	chr15	80899751	80899821	ID4_	SINE	ID	EM10E0605866	183	80899295	80899598	255,205,0	dELS	dELS	1.83745	enhD	E0605866	EM10E0605866 distal enhancer-like signature	Intron (ENSMUST00000067689.8/213988, intron 14 of 24)	15	80940039	80940120	82	1	100628612	-39821	ENSMUSG00000092868	Mir5113	microRNA 5113
chr15	80899325	80900218	894	+	260	894	80899891	6	6.22235	4.7866	1.47349	bnd_chr_HA_Zfp92_R1.macs2_peak_153943	chr15	80899751	80899821	ID4_	SINE	ID	EM10E0605867	290	80899838	80900168	255,205,0	dELS	dELS	2.90081	enhD	E0605867	EM10E0605867 distal enhancer-like signature	Intron (ENSMUST00000067689.8/213988, intron 14 of 24)	15	80940039	80940120	82	1	100628612	-39821	ENSMUSG00000092868	Mir5113	microRNA 5113
chr15	80899325	80900218	894	+	260	894	80899891	6	6.22235	4.7866	1.47349	bnd_chr_HA_Zfp92_R1.macs2_peak_153943	chr15	80899929	80900059	B3	SINE	B2	EM10E0605866	183	80899295	80899598	255,205,0	dELS	dELS	1.83745	enhD	E0605866	EM10E0605866 distal enhancer-like signature	Intron (ENSMUST00000067689.8/213988, intron 14 of 24)	15	80940039	80940120	82	1	100628612	-39821	ENSMUSG00000092868	Mir5113	microRNA 5113
chr15	80899325	80900218	894	+	260	894	80899891	6	6.22235	4.7866	1.47349	bnd_chr_HA_Zfp92_R1.macs2_peak_153943	chr15	80899929	80900059	B3	SINE	B2	EM10E0605867	290	80899838	80900168	255,205,0	dELS	dELS	2.90081	enhD	E0605867	EM10E0605867 distal enhancer-like signature	Intron (ENSMUST00000067689.8/213988, intron 14 of 24)	15	80940039	80940120	82	1	100628612	-39821	ENSMUSG00000092868	Mir5113	microRNA 5113
chr15	80899325	80900218	894	+	260	894	80899891	6	6.22235	4.7866	1.47349	bnd_chr_HA_Zfp92_R1.macs2_peak_153943	chr15	80899699	80899754	B1_Mur1	SINE	Alu	EM10E0605866	183	80899295	80899598	255,205,0	dELS	dELS	1.83745	enhD	E0605866	EM10E0605866 distal enhancer-like signature	Intron (ENSMUST00000067689.8/213988, intron 14 of 24)	15	80940039	80940120	82	1	100628612	-39821	ENSMUSG00000092868	Mir5113	microRNA 5113
chr15	80899325	80900218	894	+	260	894	80899891	6	6.22235	4.7866	1.47349	bnd_chr_HA_Zfp92_R1.macs2_peak_153943	chr15	80899699	80899754	B1_Mur1	SINE	Alu	EM10E0605867	290	80899838	80900168	255,205,0	dELS	dELS	2.90081	enhD	E0605867	EM10E0605867 distal enhancer-like signature	Intron (ENSMUST00000067689.8/213988, intron 14 of 24)	15	80940039	80940120	82	1	100628612	-39821	ENSMUSG00000092868	Mir5113	microRNA 5113
chr15	80899325	80900218	894	+	260	894	80899891	6	6.22235	4.7866	1.47349	bnd_chr_HA_Zfp92_R1.macs2_peak_153943	chr15	80899507	80899613	B3A	SINE	B2	EM10E0605866	183	80899295	80899598	255,205,0	dELS	dELS	1.83745	enhD	E0605866	EM10E0605866 distal enhancer-like signature	Intron (ENSMUST00000067689.8/213988, intron 14 of 24)	15	80940039	80940120	82	1	100628612	-39821	ENSMUSG00000092868	Mir5113	microRNA 5113
chr15	80899325	80900218	894	+	260	894	80899891	6	6.22235	4.7866	1.47349	bnd_chr_HA_Zfp92_R1.macs2_peak_153943	chr15	80899507	80899613	B3A	SINE	B2	EM10E0605867	290	80899838	80900168	255,205,0	dELS	dELS	2.90081	enhD	E0605867	EM10E0605867 distal enhancer-like signature	Intron (ENSMUST00000067689.8/213988, intron 14 of 24)	15	80940039	80940120	82	1	100628612	-39821	ENSMUSG00000092868	Mir5113	microRNA 5113
chr16	28559595	28560892	1298	-	261	1298	28560455	6	6.22235	4.7866	1.47349	bnd_chr_HA_Zfp92_R1.macs2_peak_162228	chr16	28559667	28559749	IMPB_01	Satellite	Satellite												Intron (ENSMUST00000232352.1/14167, intron 1 of 4)	16	28599935	28600043	109	2	751543	40448	ENSMUSG00000076064	Mir690	microRNA 690
chr16	28559595	28560892	1298	-	261	1298	28560455	6	6.22235	4.7866	1.47349	bnd_chr_HA_Zfp92_R1.macs2_peak_162228	chr16	28559794	28559961	L1Md_F2	LINE	L1												Intron (ENSMUST00000232352.1/14167, intron 1 of 4)	16	28599935	28600043	109	2	751543	40448	ENSMUSG00000076064	Mir690	microRNA 690
chr16	28559595	28560892	1298	+	261	1298	28560455	6	6.22235	4.7866	1.47349	bnd_chr_HA_Zfp92_R1.macs2_peak_162228	chr16	28560081	28560148	(TG)n	Simple_repeat	Simple_repeat												Intron (ENSMUST00000232352.1/14167, intron 1 of 4)	16	28599935	28600043	109	2	751543	39151	ENSMUSG00000076064	Mir690	microRNA 690
chr16	28559595	28560892	1298	+	261	1298	28560455	6	6.22235	4.7866	1.47349	bnd_chr_HA_Zfp92_R1.macs2_peak_162228	chr16	28560231	28560253	AT_rich	Low_complexity	Low_complexity												Intron (ENSMUST00000232352.1/14167, intron 1 of 4)	16	28599935	28600043	109	2	751543	39151	ENSMUSG00000076064	Mir690	microRNA 690
chr16	28559595	28560892	1298	+	261	1298	28560455	6	6.22235	4.7866	1.47349	bnd_chr_HA_Zfp92_R1.macs2_peak_162228	chr16	28559488	28559657	(TG)n	Simple_repeat	Simple_repeat												Intron (ENSMUST00000232352.1/14167, intron 1 of 4)	16	28599935	28600043	109	2	751543	39151	ENSMUSG00000076064	Mir690	microRNA 690
chr16	28559595	28560892	1298	+	261	1298	28560455	6	6.22235	4.7866	1.47349	bnd_chr_HA_Zfp92_R1.macs2_peak_162228	chr16	28560371	28560513	B1_Mus1	SINE	Alu												Intron (ENSMUST00000232352.1/14167, intron 1 of 4)	16	28599935	28600043	109	2	751543	39151	ENSMUSG00000076064	Mir690	microRNA 690
chr16	28559595	28560892	1298	+	261	1298	28560455	6	6.22235	4.7866	1.47349	bnd_chr_HA_Zfp92_R1.macs2_peak_162228	chr16	28560515	28560559	(TAAA)n	Simple_repeat	Simple_repeat												Intron (ENSMUST00000232352.1/14167, intron 1 of 4)	16	28599935	28600043	109	2	751543	39151	ENSMUSG00000076064	Mir690	microRNA 690
chr16	28559595	28560892	1298	+	261	1298	28560455	6	6.22235	4.7866	1.47349	bnd_chr_HA_Zfp92_R1.macs2_peak_162228	chr16	28560591	28560829	B4A	SINE	B4												Intron (ENSMUST00000232352.1/14167, intron 1 of 4)	16	28599935	28600043	109	2	751543	39151	ENSMUSG00000076064	Mir690	microRNA 690
chr17	30028628	30029079	452	*	262	452	30028929	6	6.22235	4.7866	1.47349	bnd_chr_HA_Zfp92_R1.macs2_peak_179670																		Intron (ENSMUST00000226208.2/21769, intron 1 of 5)	17	30004733	30210828	206096	1	21769	23895	ENSMUSG00000044477	Zfand3	zinc finger, AN1-type domain 3
chr17	45181665	45182170	506	-	263	506	45182044	6	6.22235	4.7866	1.47349	bnd_chr_HA_Zfp92_R1.macs2_peak_182406	chr17	45181912	45182242	ORR1A4	LTR	ERVL-MaLR												Distal Intergenic	17	45433598	45442544	8947	1	105246278	-251933	ENSMUSG00000097119	B230354K17Rik	RIKEN cDNA B230354K17 gene
chr19	52256671	52257156	486	-	264	486	52257005	6	6.22235	4.7866	1.47349	bnd_chr_HA_Zfp92_R1.macs2_peak_216452	chr19	52256492	52257176	L1_Mus3	LINE	L1												Distal Intergenic	19	52264297	52265476	1180	1	16333	-7626	ENSMUSG00000035804	Ins1	insulin I
chr2	30332776	30333402	627	-	265	627	30333129	6	6.22235	4.7866	1.47349	bnd_chr_HA_Zfp92_R1.macs2_peak_222892	chr2	30332923	30333000	ID2	SINE	ID												Exon (ENSMUST00000064447.11/227699, exon 29 of 44)	2	30344809	30359337	14529	2	227700	26561	ENSMUSG00000026860	Sh3glb2	SH3-domain GRB2-like endophilin B2
chr2	170253707	170254006	300	-	266	300	170253805	8	6.22511	4.67574	1.47349	bnd_chr_HA_Zfp92_R1.macs2_peak_247161	chr2	170253763	170253808	B1F2	SINE	Alu	EM10E0720943	287	170253778	170254018	255,205,0	dELS	dELS	2.87918	enhD	E0720943	EM10E0720943 distal enhancer-like signature	Distal Intergenic	2	170356361	170380435	24075	1	73303	-102654	ENSMUSG00000086999	Bcas1os2	brain enriched myelin associated protein 1, opposite strand 2
chr2	170253707	170254006	300	+	266	300	170253805	8	6.22511	4.67574	1.47349	bnd_chr_HA_Zfp92_R1.macs2_peak_247161	chr2	170253699	170253763	(CA)n	Simple_repeat	Simple_repeat	EM10E0720943	287	170253778	170254018	255,205,0	dELS	dELS	2.87918	enhD	E0720943	EM10E0720943 distal enhancer-like signature	Distal Intergenic	2	170356361	170380435	24075	1	73303	-102355	ENSMUSG00000086999	Bcas1os2	brain enriched myelin associated protein 1, opposite strand 2
chr3	88100211	88100931	721	-	267	721	88100688	6	6.22235	4.7866	1.47349	bnd_chr_HA_Zfp92_R1.macs2_peak_264201	chr3	88100761	88101150	MTD	LTR	ERVL-MaLR												3' UTR	3	88081971	88121048	39078	1	404710	18960	ENSMUSG00000028068	Iqgap3	IQ motif containing GTPase activating protein 3
chr3	95060308	95060822	515	-	268	515	95060631	6	6.22235	4.7866	1.47349	bnd_chr_HA_Zfp92_R1.macs2_peak_265374	chr3	95060244	95060363	B1_Mur1	SINE	Alu												Exon (ENSMUST00000107236.8/18720, exon 14 of 15)	3	95032694	95042614	9921	2	19185	-18208	ENSMUSG00000005625	Psmd4	proteasome (prosome, macropain) 26S subunit, non-ATPase, 4
chr3	95060308	95060822	515	+	268	515	95060631	6	6.22235	4.7866	1.47349	bnd_chr_HA_Zfp92_R1.macs2_peak_265374	chr3	95060692	95060773	RSINE1	SINE	B4												Exon (ENSMUST00000107236.8/18720, exon 14 of 15)	3	95032694	95042614	9921	2	19185	-17694	ENSMUSG00000005625	Psmd4	proteasome (prosome, macropain) 26S subunit, non-ATPase, 4
chr3	156133760	156134201	442	+	269	442	156133951	6	6.22235	4.7866	1.47349	bnd_chr_HA_Zfp92_R1.macs2_peak_276191	chr3	156133790	156134192	Lx6	LINE	L1												Distal Intergenic	3	155976354	156008592	32239	1	329780	157406	ENSMUSG00000104553	9330178D15Rik	RIKEN cDNA 9330178D15 gene
chr3	156461557	156461990	434	*	270	434	156461677	6	6.22235	4.7866	1.47349	bnd_chr_HA_Zfp92_R1.macs2_peak_276242																		Distal Intergenic	3	156546753	156561746	14994	2	329782	99756	ENSMUSG00000085084	4930570G19Rik	RIKEN cDNA 4930570G19 gene
chr4	132064882	132065705	824	+	271	824	132064894	6	6.22235	4.7866	1.47349	bnd_chr_HA_Zfp92_R1.macs2_peak_299499	chr4	132064878	132065015	B1F1	SINE	Alu	EM10E0770624	259	132064712	132064901	255,205,0	dELS	dELS	2.59509	enhD	E0770624	EM10E0770624 distal enhancer-like signature	Intron (ENSMUST00000105970.7/269587, intron 1 of 18)	4	131923413	132075321	151909	2	269587	9616	ENSMUSG00000028906	Epb41	erythrocyte membrane protein band 4.1
chr4	132064882	132065705	824	+	271	824	132064894	6	6.22235	4.7866	1.47349	bnd_chr_HA_Zfp92_R1.macs2_peak_299499	chr4	132065464	132065610	B1_Mus1	SINE	Alu	EM10E0770624	259	132064712	132064901	255,205,0	dELS	dELS	2.59509	enhD	E0770624	EM10E0770624 distal enhancer-like signature	Intron (ENSMUST00000105970.7/269587, intron 1 of 18)	4	131923413	132075321	151909	2	269587	9616	ENSMUSG00000028906	Epb41	erythrocyte membrane protein band 4.1
chr4	132064882	132065705	824	+	271	824	132064894	6	6.22235	4.7866	1.47349	bnd_chr_HA_Zfp92_R1.macs2_peak_299499	chr4	132065030	132065321	B4A	SINE	B4	EM10E0770624	259	132064712	132064901	255,205,0	dELS	dELS	2.59509	enhD	E0770624	EM10E0770624 distal enhancer-like signature	Intron (ENSMUST00000105970.7/269587, intron 1 of 18)	4	131923413	132075321	151909	2	269587	9616	ENSMUSG00000028906	Epb41	erythrocyte membrane protein band 4.1
chr4	132064882	132065705	824	+	271	824	132064894	6	6.22235	4.7866	1.47349	bnd_chr_HA_Zfp92_R1.macs2_peak_299499	chr4	132065630	132065736	PB1D7	SINE	Alu	EM10E0770624	259	132064712	132064901	255,205,0	dELS	dELS	2.59509	enhD	E0770624	EM10E0770624 distal enhancer-like signature	Intron (ENSMUST00000105970.7/269587, intron 1 of 18)	4	131923413	132075321	151909	2	269587	9616	ENSMUSG00000028906	Epb41	erythrocyte membrane protein band 4.1
chr5	40597500	40598375	876	*	272	876	40597648	6	6.22235	4.7866	1.47349	bnd_chr_HA_Zfp92_R1.macs2_peak_309502																		Distal Intergenic	5	39613935	39755475	141541	2	15476	-842025	ENSMUSG00000051022	Hs3st1	heparan sulfate (glucosamine) 3-O-sulfotransferase 1
chr5	120167975	120168428	454	*	273	454	120168101	6	6.22235	4.7866	1.47349	bnd_chr_HA_Zfp92_R1.macs2_peak_323726																		Exon (ENSMUST00000202213.3/74111, exon 1 of 4)	5	120121096	120139263	18168	2	100503427	-28712	ENSMUSG00000097368	Gm10390	predicted gene 10390
chr6	10052752	10053294	543	-	274	543	10053027	6	6.22235	4.7866	1.47349	bnd_chr_HA_Zfp92_R1.macs2_peak_330429	chr6	10052747	10053770	RLTR13D5	LTR	ERVK												Distal Intergenic	6	10971560	10979638	8079	2	57866	926886		AA545190	EST AA545190
chr6	99277548	99277961	414	*	275	414	99277824	6	6.22235	4.7866	1.47349	bnd_chr_HA_Zfp92_R1.macs2_peak_346561																		Intron (ENSMUST00000113322.8/108655, intron 2 of 18)	6	98925338	99632376	707039	2	108655	354415	ENSMUSG00000030067	Foxp1	forkhead box P1
chr6	99912462	99914046	1585	-	276	1585	99913597	6	6.22235	4.7866	1.47349	bnd_chr_HA_Zfp92_R1.macs2_peak_346669	chr6	99912257	99912603	MLT2B5	LTR	ERVL												Distal Intergenic	6	99711299	99726392	15094	2	50501	-187654	ENSMUSG00000030069	Prok2	prokineticin 2
chr6	99912462	99914046	1585	-	276	1585	99913597	6	6.22235	4.7866	1.47349	bnd_chr_HA_Zfp92_R1.macs2_peak_346669	chr6	99913906	99914265	L1MB2	LINE	L1												Distal Intergenic	6	99711299	99726392	15094	2	50501	-187654	ENSMUSG00000030069	Prok2	prokineticin 2
chr6	99912462	99914046	1585	+	276	1585	99913597	6	6.22235	4.7866	1.47349	bnd_chr_HA_Zfp92_R1.macs2_peak_346669	chr6	99912607	99912737	MIRc	SINE	MIR												Distal Intergenic	6	99711299	99726392	15094	2	50501	-186070	ENSMUSG00000030069	Prok2	prokineticin 2
chr6	99912462	99914046	1585	+	276	1585	99913597	6	6.22235	4.7866	1.47349	bnd_chr_HA_Zfp92_R1.macs2_peak_346669	chr6	99913189	99913266	Eulor6D	DNA?	DNA?												Distal Intergenic	6	99711299	99726392	15094	2	50501	-186070	ENSMUSG00000030069	Prok2	prokineticin 2
chr6	99912462	99914046	1585	+	276	1585	99913597	6	6.22235	4.7866	1.47349	bnd_chr_HA_Zfp92_R1.macs2_peak_346669	chr6	99913603	99913682	IMPB_01	Satellite	Satellite												Distal Intergenic	6	99711299	99726392	15094	2	50501	-186070	ENSMUSG00000030069	Prok2	prokineticin 2
chr6	99912462	99914046	1585	-	276	1585	99913597	6	6.22235	4.7866	1.47349	bnd_chr_HA_Zfp92_R1.macs2_peak_346669	chr6	99913707	99913855	RSINE1	SINE	B4												Distal Intergenic	6	99711299	99726392	15094	2	50501	-187654	ENSMUSG00000030069	Prok2	prokineticin 2
chr7	45904754	45905914	1161	+	277	1161	45905047	6	6.22235	4.7866	1.47349	bnd_chr_HA_Zfp92_R1.macs2_peak_361423	chr7	45905355	45906180	RMER17D	LTR	ERVK												Intron (ENSMUST00000069772.15/70209, intron 3 of 7)	7	45896941	45917413	20473	1	70209	7813	ENSMUSG00000002781	Tmem143	transmembrane protein 143
chr7	45904754	45905914	1161	-	277	1161	45905047	6	6.22235	4.7866	1.47349	bnd_chr_HA_Zfp92_R1.macs2_peak_361423	chr7	45905013	45905112	PB1D11	SINE	Alu												Intron (ENSMUST00000069772.15/70209, intron 3 of 7)	7	45896941	45917413	20473	1	70209	8973	ENSMUSG00000002781	Tmem143	transmembrane protein 143
chr8	42542435	42542871	437	-	278	437	42542533	6	6.22235	4.7866	1.47349	bnd_chr_HA_Zfp92_R1.macs2_peak_386041	chr8	42542215	42542696	Lx5	LINE	L1												Distal Intergenic	8	43129807	43141486	11680	2	244448	599051	ENSMUSG00000031651	Triml1	tripartite motif family-like 1
chr8	42542435	42542871	437	+	278	437	42542533	6	6.22235	4.7866	1.47349	bnd_chr_HA_Zfp92_R1.macs2_peak_386041	chr8	42542696	42543650	Lx5	LINE	L1												Distal Intergenic	8	43129807	43141486	11680	2	244448	598615	ENSMUSG00000031651	Triml1	tripartite motif family-like 1
chr8	97280343	97281165	823	+	279	823	97280592	6	6.22235	4.7866	1.47349	bnd_chr_HA_Zfp92_R1.macs2_peak_396164	chr8	97281165	97281186	(T)n	Simple_repeat	Simple_repeat												Distal Intergenic	8	95864134	95888547	24414	2	14719	-1391796	ENSMUSG00000031672	Got2	glutamatic-oxaloacetic transaminase 2, mitochondrial
chr8	97280343	97281165	823	+	279	823	97280592	6	6.22235	4.7866	1.47349	bnd_chr_HA_Zfp92_R1.macs2_peak_396164	chr8	97280284	97280423	Lx8	LINE	L1												Distal Intergenic	8	95864134	95888547	24414	2	14719	-1391796	ENSMUSG00000031672	Got2	glutamatic-oxaloacetic transaminase 2, mitochondrial
chr9	17088332	17089729	1398	+	280	1398	17089422	6	6.22235	4.7866	1.47349	bnd_chr_HA_Zfp92_R1.macs2_peak_404743	chr9	17088189	17088597	L1_Mus3	LINE	L1												Distal Intergenic	9	15910189	16501285	591097	2	270120	-587047	ENSMUSG00000074505	Fat3	FAT atypical cadherin 3
chr9	17088332	17089729	1398	-	280	1398	17089422	6	6.22235	4.7866	1.47349	bnd_chr_HA_Zfp92_R1.macs2_peak_404743	chr9	17088631	17089520	L1VL4	LINE	L1												Distal Intergenic	9	15910189	16501285	591097	2	270120	-588444	ENSMUSG00000074505	Fat3	FAT atypical cadherin 3
chr9	17088332	17089729	1398	-	280	1398	17089422	6	6.22235	4.7866	1.47349	bnd_chr_HA_Zfp92_R1.macs2_peak_404743	chr9	17089520	17089664	B1_Mm	SINE	Alu												Distal Intergenic	9	15910189	16501285	591097	2	270120	-588444	ENSMUSG00000074505	Fat3	FAT atypical cadherin 3
chr9	17088332	17089729	1398	-	280	1398	17089422	6	6.22235	4.7866	1.47349	bnd_chr_HA_Zfp92_R1.macs2_peak_404743	chr9	17089664	17089877	L1VL4	LINE	L1												Distal Intergenic	9	15910189	16501285	591097	2	270120	-588444	ENSMUSG00000074505	Fat3	FAT atypical cadherin 3
chr9	49722721	49723657	937	*	281	937	49723055	6	6.22235	4.7866	1.47349	bnd_chr_HA_Zfp92_R1.macs2_peak_410452																		Intron (ENSMUST00000193547.5/17967, intron 1 of 17)	9	49502136	49798925	296790	2	17967	75268	ENSMUSG00000039542	Ncam1	neural cell adhesion molecule 1
chr9	72854860	72855440	581	-	282	581	72855091	6	6.22235	4.7866	1.47349	bnd_chr_HA_Zfp92_R1.macs2_peak_414166	chr9	72855341	72855490	B3A	SINE	B2												Exon (ENSMUST00000055535.8/235472, exon 9 of 20)	9	72806874	72917291	110418	1	235472	48566	ENSMUSG00000036030	Prtg	protogenin
chr9	72854860	72855440	581	-	282	581	72855091	6	6.22235	4.7866	1.47349	bnd_chr_HA_Zfp92_R1.macs2_peak_414166	chr9	72854803	72854913	B1_Mur4	SINE	Alu												Exon (ENSMUST00000055535.8/235472, exon 9 of 20)	9	72806874	72917291	110418	1	235472	48566	ENSMUSG00000036030	Prtg	protogenin
chr9	72854860	72855440	581	+	282	581	72855091	6	6.22235	4.7866	1.47349	bnd_chr_HA_Zfp92_R1.macs2_peak_414166	chr9	72855305	72855337	(TG)n	Simple_repeat	Simple_repeat												Exon (ENSMUST00000055535.8/235472, exon 9 of 20)	9	72806874	72917291	110418	1	235472	47986	ENSMUSG00000036030	Prtg	protogenin
chr9	97536765	97537260	496	+	283	496	97536993	6	6.22235	4.7866	1.47349	bnd_chr_HA_Zfp92_R1.macs2_peak_418561	chr9	97537058	97537335	MLT1I	LTR	ERVL-MaLR												Intron (ENSMUST00000035027.12/64085, intron 6 of 17)	9	97349562	97369958	20397	2	78911	-166807	ENSMUSG00000032451	Trim42	tripartite motif-containing 42
chr9	123480236	123481549	1314	+	284	1314	123481325	6	6.22235	4.7866	1.47349	bnd_chr_HA_Zfp92_R1.macs2_peak_423055	chr9	123481179	123481286	MER5A	DNA	hAT-Charlie	EM10E0923281	450	123480611	123480946	255,205,0	dELS	dELS	4.50843	enhD	E0923281	EM10E0923281 distal enhancer-like signature	Promoter (1-2kb)	9	123478706	123521552	42847	1	29806	1530	ENSMUSG00000025239	Limd1	LIM domains containing 1
chr9	123480236	123481549	1314	+	284	1314	123481325	6	6.22235	4.7866	1.47349	bnd_chr_HA_Zfp92_R1.macs2_peak_423055	chr9	123481179	123481286	MER5A	DNA	hAT-Charlie	EM10E0923280	271	123480269	123480598	255,167,0	pELS	pELS	2.71464	enhP	E0923280	EM10E0923280 proximal enhancer-like signature	Promoter (1-2kb)	9	123478706	123521552	42847	1	29806	1530	ENSMUSG00000025239	Limd1	LIM domains containing 1
chr9	123480236	123481549	1314	+	284	1314	123481325	6	6.22235	4.7866	1.47349	bnd_chr_HA_Zfp92_R1.macs2_peak_423055	chr9	123480975	123481000	(CAAAC)n	Simple_repeat	Simple_repeat	EM10E0923281	450	123480611	123480946	255,205,0	dELS	dELS	4.50843	enhD	E0923281	EM10E0923281 distal enhancer-like signature	Promoter (1-2kb)	9	123478706	123521552	42847	1	29806	1530	ENSMUSG00000025239	Limd1	LIM domains containing 1
chr9	123480236	123481549	1314	+	284	1314	123481325	6	6.22235	4.7866	1.47349	bnd_chr_HA_Zfp92_R1.macs2_peak_423055	chr9	123480975	123481000	(CAAAC)n	Simple_repeat	Simple_repeat	EM10E0923280	271	123480269	123480598	255,167,0	pELS	pELS	2.71464	enhP	E0923280	EM10E0923280 proximal enhancer-like signature	Promoter (1-2kb)	9	123478706	123521552	42847	1	29806	1530	ENSMUSG00000025239	Limd1	LIM domains containing 1
chr9	123480236	123481549	1314	+	284	1314	123481325	6	6.22235	4.7866	1.47349	bnd_chr_HA_Zfp92_R1.macs2_peak_423055	chr9	123480835	123480975	B1_Mus1	SINE	Alu	EM10E0923281	450	123480611	123480946	255,205,0	dELS	dELS	4.50843	enhD	E0923281	EM10E0923281 distal enhancer-like signature	Promoter (1-2kb)	9	123478706	123521552	42847	1	29806	1530	ENSMUSG00000025239	Limd1	LIM domains containing 1
chr9	123480236	123481549	1314	+	284	1314	123481325	6	6.22235	4.7866	1.47349	bnd_chr_HA_Zfp92_R1.macs2_peak_423055	chr9	123480835	123480975	B1_Mus1	SINE	Alu	EM10E0923280	271	123480269	123480598	255,167,0	pELS	pELS	2.71464	enhP	E0923280	EM10E0923280 proximal enhancer-like signature	Promoter (1-2kb)	9	123478706	123521552	42847	1	29806	1530	ENSMUSG00000025239	Limd1	LIM domains containing 1
chr9	123480236	123481549	1314	+	284	1314	123481325	6	6.22235	4.7866	1.47349	bnd_chr_HA_Zfp92_R1.macs2_peak_423055	chr9	123481001	123481024	(CAAAA)n	Simple_repeat	Simple_repeat	EM10E0923281	450	123480611	123480946	255,205,0	dELS	dELS	4.50843	enhD	E0923281	EM10E0923281 distal enhancer-like signature	Promoter (1-2kb)	9	123478706	123521552	42847	1	29806	1530	ENSMUSG00000025239	Limd1	LIM domains containing 1
chr9	123480236	123481549	1314	+	284	1314	123481325	6	6.22235	4.7866	1.47349	bnd_chr_HA_Zfp92_R1.macs2_peak_423055	chr9	123481001	123481024	(CAAAA)n	Simple_repeat	Simple_repeat	EM10E0923280	271	123480269	123480598	255,167,0	pELS	pELS	2.71464	enhP	E0923280	EM10E0923280 proximal enhancer-like signature	Promoter (1-2kb)	9	123478706	123521552	42847	1	29806	1530	ENSMUSG00000025239	Limd1	LIM domains containing 1
chrX	103305995	103306523	529	+	285	529	103306170	6	6.22235	4.7866	1.47349	bnd_chr_HA_Zfp92_R1.macs2_peak_437985	chrX	103305610	103307169	Lx7	LINE	L1												Intron (ENSMUST00000127012.8/75106, intron 1 of 3)	20	103182971	103311782	128812	2	75106	5259	ENSMUSG00000031325	4930519F16Rik	RIKEN cDNA 4930519F16 gene
chrX	150551346	150551960	615	-	286	615	150551649	6	6.22235	4.7866	1.47349	bnd_chr_HA_Zfp92_R1.macs2_peak_445032	chrX	150551869	150551938	MIR3	SINE	MIR												Intron (ENSMUST00000066337.12/11656, intron 1 of 10)	20	150547385	150547445	61	2	102465782	-4515	ENSMUSG00000099172	Mir3620	microRNA 3620
chr13	114759121	114759460	340	+	287	340	114759258	6	6.1637	4.75549	1.45816	bnd_chr_HA_Zfp92_R1.macs2_peak_118017	chr13	114759186	114759222	(CAAAAA)n	Simple_repeat	Simple_repeat												Distal Intergenic	13	114818236	114832275	14040	1	17434	-58776	ENSMUSG00000015536	Mocs2	molybdenum cofactor synthesis 2
chr18	6459301	6459745	445	+	288	445	6459646	6	6.1637	4.75549	1.45816	bnd_chr_HA_Zfp92_R1.macs2_peak_192452	chr18	6459273	6459318	(CA)n	Simple_repeat	Simple_repeat	EM10E0653110	226	6459381	6459721	255,205,0	dELS	dELS	2.26979	enhD	E0653110	EM10E0653110 distal enhancer-like signature	Intron (ENSMUST00000115870.8/13831, intron 2 of 13)	18	6490564	6490646	83	2	100316773	30901	ENSMUSG00000084514	Mir1893	microRNA 1893
chr2	146212468	146212860	393	+	289	393	146212730	6	6.1637	4.75549	1.45816	bnd_chr_HA_Zfp92_R1.macs2_peak_243432	chr2	146212265	146212562	L1MA7	LINE	L1												Intron (ENSMUST00000133433.7/78774, intron 26 of 26)	2	146221921	146225020	3100	1	53626	-9061	ENSMUSG00000068154	Insm1	insulinoma-associated 1
chr2	146212468	146212860	393	+	289	393	146212730	6	6.1637	4.75549	1.45816	bnd_chr_HA_Zfp92_R1.macs2_peak_243432	chr2	146212601	146212654	L1MB7	LINE	L1												Intron (ENSMUST00000133433.7/78774, intron 26 of 26)	2	146221921	146225020	3100	1	53626	-9061	ENSMUSG00000068154	Insm1	insulinoma-associated 1
chr2	158781089	158781835	747	*	290	747	158781603	6	6.1637	4.75549	1.45816	bnd_chr_HA_Zfp92_R1.macs2_peak_245492							EM10E0716703	367	158781236	158781573	255,205,0	dELS	dELS	3.6752	enhD	E0716703	EM10E0716703 distal enhancer-like signature	Exon (ENSMUST00000151801.1/71878, exon 1 of 2)	2	158794807	158858214	63408	1	71715	-12972	ENSMUSG00000027655	Dhx35	DEAH (Asp-Glu-Ala-His) box polypeptide 35
chr3	50752153	50752563	411	-	291	411	50752258	6	6.1637	4.75549	1.45816	bnd_chr_HA_Zfp92_R1.macs2_peak_257463	chr3	50751947	50753122	Tigger1	DNA	TcMar-Tigger												Distal Intergenic	3	49892526	50443614	551089	2	26570	-308949	ENSMUSG00000027737	Slc7a11	solute carrier family 7 (cationic amino acid transporter, y+ system), member 11
chr6	145361357	145361814	458	-	292	458	145361605	6	6.1637	4.75549	1.45816	bnd_chr_HA_Zfp92_R1.macs2_peak_354593	chr6	145361190	145361459	MTD	LTR	ERVL-MaLR	EM10E0839418	283	145361236	145361435	255,205,0	dELS	dELS	2.83256	enhD	E0839418	EM10E0839418 distal enhancer-like signature	Distal Intergenic	6	145391426	145392166	741	1	381827	-30069		1700073E17Rik	ribosomal protein L7 pseudogene
chr8	121775963	121776518	556	*	293	556	121776142	6	6.1637	4.75549	1.45816	bnd_chr_HA_Zfp92_R1.macs2_peak_400638																		Intron (ENSMUST00000127664.1/108148, intron 1 of 15)	8	121729623	121794276	64654	1	57340	46340	ENSMUSG00000025318	Jph3	junctophilin 3
chr10	23975975	23976270	296	+	294	296	23976103	6	6.09641	4.71946	1.39609	bnd_chr_HA_Zfp92_R1.macs2_peak_38222	chr10	23975893	23976206	(TG)n	Simple_repeat	Simple_repeat												Distal Intergenic	10	23970706	23971719	1014	1	215854	5269	ENSMUSG00000069706	Taar5	trace amine-associated receptor 5
chr10	23975975	23976270	296	+	294	296	23976103	6	6.09641	4.71946	1.39609	bnd_chr_HA_Zfp92_R1.macs2_peak_38222	chr10	23976249	23976429	B3A	SINE	B2												Distal Intergenic	10	23970706	23971719	1014	1	215854	5269	ENSMUSG00000069706	Taar5	trace amine-associated receptor 5
chr1	9858803	9859255	453	+	295	453	9858854	5	6.04772	4.59034	1.34875	bnd_chr_HA_Zfp92_R1.macs2_peak_1287	chr1	9858759	9858887	PB1	SINE	Alu	EM10E0431719	292	9859070	9859331	255,205,0	dELS,CTCF-bound	dELS	2.92883	enhD	E0431719	EM10E0431719 distal enhancer-like signature	Intron (ENSMUST00000166384.7/170755, intron 1 of 16)	1	9908638	9942085	33448	1	240697	-49383	ENSMUSG00000046101	Mcmdc2	minichromosome maintenance domain containing 2
chr1	33524631	33525960	1330	-	296	1330	33525057	5	6.04772	4.59034	1.34875	bnd_chr_HA_Zfp92_R1.macs2_peak_5846	chr1	33525216	33525305	L2a	LINE	L2												Intron (ENSMUST00000027312.10/19076, intron 8 of 13)	1	33453810	33669795	215986	2	19076	145164	ENSMUSG00000026134	Prim2	DNA primase, p58 subunit
chr1	33524631	33525960	1330	-	296	1330	33525057	5	6.04772	4.59034	1.34875	bnd_chr_HA_Zfp92_R1.macs2_peak_5846	chr1	33525356	33525700	ORR1C2	LTR	ERVL-MaLR												Intron (ENSMUST00000027312.10/19076, intron 8 of 13)	1	33453810	33669795	215986	2	19076	145164	ENSMUSG00000026134	Prim2	DNA primase, p58 subunit
chr1	33524631	33525960	1330	+	296	1330	33525057	5	6.04772	4.59034	1.34875	bnd_chr_HA_Zfp92_R1.macs2_peak_5846	chr1	33525843	33525886	URR1B	DNA	hAT-Charlie												Intron (ENSMUST00000027312.10/19076, intron 8 of 13)	1	33453810	33669795	215986	2	19076	143835	ENSMUSG00000026134	Prim2	DNA primase, p58 subunit
chr1	42503280	42503965	686	*	297	686	42503620	5	6.04772	4.59034	1.34875	bnd_chr_HA_Zfp92_R1.macs2_peak_7410																		Distal Intergenic	1	42590782	42694842	104061	2	66297	190877	ENSMUSG00000060424	Pantr1	POU domain, class 3, transcription factor 3 adjacent noncoding transcript 1
chr1	54164441	54165526	1086	+	298	1086	54165148	5	6.04772	4.59034	1.34875	bnd_chr_HA_Zfp92_R1.macs2_peak_9622	chr1	54165458	54165854	MTC	LTR	ERVL-MaLR												Intron (ENSMUST00000120904.7/329152, intron 1 of 28)	1	53806876	54195168	388293	2	329152	29642	ENSMUSG00000042807	Hecw2	HECT, C2 and WW domain containing E3 ubiquitin protein ligase 2
chr1	54164441	54165526	1086	+	298	1086	54165148	5	6.04772	4.59034	1.34875	bnd_chr_HA_Zfp92_R1.macs2_peak_9622	chr1	54164965	54165195	ORR1A2	LTR	ERVL-MaLR												Intron (ENSMUST00000120904.7/329152, intron 1 of 28)	1	53806876	54195168	388293	2	329152	29642	ENSMUSG00000042807	Hecw2	HECT, C2 and WW domain containing E3 ubiquitin protein ligase 2
chr1	54164441	54165526	1086	-	298	1086	54165148	5	6.04772	4.59034	1.34875	bnd_chr_HA_Zfp92_R1.macs2_peak_9622	chr1	54165386	54165458	Lx6	LINE	L1												Intron (ENSMUST00000120904.7/329152, intron 1 of 28)	1	53806876	54195168	388293	2	329152	30727	ENSMUSG00000042807	Hecw2	HECT, C2 and WW domain containing E3 ubiquitin protein ligase 2
chr1	54164441	54165526	1086	+	298	1086	54165148	5	6.04772	4.59034	1.34875	bnd_chr_HA_Zfp92_R1.macs2_peak_9622	chr1	54164580	54164688	ORR1A2	LTR	ERVL-MaLR												Intron (ENSMUST00000120904.7/329152, intron 1 of 28)	1	53806876	54195168	388293	2	329152	29642	ENSMUSG00000042807	Hecw2	HECT, C2 and WW domain containing E3 ubiquitin protein ligase 2
chr1	54164441	54165526	1086	+	298	1086	54165148	5	6.04772	4.59034	1.34875	bnd_chr_HA_Zfp92_R1.macs2_peak_9622	chr1	54164688	54164965	L1Md_F2	LINE	L1												Intron (ENSMUST00000120904.7/329152, intron 1 of 28)	1	53806876	54195168	388293	2	329152	29642	ENSMUSG00000042807	Hecw2	HECT, C2 and WW domain containing E3 ubiquitin protein ligase 2
chr1	60916822	60917551	730	+	299	730	60917280	5	6.04772	4.59034	1.34875	bnd_chr_HA_Zfp92_R1.macs2_peak_10759	chr1	60916832	60916920	CT-rich	Low_complexity	Low_complexity	EM10E0439231	277	60917249	60917431	255,205,0	dELS	dELS	2.77994	enhD	E0439231	EM10E0439231 distal enhancer-like signature	Distal Intergenic	1	60887000	60915832	28833	1	12477	29822	ENSMUSG00000026011	Ctla4	cytotoxic T-lymphocyte-associated protein 4
chr1	65346775	65348077	1303	*	300	1303	65347114	5	6.04772	4.59034	1.34875	bnd_chr_HA_Zfp92_R1.macs2_peak_11498																		Exon (ENSMUST00000027083.6/213527, exon 7 of 13)	1	65282056	65389244	107189	1	213527	64719	ENSMUSG00000025946	Pth2r	parathyroid hormone 2 receptor
chr1	80315668	80316326	659	-	301	659	80315936	5	6.04772	4.59034	1.34875	bnd_chr_HA_Zfp92_R1.macs2_peak_14224	chr1	80315387	80315768	BGLII	LTR	ERVK	EM10E0442982	237	80315635	80315836	255,205,0	dELS	dELS	2.37766	enhD	E0442982	EM10E0442982 distal enhancer-like signature	Intron (ENSMUST00000163119.7/26554, intron 2 of 15)	1	80264923	80340480	75558	2	26554	24812	ENSMUSG00000004364	Cul3	cullin 3
chr1	80315668	80316326	659	+	301	659	80315936	5	6.04772	4.59034	1.34875	bnd_chr_HA_Zfp92_R1.macs2_peak_14224	chr1	80315813	80315834	AT_rich	Low_complexity	Low_complexity	EM10E0442982	237	80315635	80315836	255,205,0	dELS	dELS	2.37766	enhD	E0442982	EM10E0442982 distal enhancer-like signature	Intron (ENSMUST00000163119.7/26554, intron 2 of 15)	1	80264923	80340480	75558	2	26554	24154	ENSMUSG00000004364	Cul3	cullin 3
chr1	111676401	111677243	843	+	302	843	111676731	5	6.04772	4.59034	1.34875	bnd_chr_HA_Zfp92_R1.macs2_peak_20004	chr1	111676813	111677283	Lx7	LINE	L1												Distal Intergenic	1	111858702	111864918	6217	2	319901	187675	ENSMUSG00000038702	Dsel	dermatan sulfate epimerase-like
chr1	111676401	111677243	843	-	302	843	111676731	5	6.04772	4.59034	1.34875	bnd_chr_HA_Zfp92_R1.macs2_peak_20004	chr1	111676630	111676812	B2_Mm2	SINE	B2												Distal Intergenic	1	111858702	111864918	6217	2	319901	188517	ENSMUSG00000038702	Dsel	dermatan sulfate epimerase-like
chr1	134004827	134005860	1034	+	303	1034	134005762	5	6.04772	4.59034	1.34875	bnd_chr_HA_Zfp92_R1.macs2_peak_24007	chr1	134005834	134006045	MER63D	DNA	hAT-Blackjack												Distal Intergenic	1	134037254	134048277	11024	1	14264	-31394	ENSMUSG00000041559	Fmod	fibromodulin
chr1	143597128	143598351	1224	+	304	1224	143597800	5	5.98712	4.56394	1.34875	bnd_chr_HA_Zfp92_R1.macs2_peak_25722	chr1	143597128	143597268	L1MD2	LINE	L1												Distal Intergenic	1	143640664	143654614	13951	1	26878	-42313	ENSMUSG00000033849	B3galt2	UDP-Gal:betaGlcNAc beta 1,3-galactosyltransferase, polypeptide 2
chr1	143597128	143598351	1224	+	304	1224	143597800	5	5.98712	4.56394	1.34875	bnd_chr_HA_Zfp92_R1.macs2_peak_25722	chr1	143597569	143597915	L1MD2	LINE	L1												Distal Intergenic	1	143640664	143654614	13951	1	26878	-42313	ENSMUSG00000033849	B3galt2	UDP-Gal:betaGlcNAc beta 1,3-galactosyltransferase, polypeptide 2
chr1	143597128	143598351	1224	-	304	1224	143597800	5	5.98712	4.56394	1.34875	bnd_chr_HA_Zfp92_R1.macs2_peak_25722	chr1	143598040	143598161	PB1D7	SINE	Alu												Distal Intergenic	1	143640664	143654614	13951	1	26878	-43536	ENSMUSG00000033849	B3galt2	UDP-Gal:betaGlcNAc beta 1,3-galactosyltransferase, polypeptide 2
chr1	154523055	154523418	364	+	305	364	154523190	5	6.04772	4.59034	1.34875	bnd_chr_HA_Zfp92_R1.macs2_peak_27822	chr1	154522995	154523121	PB1	SINE	Alu												Intron (ENSMUST00000187541.6/12290, intron 7 of 46)	1	154241521	154256906	15386	2	78112	-266149	ENSMUSG00000099933	4930452N14Rik	RIKEN cDNA 4930452N14 gene
chr1	154523055	154523418	364	+	305	364	154523190	5	6.04772	4.59034	1.34875	bnd_chr_HA_Zfp92_R1.macs2_peak_27822	chr1	154523121	154524106	L1MA8	LINE	L1												Intron (ENSMUST00000187541.6/12290, intron 7 of 46)	1	154241521	154256906	15386	2	78112	-266149	ENSMUSG00000099933	4930452N14Rik	RIKEN cDNA 4930452N14 gene
chr1	170082301	170082746	446	+	306	446	170082406	5	6.04772	4.59034	1.34875	bnd_chr_HA_Zfp92_R1.macs2_peak_30408	chr1	170082286	170082690	MTD	LTR	ERVL-MaLR												Intron (ENSMUST00000194690.5/18214, intron 2 of 17)	1	169972307	170110762	138456	2	18214	28016	ENSMUSG00000026674	Ddr2	discoidin domain receptor family, member 2
chr1	179268017	179268493	477	+	307	477	179268234	5	6.04772	4.59034	1.34875	bnd_chr_HA_Zfp92_R1.macs2_peak_31946	chr1	179268292	179268853	LTRIS2	LTR	ERV1												Intron (ENSMUST00000128302.7/69726, intron 5 of 11)	1	178951960	179518041	566082	2	69726	249548	ENSMUSG00000055067	Smyd3	SET and MYND domain containing 3
chr1	179268017	179268493	477	+	307	477	179268234	5	6.04772	4.59034	1.34875	bnd_chr_HA_Zfp92_R1.macs2_peak_31946	chr1	179267699	179268150	LTRIS_Mus	LTR	ERV1												Intron (ENSMUST00000128302.7/69726, intron 5 of 11)	1	178951960	179518041	566082	2	69726	249548	ENSMUSG00000055067	Smyd3	SET and MYND domain containing 3
chr10	9479182	9480215	1034	+	308	1034	9480020	5	6.04772	4.59034	1.34875	bnd_chr_HA_Zfp92_R1.macs2_peak_35618	chr10	9480174	9480207	(TTTC)n	Simple_repeat	Simple_repeat												Distal Intergenic	10	9622936	9675208	52273	2	320825	194993	ENSMUSG00000060487	Samd5	sterile alpha motif domain containing 5
chr10	9479182	9480215	1034	+	308	1034	9480020	5	6.04772	4.59034	1.34875	bnd_chr_HA_Zfp92_R1.macs2_peak_35618	chr10	9479682	9479833	B4	SINE	B4												Distal Intergenic	10	9622936	9675208	52273	2	320825	194993	ENSMUSG00000060487	Samd5	sterile alpha motif domain containing 5
chr10	9479182	9480215	1034	+	308	1034	9480020	5	6.04772	4.59034	1.34875	bnd_chr_HA_Zfp92_R1.macs2_peak_35618	chr10	9479918	9479979	(CA)n	Simple_repeat	Simple_repeat												Distal Intergenic	10	9622936	9675208	52273	2	320825	194993	ENSMUSG00000060487	Samd5	sterile alpha motif domain containing 5
chr10	9479182	9480215	1034	+	308	1034	9480020	5	6.04772	4.59034	1.34875	bnd_chr_HA_Zfp92_R1.macs2_peak_35618	chr10	9480103	9480174	(TTCTC)n	Simple_repeat	Simple_repeat												Distal Intergenic	10	9622936	9675208	52273	2	320825	194993	ENSMUSG00000060487	Samd5	sterile alpha motif domain containing 5
chr10	9803285	9804151	867	+	309	867	9803821	5	5.98712	4.56394	1.34875	bnd_chr_HA_Zfp92_R1.macs2_peak_35663	chr10	9803627	9803862	ORR1A3	LTR	ERVL-MaLR												Intron (ENSMUST00000038213.13/78808, intron 16 of 27)	10	9755547	9901079	145533	2	78808	96928	ENSMUSG00000019790	Stxbp5	syntaxin binding protein 5 (tomosyn)
chr10	9803285	9804151	867	-	309	867	9803821	5	5.98712	4.56394	1.34875	bnd_chr_HA_Zfp92_R1.macs2_peak_35663	chr10	9803798	9803897	ORR1A2-int	LTR	ERVL-MaLR												Intron (ENSMUST00000038213.13/78808, intron 16 of 27)	10	9755547	9901079	145533	2	78808	97794	ENSMUSG00000019790	Stxbp5	syntaxin binding protein 5 (tomosyn)
chr10	9803285	9804151	867	+	309	867	9803821	5	5.98712	4.56394	1.34875	bnd_chr_HA_Zfp92_R1.macs2_peak_35663	chr10	9803103	9803329	MLTR11A	LTR	ERVK												Intron (ENSMUST00000038213.13/78808, intron 16 of 27)	10	9755547	9901079	145533	2	78808	96928	ENSMUSG00000019790	Stxbp5	syntaxin binding protein 5 (tomosyn)
chr10	9803285	9804151	867	-	309	867	9803821	5	5.98712	4.56394	1.34875	bnd_chr_HA_Zfp92_R1.macs2_peak_35663	chr10	9803901	9804073	ORR1A2	LTR	ERVL-MaLR												Intron (ENSMUST00000038213.13/78808, intron 16 of 27)	10	9755547	9901079	145533	2	78808	97794	ENSMUSG00000019790	Stxbp5	syntaxin binding protein 5 (tomosyn)
chr10	24402373	24402888	516	-	310	516	24402530	5	5.98712	4.56394	1.34875	bnd_chr_HA_Zfp92_R1.macs2_peak_38299	chr10	24402581	24402658	Lx2B2	LINE	L1												Distal Intergenic	10	24223517	24302790	79274	1	59012	179371	ENSMUSG00000020000	Moxd1	monooxygenase, DBH-like 1
chr10	24402373	24402888	516	-	310	516	24402530	5	5.98712	4.56394	1.34875	bnd_chr_HA_Zfp92_R1.macs2_peak_38299	chr10	24402704	24402915	ID_B1	SINE	B4												Distal Intergenic	10	24223517	24302790	79274	1	59012	179371	ENSMUSG00000020000	Moxd1	monooxygenase, DBH-like 1
chr10	29568233	29568931	699	-	311	699	29568490	5	6.04772	4.59034	1.34875	bnd_chr_HA_Zfp92_R1.macs2_peak_39227	chr10	29567444	29568840	MTEa-int	LTR	ERVL-MaLR												Intron (ENSMUST00000215560.1/ENSMUST00000215560.1, intron 1 of 1)	10	29452416	29535867	83452	2	72780	-33064	ENSMUSG00000019880	Rspo3	R-spondin 3
chr10	29568233	29568931	699	-	311	699	29568490	5	6.04772	4.59034	1.34875	bnd_chr_HA_Zfp92_R1.macs2_peak_39227	chr10	29568839	29569000	MTEa	LTR	ERVL-MaLR												Intron (ENSMUST00000215560.1/ENSMUST00000215560.1, intron 1 of 1)	10	29452416	29535867	83452	2	72780	-33064	ENSMUSG00000019880	Rspo3	R-spondin 3
chr10	36980937	36981567	631	-	312	631	36981298	5	5.98712	4.56394	1.34875	bnd_chr_HA_Zfp92_R1.macs2_peak_40629	chr10	36981067	36982200	Lx9	LINE	L1												Intron (ENSMUST00000019911.13/15182, intron 1 of 13)	10	36974544	37001889	27346	1	15182	7023	ENSMUSG00000019777	Hdac2	histone deacetylase 2
chr10	40017348	40017768	421	-	313	421	40017559	5	6.04772	4.59034	1.34875	bnd_chr_HA_Zfp92_R1.macs2_peak_41205	chr10	40017572	40017770	B3	SINE	B2												Intron (ENSMUST00000163705.2/215929, intron 1 of 3)	10	40001575	40025268	23694	2	215929	7920	ENSMUSG00000038522	Mfsd4b1	major facilitator superfamily domain containing 4B1
chr10	40475828	40477119	1292	+	314	1292	40476429	5	5.98712	4.56394	1.34875	bnd_chr_HA_Zfp92_R1.macs2_peak_41288	chr10	40475922	40475996	RSINE1	SINE	B4	EM10E0472350	388	40476916	40477254	255,205,0	dELS	dELS	3.88177	enhD	E0472350	EM10E0472350 distal enhancer-like signature	3' UTR	10	40570336	40604132	33797	1	70840	-93217	ENSMUSG00000019834	Slc22a16	solute carrier family 22 (organic cation transporter), member 16
chr10	40475828	40477119	1292	+	314	1292	40476429	5	5.98712	4.56394	1.34875	bnd_chr_HA_Zfp92_R1.macs2_peak_41288	chr10	40475922	40475996	RSINE1	SINE	B4	EM10E0472349	380	40476684	40476848	255,205,0	dELS	dELS	3.8079	enhD	E0472349	EM10E0472349 distal enhancer-like signature	3' UTR	10	40570336	40604132	33797	1	70840	-93217	ENSMUSG00000019834	Slc22a16	solute carrier family 22 (organic cation transporter), member 16
chr10	56156731	56158045	1315	+	315	1315	56157336	5	6.04772	4.59034	1.34875	bnd_chr_HA_Zfp92_R1.macs2_peak_44217	chr10	56157832	56158265	RLTR40	LTR	ERVK												Exon (ENSMUST00000217792.1/ENSMUST00000217792.1, exon 1 of 1)	10	56106917	56116880	9964	1	73390	49814	ENSMUSG00000047669	Msl3l2	MSL3 like 2
chr10	56156731	56158045	1315	+	315	1315	56157336	5	6.04772	4.59034	1.34875	bnd_chr_HA_Zfp92_R1.macs2_peak_44217	chr10	56156663	56156845	A-rich	Low_complexity	Low_complexity												Exon (ENSMUST00000217792.1/ENSMUST00000217792.1, exon 1 of 1)	10	56106917	56116880	9964	1	73390	49814	ENSMUSG00000047669	Msl3l2	MSL3 like 2
chr10	56156731	56158045	1315	+	315	1315	56157336	5	6.04772	4.59034	1.34875	bnd_chr_HA_Zfp92_R1.macs2_peak_44217	chr10	56157291	56157434	B1F2	SINE	Alu												Exon (ENSMUST00000217792.1/ENSMUST00000217792.1, exon 1 of 1)	10	56106917	56116880	9964	1	73390	49814	ENSMUSG00000047669	Msl3l2	MSL3 like 2
chr10	56156731	56158045	1315	+	315	1315	56157336	5	6.04772	4.59034	1.34875	bnd_chr_HA_Zfp92_R1.macs2_peak_44217	chr10	56157524	56157770	RLTR40	LTR	ERVK												Exon (ENSMUST00000217792.1/ENSMUST00000217792.1, exon 1 of 1)	10	56106917	56116880	9964	1	73390	49814	ENSMUSG00000047669	Msl3l2	MSL3 like 2
chr10	56156731	56158045	1315	+	315	1315	56157336	5	6.04772	4.59034	1.34875	bnd_chr_HA_Zfp92_R1.macs2_peak_44217	chr10	56157770	56157832	(TG)n	Simple_repeat	Simple_repeat												Exon (ENSMUST00000217792.1/ENSMUST00000217792.1, exon 1 of 1)	10	56106917	56116880	9964	1	73390	49814	ENSMUSG00000047669	Msl3l2	MSL3 like 2
chr10	59810760	59811130	371	-	316	371	59810966	5	6.04772	4.59034	1.34875	bnd_chr_HA_Zfp92_R1.macs2_peak_44809	chr10	59810900	59811352	RMER17C	LTR	ERVK												Intron (ENSMUST00000165563.7/216001, intron 8 of 11)	10	59799199	59800254	1056	2	102640356	-10876	ENSMUSG00000091184	Gm17059	predicted gene 17059
chr10	72644001	72644665	665	+	317	665	72644190	5	6.04772	4.59034	1.34875	bnd_chr_HA_Zfp92_R1.macs2_peak_47023	chr10	72643742	72644558	RLTR17D_Mm	LTR	ERVK												Distal Intergenic	10	72654845	72674964	20120	1	52696	-10180	ENSMUSG00000019923	Zwint	ZW10 interactor
chr10	91951259	91951872	614	+	318	614	91951591	5	6.04772	4.59034	1.34875	bnd_chr_HA_Zfp92_R1.macs2_peak_50292	chr10	91951757	91951848	MIRb	SINE	MIR												Exon (ENSMUST00000217529.1/102633867, exon 9 of 9)	10	91888829	91953580	64752	1	102633867	62430	ENSMUSG00000111657	Gm31592	predicted gene, 31592
chr10	93497700	93499073	1374	+	319	1374	93497892	5	6.04772	4.59034	1.34875	bnd_chr_HA_Zfp92_R1.macs2_peak_50556	chr10	93498201	93498311	(CAGA)n	Simple_repeat	Simple_repeat												3' UTR	10	93488768	93519304	30537	1	15109	8932	ENSMUSG00000020017	Hal	histidine ammonia lyase
chr10	93497700	93499073	1374	+	319	1374	93497892	5	6.04772	4.59034	1.34875	bnd_chr_HA_Zfp92_R1.macs2_peak_50556	chr10	93497901	93498178	B4	SINE	B4												3' UTR	10	93488768	93519304	30537	1	15109	8932	ENSMUSG00000020017	Hal	histidine ammonia lyase
chr10	116726825	116728610	1786	-	320	1786	116727905	5	6.04772	4.59034	1.34875	bnd_chr_HA_Zfp92_R1.macs2_peak_54951	chr10	116727332	116727505	L1MDa	LINE	L1	EM10E0488821	203	116727888	116728157	255,167,0	pELS	pELS	2.03438	enhP	E0488821	EM10E0488821 proximal enhancer-like signature	Promoter (2-3kb)	10	116723067	116729177	6111	2	72286	2352	ENSMUSG00000100198	1700030O20Rik	RIKEN cDNA 1700030O20 gene
chr10	116726825	116728610	1786	-	320	1786	116727905	5	6.04772	4.59034	1.34875	bnd_chr_HA_Zfp92_R1.macs2_peak_54951	chr10	116726418	116727314	L1MA4	LINE	L1	EM10E0488821	203	116727888	116728157	255,167,0	pELS	pELS	2.03438	enhP	E0488821	EM10E0488821 proximal enhancer-like signature	Promoter (2-3kb)	10	116723067	116729177	6111	2	72286	2352	ENSMUSG00000100198	1700030O20Rik	RIKEN cDNA 1700030O20 gene
chr11	4798571	4800523	1953	+	321	1953	4800364	5	6.04772	4.59034	1.34875	bnd_chr_HA_Zfp92_R1.macs2_peak_57737	chr11	4799267	4799398	B1_Mur1	SINE	Alu												3' UTR	11	4765845	4849536	83692	2	18016	49013	ENSMUSG00000009073	Nf2	neurofibromin 2
chr11	4798571	4800523	1953	+	321	1953	4800364	5	6.04772	4.59034	1.34875	bnd_chr_HA_Zfp92_R1.macs2_peak_57737	chr11	4798774	4799244	MT2A	LTR	ERVL												3' UTR	11	4765845	4849536	83692	2	18016	49013	ENSMUSG00000009073	Nf2	neurofibromin 2
chr11	4798571	4800523	1953	+	321	1953	4800364	5	6.04772	4.59034	1.34875	bnd_chr_HA_Zfp92_R1.macs2_peak_57737	chr11	4798570	4798686	B1F	SINE	Alu												3' UTR	11	4765845	4849536	83692	2	18016	49013	ENSMUSG00000009073	Nf2	neurofibromin 2
chr11	6181851	6182428	578	+	322	578	6182292	5	6.04772	4.59034	1.34875	bnd_chr_HA_Zfp92_R1.macs2_peak_57962	chr11	6182000	6182101	B2_Mm1a	SINE	B2												Intron (ENSMUST00000066496.9/209586, intron 2 of 5)	11	6172644	6173036	393	2	100042173	-8815		Rps15a-ps6	ribosomal protein S15A, pseudogene 6
chr11	9191782	9192993	1212	*	323	1212	9192665	5	6.04772	4.59034	1.34875	bnd_chr_HA_Zfp92_R1.macs2_peak_58466							EM10E0494810	348	9191681	9192028	255,0,0	PLS	PLS	3.48838	prom	E0494810	EM10E0494810 promoter-like signature	Promoter (<=1kb)	11	9191942	9684259	492318	1	268379	0	ENSMUSG00000004668	Abca13	ATP-binding cassette, sub-family A (ABC1), member 13
chr11	17096167	17097750	1584	+	324	1584	17096724	5	6.04772	4.59034	1.34875	bnd_chr_HA_Zfp92_R1.macs2_peak_60075	chr11	17096508	17096657	B3A	SINE	B2												Distal Intergenic	11	16971206	17052381	81176	2	56193	-43786	ENSMUSG00000020120	Plek	pleckstrin
chr11	17096167	17097750	1584	+	324	1584	17096724	5	6.04772	4.59034	1.34875	bnd_chr_HA_Zfp92_R1.macs2_peak_60075	chr11	17096657	17096691	(CAGA)n	Simple_repeat	Simple_repeat												Distal Intergenic	11	16971206	17052381	81176	2	56193	-43786	ENSMUSG00000020120	Plek	pleckstrin
chr11	17096167	17097750	1584	+	324	1584	17096724	5	6.04772	4.59034	1.34875	bnd_chr_HA_Zfp92_R1.macs2_peak_60075	chr11	17096691	17096729	B3A	SINE	B2												Distal Intergenic	11	16971206	17052381	81176	2	56193	-43786	ENSMUSG00000020120	Plek	pleckstrin
chr11	17096167	17097750	1584	-	324	1584	17096724	5	6.04772	4.59034	1.34875	bnd_chr_HA_Zfp92_R1.macs2_peak_60075	chr11	17096739	17096852	MIRb	SINE	MIR												Distal Intergenic	11	16971206	17052381	81176	2	56193	-45369	ENSMUSG00000020120	Plek	pleckstrin
chr11	17096167	17097750	1584	-	324	1584	17096724	5	6.04772	4.59034	1.34875	bnd_chr_HA_Zfp92_R1.macs2_peak_60075	chr11	17095702	17096436	L1_Mus3	LINE	L1												Distal Intergenic	11	16971206	17052381	81176	2	56193	-45369	ENSMUSG00000020120	Plek	pleckstrin
chr11	17096167	17097750	1584	-	324	1584	17096724	5	6.04772	4.59034	1.34875	bnd_chr_HA_Zfp92_R1.macs2_peak_60075	chr11	17097309	17097428	B1_Mur2	SINE	Alu												Distal Intergenic	11	16971206	17052381	81176	2	56193	-45369	ENSMUSG00000020120	Plek	pleckstrin
chr11	17096167	17097750	1584	-	324	1584	17096724	5	6.04772	4.59034	1.34875	bnd_chr_HA_Zfp92_R1.macs2_peak_60075	chr11	17097416	17097631	B4A	SINE	B4												Distal Intergenic	11	16971206	17052381	81176	2	56193	-45369	ENSMUSG00000020120	Plek	pleckstrin
chr11	17096167	17097750	1584	-	324	1584	17096724	5	6.04772	4.59034	1.34875	bnd_chr_HA_Zfp92_R1.macs2_peak_60075	chr11	17097636	17097774	B1F	SINE	Alu												Distal Intergenic	11	16971206	17052381	81176	2	56193	-45369	ENSMUSG00000020120	Plek	pleckstrin
chr11	19531503	19531866	364	*	325	364	19531695	5	6.04772	4.59034	1.34875	bnd_chr_HA_Zfp92_R1.macs2_peak_60565							EM10E0495887	347	19531598	19531894	255,205,0	dELS	dELS	3.4774	enhD	E0495887	EM10E0495887 distal enhancer-like signature	Distal Intergenic	11	19924375	20024026	99652	1	114716	-392509	ENSMUSG00000045671	Spred2	sprouty-related EVH1 domain containing 2
chr11	19531503	19531866	364	*	325	364	19531695	5	6.04772	4.59034	1.34875	bnd_chr_HA_Zfp92_R1.macs2_peak_60565							EM10E0495886	352	19531305	19531551	255,205,0	dELS,CTCF-bound	dELS	3.52146	enhD	E0495886	EM10E0495886 distal enhancer-like signature	Distal Intergenic	11	19924375	20024026	99652	1	114716	-392509	ENSMUSG00000045671	Spred2	sprouty-related EVH1 domain containing 2
chr11	40675539	40676401	863	+	326	863	40675754	5	6.04772	4.59034	1.34875	bnd_chr_HA_Zfp92_R1.macs2_peak_64512	chr11	40675435	40675939	L1MB2	LINE	L1												Distal Intergenic	11	40679314	40695203	15890	2	108645	18802	ENSMUSG00000042032	Mat2b	methionine adenosyltransferase II, beta
chr11	40675539	40676401	863	+	326	863	40675754	5	6.04772	4.59034	1.34875	bnd_chr_HA_Zfp92_R1.macs2_peak_64512	chr11	40676226	40676436	MLT2B4	LTR	ERVL												Distal Intergenic	11	40679314	40695203	15890	2	108645	18802	ENSMUSG00000042032	Mat2b	methionine adenosyltransferase II, beta
chr11	40675539	40676401	863	-	326	863	40675754	5	6.04772	4.59034	1.34875	bnd_chr_HA_Zfp92_R1.macs2_peak_64512	chr11	40676079	40676221	B1_Mus1	SINE	Alu												Distal Intergenic	11	40679314	40695203	15890	2	108645	19664	ENSMUSG00000042032	Mat2b	methionine adenosyltransferase II, beta
chr11	46577179	46577666	488	+	327	488	46577506	5	6.04772	4.59034	1.34875	bnd_chr_HA_Zfp92_R1.macs2_peak_65654	chr11	46577603	46577762	B1_Mus2	SINE	Alu												Exon (ENSMUST00000050937.6/407814, exon 3 of 6)	11	46571536	46589232	17697	1	407814	5643	ENSMUSG00000046974	BC053393	cDNA sequence BC053393
chr11	71459340	71459789	450	+	328	450	71459517	5	6.04772	4.59034	1.34875	bnd_chr_HA_Zfp92_R1.macs2_peak_70043	chr11	71459571	71459749	ORR1E	LTR	ERVL-MaLR												Distal Intergenic	11	71512377	71573183	60807	1	619299	-52588	ENSMUSG00000072753	9230020A06Rik	RIKEN cDNA 9230020A06 gene
chr11	74944523	74946049	1527	+	329	1527	74945249	5	5.98712	4.56394	1.34875	bnd_chr_HA_Zfp92_R1.macs2_peak_70658	chr11	74944456	74944576	PB1D9	SINE	Alu												Exon (ENSMUST00000045281.12/103677, exon 7 of 19)	11	74906359	74925948	19590	2	27364	-18575	ENSMUSG00000001323	Srr	serine racemase
chr11	74944523	74946049	1527	+	329	1527	74945249	5	5.98712	4.56394	1.34875	bnd_chr_HA_Zfp92_R1.macs2_peak_70658	chr11	74945008	74945131	B1F1	SINE	Alu												Exon (ENSMUST00000045281.12/103677, exon 7 of 19)	11	74906359	74925948	19590	2	27364	-18575	ENSMUSG00000001323	Srr	serine racemase
chr11	74944523	74946049	1527	+	329	1527	74945249	5	5.98712	4.56394	1.34875	bnd_chr_HA_Zfp92_R1.macs2_peak_70658	chr11	74945246	74945432	B2_Mm1a	SINE	B2												Exon (ENSMUST00000045281.12/103677, exon 7 of 19)	11	74906359	74925948	19590	2	27364	-18575	ENSMUSG00000001323	Srr	serine racemase
chr11	74944523	74946049	1527	+	329	1527	74945249	5	5.98712	4.56394	1.34875	bnd_chr_HA_Zfp92_R1.macs2_peak_70658	chr11	74945458	74945484	(CCAA)n	Simple_repeat	Simple_repeat												Exon (ENSMUST00000045281.12/103677, exon 7 of 19)	11	74906359	74925948	19590	2	27364	-18575	ENSMUSG00000001323	Srr	serine racemase
chr11	76670011	76671106	1096	-	330	1096	76670234	5	6.04772	4.59034	1.34875	bnd_chr_HA_Zfp92_R1.macs2_peak_70971	chr11	76670219	76670456	B4A	SINE	B4												Promoter (2-3kb)	11	76672470	76673676	1207	1	320522	-2459	ENSMUSG00000044243	Bhlha9	basic helix-loop-helix family, member a9
chr11	76670011	76671106	1096	-	330	1096	76670234	5	6.04772	4.59034	1.34875	bnd_chr_HA_Zfp92_R1.macs2_peak_70971	chr11	76670999	76671106	PB1D10	SINE	Alu												Promoter (2-3kb)	11	76672470	76673676	1207	1	320522	-2459	ENSMUSG00000044243	Bhlha9	basic helix-loop-helix family, member a9
chr11	80609367	80609726	360	+	331	360	80609497	5	6.04772	4.59034	1.34875	bnd_chr_HA_Zfp92_R1.macs2_peak_71585	chr11	80609186	80609851	Lx5	LINE	L1												Intron (ENSMUST00000041065.13/338367, intron 16 of 21)	11	80507410	80509106	1697	2	77417	-100261	ENSMUSG00000085078	C030013C21Rik	RIKEN cDNA C030013C21 gene
chr11	89374264	89374770	507	*	332	507	89374642	5	6.04772	4.59034	1.34875	bnd_chr_HA_Zfp92_R1.macs2_peak_73091																		Distal Intergenic	11	89300638	89302332	1695	2	18121	-71932	ENSMUSG00000048616	Nog	noggin
chr11	119569508	119570062	555	+	333	555	119569682	5	6.04772	4.59034	1.34875	bnd_chr_HA_Zfp92_R1.macs2_peak_78166	chr11	119569520	119569654	B1_Mur3	SINE	Alu												Distal Intergenic	11	119548630	119569046	20417	1	100503830	20878	ENSMUSG00000087675	Gm11762	predicted gene 11762
chr11	119569508	119570062	555	+	333	555	119569682	5	6.04772	4.59034	1.34875	bnd_chr_HA_Zfp92_R1.macs2_peak_78166	chr11	119569906	119570070	L1MB4	LINE	L1												Distal Intergenic	11	119548630	119569046	20417	1	100503830	20878	ENSMUSG00000087675	Gm11762	predicted gene 11762
chr12	14949665	14950102	438	-	334	438	14949908	5	6.04772	4.59034	1.34875	bnd_chr_HA_Zfp92_R1.macs2_peak_80301	chr12	14949486	14949823	L1Md_F2	LINE	L1												Distal Intergenic	12	14996388	15051598	55211	2	73972	101933	ENSMUSG00000113644	4930448C13Rik	RIKEN cDNA 4930448C13 gene
chr12	14949665	14950102	438	+	334	438	14949908	5	6.04772	4.59034	1.34875	bnd_chr_HA_Zfp92_R1.macs2_peak_80301	chr12	14949895	14950106	B3	SINE	B2												Distal Intergenic	12	14996388	15051598	55211	2	73972	101496	ENSMUSG00000113644	4930448C13Rik	RIKEN cDNA 4930448C13 gene
chr12	69041639	69042597	959	+	335	959	69041773	5	6.04772	4.59034	1.34875	bnd_chr_HA_Zfp92_R1.macs2_peak_89537	chr12	69041495	69041724	MIR	SINE	MIR												Distal Intergenic	12	69157722	69159186	1465	2	20090	116589	ENSMUSG00000034892	Rps29	ribosomal protein S29
chr12	69041639	69042597	959	+	335	959	69041773	5	6.04772	4.59034	1.34875	bnd_chr_HA_Zfp92_R1.macs2_peak_89537	chr12	69041745	69041896	(GGTTG)n	Simple_repeat	Simple_repeat												Distal Intergenic	12	69157722	69159186	1465	2	20090	116589	ENSMUSG00000034892	Rps29	ribosomal protein S29
chr12	69041639	69042597	959	+	335	959	69041773	5	6.04772	4.59034	1.34875	bnd_chr_HA_Zfp92_R1.macs2_peak_89537	chr12	69042167	69042209	(TG)n	Simple_repeat	Simple_repeat												Distal Intergenic	12	69157722	69159186	1465	2	20090	116589	ENSMUSG00000034892	Rps29	ribosomal protein S29
chr12	69041639	69042597	959	-	335	959	69041773	5	6.04772	4.59034	1.34875	bnd_chr_HA_Zfp92_R1.macs2_peak_89537	chr12	69042271	69042719	Lx8	LINE	L1												Distal Intergenic	12	69157722	69159186	1465	2	20090	117547	ENSMUSG00000034892	Rps29	ribosomal protein S29
chr12	80917635	80918379	745	+	336	745	80918085	5	6.04772	4.59034	1.34875	bnd_chr_HA_Zfp92_R1.macs2_peak_91720	chr12	80917802	80917827	(A)n	Simple_repeat	Simple_repeat	EM10E0541884	317	80917972	80918126	0,176,240	CTCF-only,CTCF-bound	CTCF-only	3.17399	CTCF	E0541884	EM10E0541884 CTCF-only	Distal Intergenic	12	80923432	80924449	1018	2	67340	6070	ENSMUSG00000101912	1700052I22Rik	RIKEN cDNA 1700052I22 gene
chr12	80917635	80918379	745	+	336	745	80918085	5	6.04772	4.59034	1.34875	bnd_chr_HA_Zfp92_R1.macs2_peak_91720	chr12	80918145	80918175	(CA)n	Simple_repeat	Simple_repeat	EM10E0541884	317	80917972	80918126	0,176,240	CTCF-only,CTCF-bound	CTCF-only	3.17399	CTCF	E0541884	EM10E0541884 CTCF-only	Distal Intergenic	12	80923432	80924449	1018	2	67340	6070	ENSMUSG00000101912	1700052I22Rik	RIKEN cDNA 1700052I22 gene
chr12	83144111	83145098	988	*	337	988	83144729	5	6.04772	4.59034	1.34875	bnd_chr_HA_Zfp92_R1.macs2_peak_92108							EM10E0542501	383	83145063	83145412	255,205,0	dELS	dELS	3.83221	enhD	E0542501	EM10E0542501 distal enhancer-like signature	Intron (ENSMUST00000186848.4/50779, intron 15 of 15)	12	82932520	82939155	6636	2	74283	-204956	ENSMUSG00000100890	1700085C21Rik	RIKEN cDNA 1700085C21 gene
chr12	84612207	84612897	691	*	338	691	84612381	5	6.04772	4.59034	1.34875	bnd_chr_HA_Zfp92_R1.macs2_peak_92369							EM10E0543118	302	84612574	84612822	255,205,0	dELS	dELS	3.02216	enhD	E0543118	EM10E0543118 distal enhancer-like signature	3' UTR	12	84602533	84617413	14881	2	19300	4516	ENSMUSG00000021240	Abcd4	ATP-binding cassette, sub-family D (ALD), member 4
chr12	85684512	85685141	630	+	339	630	85684842	5	6.04772	4.59034	1.34875	bnd_chr_HA_Zfp92_R1.macs2_peak_92541	chr12	85684887	85685275	L2a	LINE	L2	EM10E0543650	251	85684445	85684759	255,205,0	dELS	dELS	2.51876	enhD	E0543650	EM10E0543650 distal enhancer-like signature	Promoter (1-2kb)	12	85686669	85709087	22419	1	53314	-1528	ENSMUSG00000034266	Batf	basic leucine zipper transcription factor, ATF-like
chr12	85684512	85685141	630	+	339	630	85684842	5	6.04772	4.59034	1.34875	bnd_chr_HA_Zfp92_R1.macs2_peak_92541	chr12	85684887	85685275	L2a	LINE	L2	EM10E0543651	236	85685061	85685219	255,167,0	pELS	pELS	2.36131	enhP	E0543651	EM10E0543651 proximal enhancer-like signature	Promoter (1-2kb)	12	85686669	85709087	22419	1	53314	-1528	ENSMUSG00000034266	Batf	basic leucine zipper transcription factor, ATF-like
chr12	85684512	85685141	630	+	339	630	85684842	5	6.04772	4.59034	1.34875	bnd_chr_HA_Zfp92_R1.macs2_peak_92541	chr12	85684277	85684515	MLT1H	LTR	ERVL-MaLR	EM10E0543650	251	85684445	85684759	255,205,0	dELS	dELS	2.51876	enhD	E0543650	EM10E0543650 distal enhancer-like signature	Promoter (1-2kb)	12	85686669	85709087	22419	1	53314	-1528	ENSMUSG00000034266	Batf	basic leucine zipper transcription factor, ATF-like
chr12	85684512	85685141	630	+	339	630	85684842	5	6.04772	4.59034	1.34875	bnd_chr_HA_Zfp92_R1.macs2_peak_92541	chr12	85684277	85684515	MLT1H	LTR	ERVL-MaLR	EM10E0543651	236	85685061	85685219	255,167,0	pELS	pELS	2.36131	enhP	E0543651	EM10E0543651 proximal enhancer-like signature	Promoter (1-2kb)	12	85686669	85709087	22419	1	53314	-1528	ENSMUSG00000034266	Batf	basic leucine zipper transcription factor, ATF-like
chr12	85684512	85685141	630	+	339	630	85684842	5	6.04772	4.59034	1.34875	bnd_chr_HA_Zfp92_R1.macs2_peak_92541	chr12	85684687	85684730	L2b	LINE	L2	EM10E0543650	251	85684445	85684759	255,205,0	dELS	dELS	2.51876	enhD	E0543650	EM10E0543650 distal enhancer-like signature	Promoter (1-2kb)	12	85686669	85709087	22419	1	53314	-1528	ENSMUSG00000034266	Batf	basic leucine zipper transcription factor, ATF-like
chr12	85684512	85685141	630	+	339	630	85684842	5	6.04772	4.59034	1.34875	bnd_chr_HA_Zfp92_R1.macs2_peak_92541	chr12	85684687	85684730	L2b	LINE	L2	EM10E0543651	236	85685061	85685219	255,167,0	pELS	pELS	2.36131	enhP	E0543651	EM10E0543651 proximal enhancer-like signature	Promoter (1-2kb)	12	85686669	85709087	22419	1	53314	-1528	ENSMUSG00000034266	Batf	basic leucine zipper transcription factor, ATF-like
chr12	93769497	93770268	772	-	340	772	93769909	5	6.04772	4.59034	1.34875	bnd_chr_HA_Zfp92_R1.macs2_peak_93983	chr12	93769523	93770297	RMER13A2	LTR	ERVK												Distal Intergenic	12	93927338	93927464	127	1	102465890	-157841	ENSMUSG00000098498	Mir8099-1	microRNA 8099-1
chr12	100200925	100201417	493	*	341	493	100201120	5	6.04772	4.59034	1.34875	bnd_chr_HA_Zfp92_R1.macs2_peak_95219							EM10E0545682	296	100200609	100200950	255,167,0	pELS	pELS	2.96179	enhP	E0545682	EM10E0545682 proximal enhancer-like signature	Promoter (1-2kb)	12	100199435	100209814	10380	1	12313	1490	ENSMUSG00000001175	Calm1	calmodulin 1
chr12	100200925	100201417	493	*	341	493	100201120	5	6.04772	4.59034	1.34875	bnd_chr_HA_Zfp92_R1.macs2_peak_95219							EM10E0545683	252	100201028	100201251	255,167,0	pELS	pELS	2.52513	enhP	E0545683	EM10E0545683 proximal enhancer-like signature	Promoter (1-2kb)	12	100199435	100209814	10380	1	12313	1490	ENSMUSG00000001175	Calm1	calmodulin 1
chr12	113217664	113218868	1205	-	342	1205	113218572	5	6.04772	4.59034	1.34875	bnd_chr_HA_Zfp92_R1.macs2_peak_97618	chr12	113218864	113219008	B1_Mm	SINE	Alu	EM10E0550123	451	113217921	113218228	0,176,240	CTCF-only,CTCF-bound	CTCF-only	4.51937	CTCF	E0550123	EM10E0550123 CTCF-only	Distal Intergenic	12	113185930	113189523	3594	1	69195	32938	ENSMUSG00000049036	Tmem121	transmembrane protein 121
chr12	113217664	113218868	1205	-	342	1205	113218572	5	6.04772	4.59034	1.34875	bnd_chr_HA_Zfp92_R1.macs2_peak_97618	chr12	113218716	113218864	RLTR13D3A1	LTR	ERVK	EM10E0550123	451	113217921	113218228	0,176,240	CTCF-only,CTCF-bound	CTCF-only	4.51937	CTCF	E0550123	EM10E0550123 CTCF-only	Distal Intergenic	12	113185930	113189523	3594	1	69195	32938	ENSMUSG00000049036	Tmem121	transmembrane protein 121
chr12	113217664	113218868	1205	+	342	1205	113218572	5	6.04772	4.59034	1.34875	bnd_chr_HA_Zfp92_R1.macs2_peak_97618	chr12	113218208	113218602	MTA_Mm	LTR	ERVL-MaLR	EM10E0550123	451	113217921	113218228	0,176,240	CTCF-only,CTCF-bound	CTCF-only	4.51937	CTCF	E0550123	EM10E0550123 CTCF-only	Distal Intergenic	12	113185930	113189523	3594	1	69195	31734	ENSMUSG00000049036	Tmem121	transmembrane protein 121
chr13	16019161	16019906	746	*	343	746	16019340	5	6.04772	4.59034	1.34875	bnd_chr_HA_Zfp92_R1.macs2_peak_101400																		Intron (ENSMUST00000042603.13/16323, intron 4 of 4)	13	15813548	16023423	209876	2	100503142	3517	ENSMUSG00000113701	B230303A05Rik	U1 small nuclear ribonucleoprotein 1C pseudogene
chr13	29418062	29418722	661	-	344	661	29418510	5	6.04772	4.59034	1.34875	bnd_chr_HA_Zfp92_R1.macs2_peak_103848	chr13	29418392	29418537	B1_Mus2	SINE	Alu												Intron (ENSMUST00000140278.7/68916, intron 13 of 16)	13	29014399	29040336	25938	1	77920	404323	ENSMUSG00000086363	A330102I10Rik	RIKEN cDNA A330102I10 gene
chr13	29418062	29418722	661	+	344	661	29418510	5	6.04772	4.59034	1.34875	bnd_chr_HA_Zfp92_R1.macs2_peak_103848	chr13	29418093	29418277	B3A	SINE	B2												Intron (ENSMUST00000140278.7/68916, intron 13 of 16)	13	29014399	29040336	25938	1	77920	403663	ENSMUSG00000086363	A330102I10Rik	RIKEN cDNA A330102I10 gene
chr13	29418062	29418722	661	+	344	661	29418510	5	6.04772	4.59034	1.34875	bnd_chr_HA_Zfp92_R1.macs2_peak_103848	chr13	29418277	29418299	AT_rich	Low_complexity	Low_complexity												Intron (ENSMUST00000140278.7/68916, intron 13 of 16)	13	29014399	29040336	25938	1	77920	403663	ENSMUSG00000086363	A330102I10Rik	RIKEN cDNA A330102I10 gene
chr13	29418062	29418722	661	+	344	661	29418510	5	6.04772	4.59034	1.34875	bnd_chr_HA_Zfp92_R1.macs2_peak_103848	chr13	29418362	29418392	(TTTTC)n	Simple_repeat	Simple_repeat												Intron (ENSMUST00000140278.7/68916, intron 13 of 16)	13	29014399	29040336	25938	1	77920	403663	ENSMUSG00000086363	A330102I10Rik	RIKEN cDNA A330102I10 gene
chr13	34425980	34426391	412	+	345	412	34426078	5	6.04772	4.59034	1.34875	bnd_chr_HA_Zfp92_R1.macs2_peak_104615	chr13	34426053	34426120	(TC)n	Simple_repeat	Simple_repeat												Exon (ENSMUST00000222063.1/ENSMUST00000222063.1, exon 1 of 1)	13	34179158	34345182	166025	2	73102	-80798	ENSMUSG00000038267	Slc22a23	solute carrier family 22, member 23
chr13	34425980	34426391	412	-	345	412	34426078	5	6.04772	4.59034	1.34875	bnd_chr_HA_Zfp92_R1.macs2_peak_104615	chr13	34425904	34425980	ORR1G	LTR	ERVL-MaLR												Exon (ENSMUST00000222063.1/ENSMUST00000222063.1, exon 1 of 1)	13	34179158	34345182	166025	2	73102	-81209	ENSMUSG00000038267	Slc22a23	solute carrier family 22, member 23
chr13	36004922	36005370	449	*	346	449	36005079	5	6.04772	4.59034	1.34875	bnd_chr_HA_Zfp92_R1.macs2_peak_104863																		Intron (ENSMUST00000225071.1/ENSMUST00000225071.1, intron 1 of 2)	13	35958839	35970388	11550	1	76487	46083	ENSMUSG00000050423	Ppp1r3g	protein phosphatase 1, regulatory subunit 3G
chr13	42884846	42885426	581	+	347	581	42885125	5	6.04772	4.59034	1.34875	bnd_chr_HA_Zfp92_R1.macs2_peak_106094	chr13	42885282	42885412	ID_B1	SINE	B4	EM10E0558043	238	42884740	42885030	255,205,0	dELS	dELS	2.38747	enhD	E0558043	EM10E0558043 distal enhancer-like signature	Intron (ENSMUST00000128646.7/218194, intron 3 of 13)	13	42680623	43138526	457904	1	218194	204223	ENSMUSG00000054728	Phactr1	phosphatase and actin regulator 1
chr13	45070724	45071398	675	*	348	675	45070985	5	6.04772	4.59034	1.34875	bnd_chr_HA_Zfp92_R1.macs2_peak_106465																		Distal Intergenic	13	44922075	45002147	80073	2	94245	-68577	ENSMUSG00000057531	Dtnbp1	dystrobrevin binding protein 1
chr13	46570753	46571051	299	-	349	299	46570889	5	6.04772	4.59034	1.34875	bnd_chr_HA_Zfp92_R1.macs2_peak_106689	chr13	46570771	46570923	B1F	SINE	Alu												Intron (ENSMUST00000021802.15/67252, intron 4 of 12)	13	46501848	46650281	148434	1	67252	69203	ENSMUSG00000021373	Cap2	CAP, adenylate cyclase-associated protein, 2 (yeast)
chr13	69656323	69656944	622	-	350	622	69656559	5	6.04772	4.59034	1.34875	bnd_chr_HA_Zfp92_R1.macs2_peak_110430	chr13	69656410	69656613	MTEa	LTR	ERVL-MaLR												Distal Intergenic	13	69573449	69611442	37994	2	78925	-45502	ENSMUSG00000021594	Srd5a1	steroid 5 alpha-reductase 1
chr13	74331325	74332409	1085	*	351	1085	74331859	5	6.04772	4.59034	1.34875	bnd_chr_HA_Zfp92_R1.macs2_peak_111259																		Exon (ENSMUST00000022062.7/66945, exon 9 of 15)	13	74303509	74317580	14072	2	18570	-13745	ENSMUSG00000021576	Pdcd6	programmed cell death 6
chr13	77301210	77302416	1207	+	352	1207	77301374	5	6.04772	4.59034	1.34875	bnd_chr_HA_Zfp92_R1.macs2_peak_111810	chr13	77300945	77301609	Lx2	LINE	L1												Intron (ENSMUST00000168779.2/72371, intron 13 of 19)	13	77135540	77613784	478245	1	72371	165670	ENSMUSG00000071252	2210408I21Rik	RIKEN cDNA 2210408I21 gene
chr13	77301210	77302416	1207	+	352	1207	77301374	5	6.04772	4.59034	1.34875	bnd_chr_HA_Zfp92_R1.macs2_peak_111810	chr13	77302298	77302348	(CAAA)n	Simple_repeat	Simple_repeat												Intron (ENSMUST00000168779.2/72371, intron 13 of 19)	13	77135540	77613784	478245	1	72371	165670	ENSMUSG00000071252	2210408I21Rik	RIKEN cDNA 2210408I21 gene
chr13	77301210	77302416	1207	-	352	1207	77301374	5	6.04772	4.59034	1.34875	bnd_chr_HA_Zfp92_R1.macs2_peak_111810	chr13	77301610	77301827	Lx3B	LINE	L1												Intron (ENSMUST00000168779.2/72371, intron 13 of 19)	13	77135540	77613784	478245	1	72371	166876	ENSMUSG00000071252	2210408I21Rik	RIKEN cDNA 2210408I21 gene
chr13	77301210	77302416	1207	+	352	1207	77301374	5	6.04772	4.59034	1.34875	bnd_chr_HA_Zfp92_R1.macs2_peak_111810	chr13	77302047	77302075	(T)n	Simple_repeat	Simple_repeat												Intron (ENSMUST00000168779.2/72371, intron 13 of 19)	13	77135540	77613784	478245	1	72371	165670	ENSMUSG00000071252	2210408I21Rik	RIKEN cDNA 2210408I21 gene
chr13	95011432	95011996	565	-	353	565	95011773	5	6.04772	4.59034	1.34875	bnd_chr_HA_Zfp92_R1.macs2_peak_115181	chr13	95011414	95011646	Lx9	LINE	L1	EM10E0568452	239	95011606	95011954	255,205,0	dELS	dELS	2.39657	enhD	E0568452	EM10E0568452 distal enhancer-like signature	Intron (ENSMUST00000160115.7/218460, intron 9 of 9)	13	94976344	95023314	46971	1	218460	35652	ENSMUSG00000042015	Wdr41	WD repeat domain 41
chr13	95011432	95011996	565	+	353	565	95011773	5	6.04772	4.59034	1.34875	bnd_chr_HA_Zfp92_R1.macs2_peak_115181	chr13	95011655	95011928	B4A	SINE	B4	EM10E0568452	239	95011606	95011954	255,205,0	dELS	dELS	2.39657	enhD	E0568452	EM10E0568452 distal enhancer-like signature	Intron (ENSMUST00000160115.7/218460, intron 9 of 9)	13	94976344	95023314	46971	1	218460	35088	ENSMUSG00000042015	Wdr41	WD repeat domain 41
chr14	10889203	10890209	1007	+	354	1007	10889416	5	6.04772	4.59034	1.34875	bnd_chr_HA_Zfp92_R1.macs2_peak_119447	chr14	10889211	10889418	L1ME3	LINE	L1												Intron (ENSMUST00000162278.7/14198, intron 2 of 8)	14	10738535	10783076	44542	1	547334	150668	ENSMUSG00000089833	Fhitos	fragile histidine triad gene, opposite strand
chr14	12609100	12609577	478	+	355	478	12609278	5	6.04772	4.59034	1.34875	bnd_chr_HA_Zfp92_R1.macs2_peak_119798	chr14	12609318	12609352	(TG)n	Simple_repeat	Simple_repeat												Intron (ENSMUST00000224882.1/27062, intron 4 of 28)	14	12372563	12823079	450517	2	27062	213502	ENSMUSG00000054423	Cadps	Ca2+-dependent secretion activator
chr14	12609100	12609577	478	+	355	478	12609278	5	6.04772	4.59034	1.34875	bnd_chr_HA_Zfp92_R1.macs2_peak_119798	chr14	12609141	12609174	(TG)n	Simple_repeat	Simple_repeat												Intron (ENSMUST00000224882.1/27062, intron 4 of 28)	14	12372563	12823079	450517	2	27062	213502	ENSMUSG00000054423	Cadps	Ca2+-dependent secretion activator
chr14	12609100	12609577	478	+	355	478	12609278	5	6.04772	4.59034	1.34875	bnd_chr_HA_Zfp92_R1.macs2_peak_119798	chr14	12609174	12609313	RLTR17B_Mm	LTR	ERVK												Intron (ENSMUST00000224882.1/27062, intron 4 of 28)	14	12372563	12823079	450517	2	27062	213502	ENSMUSG00000054423	Cadps	Ca2+-dependent secretion activator
chr14	12609100	12609577	478	-	355	478	12609278	5	6.04772	4.59034	1.34875	bnd_chr_HA_Zfp92_R1.macs2_peak_119798	chr14	12609360	12609618	B4	SINE	B4												Intron (ENSMUST00000224882.1/27062, intron 4 of 28)	14	12372563	12823079	450517	2	27062	213979	ENSMUSG00000054423	Cadps	Ca2+-dependent secretion activator
chr14	12999811	13000312	502	-	356	502	13000206	5	6.04772	4.59034	1.34875	bnd_chr_HA_Zfp92_R1.macs2_peak_119883	chr14	12999875	12999947	ID2	SINE	ID												Distal Intergenic	14	12372563	12823079	450517	2	27062	-177233	ENSMUSG00000054423	Cadps	Ca2+-dependent secretion activator
chr14	12999811	13000312	502	+	356	502	13000206	5	6.04772	4.59034	1.34875	bnd_chr_HA_Zfp92_R1.macs2_peak_119883	chr14	12999823	12999843	(TTTA)n	Simple_repeat	Simple_repeat												Distal Intergenic	14	12372563	12823079	450517	2	27062	-176732	ENSMUSG00000054423	Cadps	Ca2+-dependent secretion activator
chr14	12999811	13000312	502	+	356	502	13000206	5	6.04772	4.59034	1.34875	bnd_chr_HA_Zfp92_R1.macs2_peak_119883	chr14	12999843	12999875	(TG)n	Simple_repeat	Simple_repeat												Distal Intergenic	14	12372563	12823079	450517	2	27062	-176732	ENSMUSG00000054423	Cadps	Ca2+-dependent secretion activator
chr14	13929027	13929646	620	-	357	620	13929341	5	6.04772	4.59034	1.34875	bnd_chr_HA_Zfp92_R1.macs2_peak_120051	chr14	13929594	13930151	MLTR31A_MM	LTR	ERVK												Intron (ENSMUST00000112652.8/ENSMUST00000112652.8, intron 2 of 4)	14	13961440	14107302	145863	1	246103	-32413	ENSMUSG00000021738	Atxn7	ataxin 7
chr14	13929027	13929646	620	-	357	620	13929341	5	6.04772	4.59034	1.34875	bnd_chr_HA_Zfp92_R1.macs2_peak_120051	chr14	13929231	13929371	B1_Mus2	SINE	Alu												Intron (ENSMUST00000112652.8/ENSMUST00000112652.8, intron 2 of 4)	14	13961440	14107302	145863	1	246103	-32413	ENSMUSG00000021738	Atxn7	ataxin 7
chr14	13929027	13929646	620	-	357	620	13929341	5	6.04772	4.59034	1.34875	bnd_chr_HA_Zfp92_R1.macs2_peak_120051	chr14	13929372	13929594	RLTR19-int	LTR	ERVK												Intron (ENSMUST00000112652.8/ENSMUST00000112652.8, intron 2 of 4)	14	13961440	14107302	145863	1	246103	-32413	ENSMUSG00000021738	Atxn7	ataxin 7
chr14	13929027	13929646	620	-	357	620	13929341	5	6.04772	4.59034	1.34875	bnd_chr_HA_Zfp92_R1.macs2_peak_120051	chr14	13928717	13929191	RLTR19-int	LTR	ERVK												Intron (ENSMUST00000112652.8/ENSMUST00000112652.8, intron 2 of 4)	14	13961440	14107302	145863	1	246103	-32413	ENSMUSG00000021738	Atxn7	ataxin 7
chr14	13929027	13929646	620	+	357	620	13929341	5	6.04772	4.59034	1.34875	bnd_chr_HA_Zfp92_R1.macs2_peak_120051	chr14	13929191	13929223	(TTTTC)n	Simple_repeat	Simple_repeat												Intron (ENSMUST00000112652.8/ENSMUST00000112652.8, intron 2 of 4)	14	13961440	14107302	145863	1	246103	-31794	ENSMUSG00000021738	Atxn7	ataxin 7
chr14	14847020	14847532	513	+	358	513	14847257	5	6.04772	4.59034	1.34875	bnd_chr_HA_Zfp92_R1.macs2_peak_120210	chr14	14846892	14847052	C-rich	Low_complexity	Low_complexity												Intron (ENSMUST00000224491.1/674895, intron 11 of 35)	14	14803415	15012059	208645	1	674895	43605	ENSMUSG00000042567	Nek10	NIMA (never in mitosis gene a)- related kinase 10
chr14	14847020	14847532	513	-	358	513	14847257	5	6.04772	4.59034	1.34875	bnd_chr_HA_Zfp92_R1.macs2_peak_120210	chr14	14847268	14847407	B1_Mm	SINE	Alu												Intron (ENSMUST00000224491.1/674895, intron 11 of 35)	14	14803415	15012059	208645	1	674895	44117	ENSMUSG00000042567	Nek10	NIMA (never in mitosis gene a)- related kinase 10
chr14	22310058	22311170	1113	+	359	1113	22310368	5	6.04772	4.59034	1.34875	bnd_chr_HA_Zfp92_R1.macs2_peak_121522	chr14	22310542	22310580	(TGG)n	Simple_repeat	Simple_repeat												Exon (ENSMUST00000159107.1/76633, exon 1 of 4)	14	22507174	22542823	35650	2	74896	231653	ENSMUSG00000114412	4930405A10Rik	RIKEN cDNA 4930405A10 gene
chr14	22310058	22311170	1113	-	359	1113	22310368	5	6.04772	4.59034	1.34875	bnd_chr_HA_Zfp92_R1.macs2_peak_121522	chr14	22310627	22310700	B4A	SINE	B4												Exon (ENSMUST00000159107.1/76633, exon 1 of 4)	14	22507174	22542823	35650	2	74896	232765	ENSMUSG00000114412	4930405A10Rik	RIKEN cDNA 4930405A10 gene
chr14	22310058	22311170	1113	+	359	1113	22310368	5	6.04772	4.59034	1.34875	bnd_chr_HA_Zfp92_R1.macs2_peak_121522	chr14	22310794	22310842	(TC)n	Simple_repeat	Simple_repeat												Exon (ENSMUST00000159107.1/76633, exon 1 of 4)	14	22507174	22542823	35650	2	74896	231653	ENSMUSG00000114412	4930405A10Rik	RIKEN cDNA 4930405A10 gene
chr14	22310058	22311170	1113	-	359	1113	22310368	5	6.04772	4.59034	1.34875	bnd_chr_HA_Zfp92_R1.macs2_peak_121522	chr14	22310752	22310794	RSINE1	SINE	B4												Exon (ENSMUST00000159107.1/76633, exon 1 of 4)	14	22507174	22542823	35650	2	74896	232765	ENSMUSG00000114412	4930405A10Rik	RIKEN cDNA 4930405A10 gene
chr14	22310058	22311170	1113	-	359	1113	22310368	5	6.04772	4.59034	1.34875	bnd_chr_HA_Zfp92_R1.macs2_peak_121522	chr14	22310842	22310923	RSINE1	SINE	B4												Exon (ENSMUST00000159107.1/76633, exon 1 of 4)	14	22507174	22542823	35650	2	74896	232765	ENSMUSG00000114412	4930405A10Rik	RIKEN cDNA 4930405A10 gene
chr14	22310058	22311170	1113	-	359	1113	22310368	5	6.04772	4.59034	1.34875	bnd_chr_HA_Zfp92_R1.macs2_peak_121522	chr14	22310937	22311028	B4A	SINE	B4												Exon (ENSMUST00000159107.1/76633, exon 1 of 4)	14	22507174	22542823	35650	2	74896	232765	ENSMUSG00000114412	4930405A10Rik	RIKEN cDNA 4930405A10 gene
chr14	22310058	22311170	1113	-	359	1113	22310368	5	6.04772	4.59034	1.34875	bnd_chr_HA_Zfp92_R1.macs2_peak_121522	chr14	22311040	22317251	L1Md_T	LINE	L1												Exon (ENSMUST00000159107.1/76633, exon 1 of 4)	14	22507174	22542823	35650	2	74896	232765	ENSMUSG00000114412	4930405A10Rik	RIKEN cDNA 4930405A10 gene
chr14	27632002	27632387	386	+	360	386	27632223	5	6.04772	4.59034	1.34875	bnd_chr_HA_Zfp92_R1.macs2_peak_122256	chr14	27632166	27632199	(CA)n	Simple_repeat	Simple_repeat												Intron (ENSMUST00000210135.1/238988, intron 1 of 19)	14	27622428	28478537	856110	1	238988	9574	ENSMUSG00000040640	Erc2	ELKS/RAB6-interacting/CAST family member 2
chr14	62543560	62544478	919	-	361	919	62544147	5	6.04772	4.59034	1.34875	bnd_chr_HA_Zfp92_R1.macs2_peak_127963	chr14	62544305	62544357	ORR1F	LTR	ERVL-MaLR												Intron (ENSMUST00000209021.1/ENSMUST00000209021.1, intron 2 of 3)	14	62555737	62608486	52750	1	629059	-12177	ENSMUSG00000035184	Fam124a	family with sequence similarity 124, member A
chr14	62543560	62544478	919	-	361	919	62544147	5	6.04772	4.59034	1.34875	bnd_chr_HA_Zfp92_R1.macs2_peak_127963	chr14	62544357	62544701	ORR1A4	LTR	ERVL-MaLR												Intron (ENSMUST00000209021.1/ENSMUST00000209021.1, intron 2 of 3)	14	62555737	62608486	52750	1	629059	-12177	ENSMUSG00000035184	Fam124a	family with sequence similarity 124, member A
chr14	73284394	73285570	1177	+	362	1177	73284693	5	6.04772	4.59034	1.34875	bnd_chr_HA_Zfp92_R1.macs2_peak_129625	chr14	73285529	73285555	(CAAA)n	Simple_repeat	Simple_repeat												Intron (ENSMUST00000163932.1/ENSMUST00000163932.1, intron 1 of 1)	14	73195502	73325822	130321	2	19645	40252	ENSMUSG00000022105	Rb1	RB transcriptional corepressor 1
chr14	73284394	73285570	1177	-	362	1177	73284693	5	6.04772	4.59034	1.34875	bnd_chr_HA_Zfp92_R1.macs2_peak_129625	chr14	73285080	73285221	B1_Mus1	SINE	Alu												Intron (ENSMUST00000163932.1/ENSMUST00000163932.1, intron 1 of 1)	14	73195502	73325822	130321	2	19645	41428	ENSMUSG00000022105	Rb1	RB transcriptional corepressor 1
chr14	73284394	73285570	1177	+	362	1177	73284693	5	6.04772	4.59034	1.34875	bnd_chr_HA_Zfp92_R1.macs2_peak_129625	chr14	73285447	73285518	PB1D10	SINE	Alu												Intron (ENSMUST00000163932.1/ENSMUST00000163932.1, intron 1 of 1)	14	73195502	73325822	130321	2	19645	40252	ENSMUSG00000022105	Rb1	RB transcriptional corepressor 1
chr14	76495727	76497153	1427	-	363	1427	76496178	5	6.04772	4.59034	1.34875	bnd_chr_HA_Zfp92_R1.macs2_peak_130174	chr14	76497141	76497302	L1ME1	LINE	L1	EM10E0588072	177	76496263	76496579	255,205,0	dELS	dELS	1.77992	enhD	E0588072	EM10E0588072 distal enhancer-like signature	Intron (ENSMUST00000110888.7/21807, intron 3 of 4)	14	76532814	76556889	24076	2	72661	61162	ENSMUSG00000052584	Serp2	stress-associated endoplasmic reticulum protein family member 2
chr14	76495727	76497153	1427	+	363	1427	76496178	5	6.04772	4.59034	1.34875	bnd_chr_HA_Zfp92_R1.macs2_peak_130174	chr14	76495667	76495729	(GA)n	Simple_repeat	Simple_repeat	EM10E0588072	177	76496263	76496579	255,205,0	dELS	dELS	1.77992	enhD	E0588072	EM10E0588072 distal enhancer-like signature	Intron (ENSMUST00000110888.7/21807, intron 3 of 4)	14	76532814	76556889	24076	2	72661	59736	ENSMUSG00000052584	Serp2	stress-associated endoplasmic reticulum protein family member 2
chr14	87084191	87084536	346	+	364	346	87084413	6	5.96668	4.64901	1.34875	bnd_chr_HA_Zfp92_R1.macs2_peak_132173	chr14	87084520	87086059	RLTR1B-int	LTR	ERV1												Intron (ENSMUST00000022599.13/56419, intron 3 of 27)	14	86655367	87141235	485869	2	56419	56699	ENSMUSG00000022021	Diaph3	diaphanous related formin 3
chr14	87084191	87084536	346	+	364	346	87084413	6	5.96668	4.64901	1.34875	bnd_chr_HA_Zfp92_R1.macs2_peak_132173	chr14	87084109	87084236	B1_Mur1	SINE	Alu												Intron (ENSMUST00000022599.13/56419, intron 3 of 27)	14	86655367	87141235	485869	2	56419	56699	ENSMUSG00000022021	Diaph3	diaphanous related formin 3
chr14	93801630	93802100	471	+	365	471	93801842	5	6.04772	4.59034	1.34875	bnd_chr_HA_Zfp92_R1.macs2_peak_133602	chr14	93801705	93801755	(TG)n	Simple_repeat	Simple_repeat												Intron (ENSMUST00000195826.5/211712, intron 2 of 4)	14	93013410	93890679	877270	2	211712	88579	ENSMUSG00000055421	Pcdh9	protocadherin 9
chr14	93801630	93802100	471	-	365	471	93801842	5	6.04772	4.59034	1.34875	bnd_chr_HA_Zfp92_R1.macs2_peak_133602	chr14	93801155	93801705	L1Md_F2	LINE	L1												Intron (ENSMUST00000195826.5/211712, intron 2 of 4)	14	93013410	93890679	877270	2	211712	89049	ENSMUSG00000055421	Pcdh9	protocadherin 9
chr14	104000191	104001092	902	-	366	902	104000364	5	6.04772	4.59034	1.34875	bnd_chr_HA_Zfp92_R1.macs2_peak_135574	chr14	104000000	104000576	L1Md_F2	LINE	L1												Intron (ENSMUST00000228770.1/73877, intron 1 of 2)	14	103977628	104027142	49515	2	73877	26951	ENSMUSG00000115727	4930432J09Rik	RIKEN cDNA 4930432J09 gene
chr14	104000191	104001092	902	-	366	902	104000364	5	6.04772	4.59034	1.34875	bnd_chr_HA_Zfp92_R1.macs2_peak_135574	chr14	104000586	104000723	RLTR17B_Mm	LTR	ERVK												Intron (ENSMUST00000228770.1/73877, intron 1 of 2)	14	103977628	104027142	49515	2	73877	26951	ENSMUSG00000115727	4930432J09Rik	RIKEN cDNA 4930432J09 gene
chr14	104000191	104001092	902	+	366	902	104000364	5	6.04772	4.59034	1.34875	bnd_chr_HA_Zfp92_R1.macs2_peak_135574	chr14	104000954	104000983	(CA)n	Simple_repeat	Simple_repeat												Intron (ENSMUST00000228770.1/73877, intron 1 of 2)	14	103977628	104027142	49515	2	73877	26050	ENSMUSG00000115727	4930432J09Rik	RIKEN cDNA 4930432J09 gene
chr15	8092928	8093877	950	-	367	950	8093468	5	6.04772	4.59034	1.34875	bnd_chr_HA_Zfp92_R1.macs2_peak_140477	chr15	8093252	8093412	B3	SINE	B2												3' UTR	15	7873055	8099209	226155	2	545085	6281	ENSMUSG00000039828	Wdr70	WD repeat domain 70
chr15	9785470	9785973	504	+	368	504	9785656	5	6.04772	4.59034	1.34875	bnd_chr_HA_Zfp92_R1.macs2_peak_140813	chr15	9785915	9785946	AT_rich	Low_complexity	Low_complexity												Distal Intergenic	15	9578193	9748868	170676	2	320277	-36602	ENSMUSG00000072663	Spef2	sperm flagellar 2
chr15	9785470	9785973	504	-	368	504	9785656	5	6.04772	4.59034	1.34875	bnd_chr_HA_Zfp92_R1.macs2_peak_140813	chr15	9785100	9785692	RMER19C	LTR	ERVK												Distal Intergenic	15	9578193	9748868	170676	2	320277	-37105	ENSMUSG00000072663	Spef2	sperm flagellar 2
chr15	18168969	18170037	1069	-	369	1069	18169195	5	6.04772	4.59034	1.34875	bnd_chr_HA_Zfp92_R1.macs2_peak_142479	chr15	18169383	18169477	ERVL-int	LTR	ERVL												Intron (ENSMUST00000183117.2/70886, intron 3 of 7)	15	18078118	18369627	291510	2	70886	200658	ENSMUSG00000098150	4921515E04Rik	RIKEN cDNA 4921515E04 gene
chr15	18168969	18170037	1069	-	369	1069	18169195	5	6.04772	4.59034	1.34875	bnd_chr_HA_Zfp92_R1.macs2_peak_142479	chr15	18169913	18170232	MLT-int	LTR	ERVL-MaLR												Intron (ENSMUST00000183117.2/70886, intron 3 of 7)	15	18078118	18369627	291510	2	70886	200658	ENSMUSG00000098150	4921515E04Rik	RIKEN cDNA 4921515E04 gene
chr15	18168969	18170037	1069	+	369	1069	18169195	5	6.04772	4.59034	1.34875	bnd_chr_HA_Zfp92_R1.macs2_peak_142479	chr15	18168955	18169095	B1_Mus1	SINE	Alu												Intron (ENSMUST00000183117.2/70886, intron 3 of 7)	15	18078118	18369627	291510	2	70886	199590	ENSMUSG00000098150	4921515E04Rik	RIKEN cDNA 4921515E04 gene
chr15	18168969	18170037	1069	-	369	1069	18169195	5	6.04772	4.59034	1.34875	bnd_chr_HA_Zfp92_R1.macs2_peak_142479	chr15	18169095	18169241	MTC	LTR	ERVL-MaLR												Intron (ENSMUST00000183117.2/70886, intron 3 of 7)	15	18078118	18369627	291510	2	70886	200658	ENSMUSG00000098150	4921515E04Rik	RIKEN cDNA 4921515E04 gene
chr15	20610759	20611483	725	-	370	725	20611218	5	6.04772	4.59034	1.34875	bnd_chr_HA_Zfp92_R1.macs2_peak_142981	chr15	20610661	20610859	RMER15	LTR	ERVL												Intron (ENSMUST00000227439.1/ENSMUST00000227439.1, intron 1 of 1)	15	20665214	20666750	1537	2	64833	55991	ENSMUSG00000047565	Acot10	acyl-CoA thioesterase 10
chr15	20610759	20611483	725	+	370	725	20611218	5	6.04772	4.59034	1.34875	bnd_chr_HA_Zfp92_R1.macs2_peak_142981	chr15	20610917	20611520	L1_Mus3	LINE	L1												Intron (ENSMUST00000227439.1/ENSMUST00000227439.1, intron 1 of 1)	15	20665214	20666750	1537	2	64833	55267	ENSMUSG00000047565	Acot10	acyl-CoA thioesterase 10
chr15	25438075	25439029	955	+	371	955	25438606	5	6.04772	4.59034	1.34875	bnd_chr_HA_Zfp92_R1.macs2_peak_143993	chr15	25438584	25438715	RSINE1	SINE	B4												Intron (ENSMUST00000227204.1/432939, intron 1 of 1)	15	25415022	25464362	49341	1	432939	23053		Gm48957	predicted gene, 48957
chr15	25438075	25439029	955	+	371	955	25438606	5	6.04772	4.59034	1.34875	bnd_chr_HA_Zfp92_R1.macs2_peak_143993	chr15	25438743	25438792	CT-rich	Low_complexity	Low_complexity												Intron (ENSMUST00000227204.1/432939, intron 1 of 1)	15	25415022	25464362	49341	1	432939	23053		Gm48957	predicted gene, 48957
chr15	25438075	25439029	955	-	371	955	25438606	5	6.04772	4.59034	1.34875	bnd_chr_HA_Zfp92_R1.macs2_peak_143993	chr15	25438906	25439229	MLT1C	LTR	ERVL-MaLR												Intron (ENSMUST00000227204.1/432939, intron 1 of 1)	15	25415022	25464362	49341	1	432939	24007		Gm48957	predicted gene, 48957
chr15	25438075	25439029	955	+	371	955	25438606	5	6.04772	4.59034	1.34875	bnd_chr_HA_Zfp92_R1.macs2_peak_143993	chr15	25437845	25438093	CT-rich	Low_complexity	Low_complexity												Intron (ENSMUST00000227204.1/432939, intron 1 of 1)	15	25415022	25464362	49341	1	432939	23053		Gm48957	predicted gene, 48957
chr15	25644517	25646112	1596	+	372	1596	25645261	5	6.04772	4.59034	1.34875	bnd_chr_HA_Zfp92_R1.macs2_peak_144021	chr15	25645102	25645249	B1_Mus2	SINE	Alu	EM10E0595103	212	25645683	25645884	255,205,0	dELS	dELS	2.12296	enhD	E0595103	EM10E0595103 distal enhancer-like signature	Intron (ENSMUST00000110457.7/17909, intron 1 of 40)	15	25622525	25813673	191149	1	17909	21992	ENSMUSG00000022272	Myo10	myosin X
chr15	25659923	25660780	858	-	373	858	25660294	5	6.04772	4.59034	1.34875	bnd_chr_HA_Zfp92_R1.macs2_peak_144027	chr15	25660573	25660669	ID_B1	SINE	B4												Intron (ENSMUST00000110457.7/17909, intron 1 of 40)	15	25622525	25813673	191149	1	17909	38255	ENSMUSG00000022272	Myo10	myosin X
chr15	25659923	25660780	858	-	373	858	25660294	5	6.04772	4.59034	1.34875	bnd_chr_HA_Zfp92_R1.macs2_peak_144027	chr15	25660291	25660570	ORR1D1	LTR	ERVL-MaLR												Intron (ENSMUST00000110457.7/17909, intron 1 of 40)	15	25622525	25813673	191149	1	17909	38255	ENSMUSG00000022272	Myo10	myosin X
chr15	29527776	29528377	602	-	374	602	29528111	5	6.04772	4.59034	1.34875	bnd_chr_HA_Zfp92_R1.macs2_peak_144740	chr15	29527457	29527887	RLTR18B	LTR	ERVK												Distal Intergenic	15	29713331	29713404	74	2	100628607	185628	ENSMUSG00000092639	Mir3964	microRNA 3964
chr15	29527776	29528377	602	-	374	602	29528111	5	6.04772	4.59034	1.34875	bnd_chr_HA_Zfp92_R1.macs2_peak_144740	chr15	29528044	29528178	L1MB1	LINE	L1												Distal Intergenic	15	29713331	29713404	74	2	100628607	185628	ENSMUSG00000092639	Mir3964	microRNA 3964
chr15	29527776	29528377	602	-	374	602	29528111	5	6.04772	4.59034	1.34875	bnd_chr_HA_Zfp92_R1.macs2_peak_144740	chr15	29528300	29528585	L1MB1	LINE	L1												Distal Intergenic	15	29713331	29713404	74	2	100628607	185628	ENSMUSG00000092639	Mir3964	microRNA 3964
chr15	30026354	30026896	543	+	375	543	30026476	5	6.04772	4.59034	1.34875	bnd_chr_HA_Zfp92_R1.macs2_peak_144845	chr15	30026533	30026629	ID_B1	SINE	B4												Distal Intergenic	15	30172593	31029341	856749	1	18163	-145697	ENSMUSG00000022240	Ctnnd2	catenin (cadherin associated protein), delta 2
chr15	30026354	30026896	543	-	375	543	30026476	5	6.04772	4.59034	1.34875	bnd_chr_HA_Zfp92_R1.macs2_peak_144845	chr15	30026450	30026526	L1M5	LINE	L1												Distal Intergenic	15	30172593	31029341	856749	1	18163	-146239	ENSMUSG00000022240	Ctnnd2	catenin (cadherin associated protein), delta 2
chr15	30026354	30026896	543	+	375	543	30026476	5	6.04772	4.59034	1.34875	bnd_chr_HA_Zfp92_R1.macs2_peak_144845	chr15	30026795	30026832	(CA)n	Simple_repeat	Simple_repeat												Distal Intergenic	15	30172593	31029341	856749	1	18163	-145697	ENSMUSG00000022240	Ctnnd2	catenin (cadherin associated protein), delta 2
chr15	31689033	31690434	1402	-	376	1402	31689822	5	6.04772	4.59034	1.34875	bnd_chr_HA_Zfp92_R1.macs2_peak_145107	chr15	31689264	31689366	PB1D10	SINE	Alu												Distal Intergenic	15	31601852	31621227	19376	1	68073	88582	ENSMUSG00000039065	Atpsckmt	ATP synthase C subunit lysine N-methyltransferase
chr15	31689033	31690434	1402	+	376	1402	31689822	5	6.04772	4.59034	1.34875	bnd_chr_HA_Zfp92_R1.macs2_peak_145107	chr15	31689995	31690043	(TG)n	Simple_repeat	Simple_repeat												Distal Intergenic	15	31601852	31621227	19376	1	68073	87181	ENSMUSG00000039065	Atpsckmt	ATP synthase C subunit lysine N-methyltransferase
chr15	31689033	31690434	1402	-	376	1402	31689822	5	6.04772	4.59034	1.34875	bnd_chr_HA_Zfp92_R1.macs2_peak_145107	chr15	31690046	31690127	IMPB_01	Satellite	Satellite												Distal Intergenic	15	31601852	31621227	19376	1	68073	88582	ENSMUSG00000039065	Atpsckmt	ATP synthase C subunit lysine N-methyltransferase
chr15	31689033	31690434	1402	+	376	1402	31689822	5	6.04772	4.59034	1.34875	bnd_chr_HA_Zfp92_R1.macs2_peak_145107	chr15	31690151	31690331	(TG)n	Simple_repeat	Simple_repeat												Distal Intergenic	15	31601852	31621227	19376	1	68073	87181	ENSMUSG00000039065	Atpsckmt	ATP synthase C subunit lysine N-methyltransferase
chr15	31689033	31690434	1402	-	376	1402	31689822	5	6.04772	4.59034	1.34875	bnd_chr_HA_Zfp92_R1.macs2_peak_145107	chr15	31690357	31690643	B4	SINE	B4												Distal Intergenic	15	31601852	31621227	19376	1	68073	88582	ENSMUSG00000039065	Atpsckmt	ATP synthase C subunit lysine N-methyltransferase
chr15	31689033	31690434	1402	-	376	1402	31689822	5	6.04772	4.59034	1.34875	bnd_chr_HA_Zfp92_R1.macs2_peak_145107	chr15	31689397	31689501	MLT1B	LTR	ERVL-MaLR												Distal Intergenic	15	31601852	31621227	19376	1	68073	88582	ENSMUSG00000039065	Atpsckmt	ATP synthase C subunit lysine N-methyltransferase
chr15	42036825	42037606	782	-	377	782	42037193	5	6.04772	4.59034	1.34875	bnd_chr_HA_Zfp92_R1.macs2_peak_146955	chr15	42036955	42037190	L1MA4	LINE	L1												Distal Intergenic	15	41864076	41869720	5645	2	223513	-167886	ENSMUSG00000042895	Abra	actin-binding Rho activating protein
chr15	42036825	42037606	782	-	377	782	42037193	5	6.04772	4.59034	1.34875	bnd_chr_HA_Zfp92_R1.macs2_peak_146955	chr15	42037237	42037318	L1MA4	LINE	L1												Distal Intergenic	15	41864076	41869720	5645	2	223513	-167886	ENSMUSG00000042895	Abra	actin-binding Rho activating protein
chr15	42036825	42037606	782	+	377	782	42037193	5	6.04772	4.59034	1.34875	bnd_chr_HA_Zfp92_R1.macs2_peak_146955	chr15	42037190	42037237	(CA)n	Simple_repeat	Simple_repeat												Distal Intergenic	15	41864076	41869720	5645	2	223513	-167105	ENSMUSG00000042895	Abra	actin-binding Rho activating protein
chr15	56569686	56570022	337	-	378	337	56569802	5	6.04772	4.59034	1.34875	bnd_chr_HA_Zfp92_R1.macs2_peak_149811	chr15	56568230	56569822	ORR1A4-int	LTR	ERVL-MaLR												Distal Intergenic	15	56689944	56778399	88456	1	594843	-120258	ENSMUSG00000086541	Has2os	hyaluronan synthase 2, opposite strand
chr15	56569686	56570022	337	-	378	337	56569802	5	6.04772	4.59034	1.34875	bnd_chr_HA_Zfp92_R1.macs2_peak_149811	chr15	56569822	56570155	ORR1A4	LTR	ERVL-MaLR												Distal Intergenic	15	56689944	56778399	88456	1	594843	-120258	ENSMUSG00000086541	Has2os	hyaluronan synthase 2, opposite strand
chr15	59168556	59169915	1360	-	379	1360	59169560	5	6.04772	4.59034	1.34875	bnd_chr_HA_Zfp92_R1.macs2_peak_150255	chr15	59169798	59170067	B4	SINE	B4												Distal Intergenic	15	58941234	59082005	140772	2	211401	-87910	ENSMUSG00000022353	Mtss1	MTSS I-BAR domain containing 1
chr15	69827970	69829184	1215	+	380	1215	69828301	5	6.04772	4.59034	1.34875	bnd_chr_HA_Zfp92_R1.macs2_peak_152151	chr15	69827800	69828225	BGLII_Mus	LTR	ERVK												Distal Intergenic	15	70011623	70077841	66219	1	100503580	-182439	ENSMUSG00000116483	Gm19782	predicted gene, 19782
chr15	69827970	69829184	1215	-	380	1215	69828301	5	6.04772	4.59034	1.34875	bnd_chr_HA_Zfp92_R1.macs2_peak_152151	chr15	69828225	69828252	L1_Mur3	LINE	L1												Distal Intergenic	15	70011623	70077841	66219	1	100503580	-183653	ENSMUSG00000116483	Gm19782	predicted gene, 19782
chr15	69827970	69829184	1215	-	380	1215	69828301	5	6.04772	4.59034	1.34875	bnd_chr_HA_Zfp92_R1.macs2_peak_152151	chr15	69828252	69828924	RLTR17	LTR	ERVK												Distal Intergenic	15	70011623	70077841	66219	1	100503580	-183653	ENSMUSG00000116483	Gm19782	predicted gene, 19782
chr15	69827970	69829184	1215	-	380	1215	69828301	5	6.04772	4.59034	1.34875	bnd_chr_HA_Zfp92_R1.macs2_peak_152151	chr15	69828924	69829372	L1_Mur3	LINE	L1												Distal Intergenic	15	70011623	70077841	66219	1	100503580	-183653	ENSMUSG00000116483	Gm19782	predicted gene, 19782
chr15	78905022	78905652	631	*	381	631	78905179	5	6.04772	4.59034	1.34875	bnd_chr_HA_Zfp92_R1.macs2_peak_153656																		3' UTR	15	78899667	78919032	19366	1	20401	5355	ENSMUSG00000022436	Sh3bp1	SH3-domain binding protein 1
chr15	80924782	80925503	722	+	382	722	80924926	5	5.98712	4.56394	1.34875	bnd_chr_HA_Zfp92_R1.macs2_peak_153949	chr15	80924640	80924787	B1_Mus2	SINE	Alu												Intron (ENSMUST00000067689.8/213988, intron 23 of 24)	15	80940039	80940120	82	1	100628612	-14536	ENSMUSG00000092868	Mir5113	microRNA 5113
chr15	80924782	80925503	722	-	382	722	80924926	5	5.98712	4.56394	1.34875	bnd_chr_HA_Zfp92_R1.macs2_peak_153949	chr15	80924883	80925074	B2_Mm1a	SINE	B2												Intron (ENSMUST00000067689.8/213988, intron 23 of 24)	15	80940039	80940120	82	1	100628612	-15257	ENSMUSG00000092868	Mir5113	microRNA 5113
chr15	86027607	86029030	1424	+	383	1424	86027756	5	6.04772	4.59034	1.34875	bnd_chr_HA_Zfp92_R1.macs2_peak_154787	chr15	86027927	86027991	C-rich	Low_complexity	Low_complexity	EM10E0608225	248	86027899	86028225	255,205,0	dELS	dELS	2.48678	enhD	E0608225	EM10E0608225 distal enhancer-like signature	Intron (ENSMUST00000016172.8/12614, intron 1 of 34)	15	85898929	86033777	134849	2	12614	4747	ENSMUSG00000016028	Celsr1	cadherin, EGF LAG seven-pass G-type receptor 1
chr15	86027607	86029030	1424	+	383	1424	86027756	5	6.04772	4.59034	1.34875	bnd_chr_HA_Zfp92_R1.macs2_peak_154787	chr15	86027927	86027991	C-rich	Low_complexity	Low_complexity	EM10E0608226	189	86028600	86028849	255,205,0	dELS	dELS	1.89512	enhD	E0608226	EM10E0608226 distal enhancer-like signature	Intron (ENSMUST00000016172.8/12614, intron 1 of 34)	15	85898929	86033777	134849	2	12614	4747	ENSMUSG00000016028	Celsr1	cadherin, EGF LAG seven-pass G-type receptor 1
chr15	86027607	86029030	1424	+	383	1424	86027756	5	6.04772	4.59034	1.34875	bnd_chr_HA_Zfp92_R1.macs2_peak_154787	chr15	86027442	86027610	RSINE1	SINE	B4	EM10E0608225	248	86027899	86028225	255,205,0	dELS	dELS	2.48678	enhD	E0608225	EM10E0608225 distal enhancer-like signature	Intron (ENSMUST00000016172.8/12614, intron 1 of 34)	15	85898929	86033777	134849	2	12614	4747	ENSMUSG00000016028	Celsr1	cadherin, EGF LAG seven-pass G-type receptor 1
chr15	86027607	86029030	1424	+	383	1424	86027756	5	6.04772	4.59034	1.34875	bnd_chr_HA_Zfp92_R1.macs2_peak_154787	chr15	86027442	86027610	RSINE1	SINE	B4	EM10E0608226	189	86028600	86028849	255,205,0	dELS	dELS	1.89512	enhD	E0608226	EM10E0608226 distal enhancer-like signature	Intron (ENSMUST00000016172.8/12614, intron 1 of 34)	15	85898929	86033777	134849	2	12614	4747	ENSMUSG00000016028	Celsr1	cadherin, EGF LAG seven-pass G-type receptor 1
chr16	7765004	7765402	399	-	384	399	7765126	5	6.04772	4.59034	1.34875	bnd_chr_HA_Zfp92_R1.macs2_peak_158598	chr16	7764916	7765064	B4	SINE	B4												Distal Intergenic	16	8409275	8425136	15862	2	74720	660132	ENSMUSG00000022715	Tmem114	transmembrane protein 114
chr16	50597305	50597764	460	*	385	460	50597485	5	6.04772	4.59034	1.34875	bnd_chr_HA_Zfp92_R1.macs2_peak_166121																		Intron (ENSMUST00000231324.1/75211, intron 3 of 4)	16	50589857	50591154	1298	2	69339	-6151	ENSMUSG00000050685	Ccdc54	coiled-coil domain containing 54
chr16	51331762	51332625	864	+	386	864	51332336	5	6.04772	4.59034	1.34875	bnd_chr_HA_Zfp92_R1.macs2_peak_166230	chr16	51331653	51331778	(GGGA)n	Simple_repeat	Simple_repeat												Distal Intergenic	16	50783409	50784091	683	1	78639	548353	ENSMUSG00000092276	1700116B05Rik	RIKEN cDNA 1700116B05 gene
chr16	51331762	51332625	864	+	386	864	51332336	5	6.04772	4.59034	1.34875	bnd_chr_HA_Zfp92_R1.macs2_peak_166230	chr16	51331940	51332071	MLT1J2	LTR	ERVL-MaLR												Distal Intergenic	16	50783409	50784091	683	1	78639	548353	ENSMUSG00000092276	1700116B05Rik	RIKEN cDNA 1700116B05 gene
chr16	51331762	51332625	864	+	386	864	51332336	5	6.04772	4.59034	1.34875	bnd_chr_HA_Zfp92_R1.macs2_peak_166230	chr16	51332284	51332517	L1M5	LINE	L1												Distal Intergenic	16	50783409	50784091	683	1	78639	548353	ENSMUSG00000092276	1700116B05Rik	RIKEN cDNA 1700116B05 gene
chr16	70524388	70525563	1176	+	387	1176	70525283	5	6.04772	4.59034	1.34875	bnd_chr_HA_Zfp92_R1.macs2_peak_170083	chr16	70525106	70525152	(TTG)n	Simple_repeat	Simple_repeat												Intron (ENSMUST00000163832.7/74185, intron 12 of 15)	16	70616425	70624824	8400	1	52645	-90862	ENSMUSG00000116792	D16Ertd519e	DNA segment, Chr 16, ERATO Doi 519, expressed
chr16	70524388	70525563	1176	+	387	1176	70525283	5	6.04772	4.59034	1.34875	bnd_chr_HA_Zfp92_R1.macs2_peak_170083	chr16	70525233	70525447	URR1A	DNA	hAT-Charlie												Intron (ENSMUST00000163832.7/74185, intron 12 of 15)	16	70616425	70624824	8400	1	52645	-90862	ENSMUSG00000116792	D16Ertd519e	DNA segment, Chr 16, ERATO Doi 519, expressed
chr16	70524388	70525563	1176	+	387	1176	70525283	5	6.04772	4.59034	1.34875	bnd_chr_HA_Zfp92_R1.macs2_peak_170083	chr16	70524951	70524972	(TAAAAA)n	Simple_repeat	Simple_repeat												Intron (ENSMUST00000163832.7/74185, intron 12 of 15)	16	70616425	70624824	8400	1	52645	-90862	ENSMUSG00000116792	D16Ertd519e	DNA segment, Chr 16, ERATO Doi 519, expressed
chr16	77152332	77152687	356	-	388	356	77152548	5	5.98712	4.56394	1.34875	bnd_chr_HA_Zfp92_R1.macs2_peak_171277	chr16	77152410	77152501	L2a	LINE	L2												Distal Intergenic	16	77236317	77691403	455087	1	77994	-83985	ENSMUSG00000090386	Mir99ahg	Mir99a and Mirlet7c-1 host gene (non-protein coding)
chr16	77152332	77152687	356	+	388	356	77152548	5	5.98712	4.56394	1.34875	bnd_chr_HA_Zfp92_R1.macs2_peak_171277	chr16	77152637	77152684	(CAG)n	Simple_repeat	Simple_repeat												Distal Intergenic	16	77236317	77691403	455087	1	77994	-83630	ENSMUSG00000090386	Mir99ahg	Mir99a and Mirlet7c-1 host gene (non-protein coding)
chr16	81238569	81239716	1148	-	389	1148	81239523	5	6.04772	4.59034	1.34875	bnd_chr_HA_Zfp92_R1.macs2_peak_172064	chr16	81237948	81238707	L1_Mur2	LINE	L1												Intron (ENSMUST00000037785.13/17968, intron 1 of 15)	16	81200697	81626828	426132	1	17968	39019	ENSMUSG00000022762	Ncam2	neural cell adhesion molecule 2
chr16	81238569	81239716	1148	+	389	1148	81239523	5	6.04772	4.59034	1.34875	bnd_chr_HA_Zfp92_R1.macs2_peak_172064	chr16	81238865	81240310	Lx3B	LINE	L1												Intron (ENSMUST00000037785.13/17968, intron 1 of 15)	16	81200697	81626828	426132	1	17968	37872	ENSMUSG00000022762	Ncam2	neural cell adhesion molecule 2
chr16	90136553	90137770	1218	+	390	1218	90137442	5	5.98712	4.56394	1.34875	bnd_chr_HA_Zfp92_R1.macs2_peak_173783	chr16	90136522	90136820	L1M4	LINE	L1												Intron (ENSMUST00000114124.8/21844, intron 1 of 11)	16	89787111	90143769	356659	2	21844	5999	ENSMUSG00000002489	Tiam1	T cell lymphoma invasion and metastasis 1
chr16	90136553	90137770	1218	+	390	1218	90137442	5	5.98712	4.56394	1.34875	bnd_chr_HA_Zfp92_R1.macs2_peak_173783	chr16	90136981	90137008	(GA)n	Simple_repeat	Simple_repeat												Intron (ENSMUST00000114124.8/21844, intron 1 of 11)	16	89787111	90143769	356659	2	21844	5999	ENSMUSG00000002489	Tiam1	T cell lymphoma invasion and metastasis 1
chr16	90136553	90137770	1218	+	390	1218	90137442	5	5.98712	4.56394	1.34875	bnd_chr_HA_Zfp92_R1.macs2_peak_173783	chr16	90137723	90137840	PB1D7	SINE	Alu												Intron (ENSMUST00000114124.8/21844, intron 1 of 11)	16	89787111	90143769	356659	2	21844	5999	ENSMUSG00000002489	Tiam1	T cell lymphoma invasion and metastasis 1
chr16	90136553	90137770	1218	+	390	1218	90137442	5	5.98712	4.56394	1.34875	bnd_chr_HA_Zfp92_R1.macs2_peak_173783	chr16	90136830	90136977	B1_Mm	SINE	Alu												Intron (ENSMUST00000114124.8/21844, intron 1 of 11)	16	89787111	90143769	356659	2	21844	5999	ENSMUSG00000002489	Tiam1	T cell lymphoma invasion and metastasis 1
chr16	90136553	90137770	1218	+	390	1218	90137442	5	5.98712	4.56394	1.34875	bnd_chr_HA_Zfp92_R1.macs2_peak_173783	chr16	90137060	90137211	B4A	SINE	B4												Intron (ENSMUST00000114124.8/21844, intron 1 of 11)	16	89787111	90143769	356659	2	21844	5999	ENSMUSG00000002489	Tiam1	T cell lymphoma invasion and metastasis 1
chr16	90136553	90137770	1218	+	390	1218	90137442	5	5.98712	4.56394	1.34875	bnd_chr_HA_Zfp92_R1.macs2_peak_173783	chr16	90137211	90137287	(CGGG)n	Simple_repeat	Simple_repeat												Intron (ENSMUST00000114124.8/21844, intron 1 of 11)	16	89787111	90143769	356659	2	21844	5999	ENSMUSG00000002489	Tiam1	T cell lymphoma invasion and metastasis 1
chr16	90136553	90137770	1218	+	390	1218	90137442	5	5.98712	4.56394	1.34875	bnd_chr_HA_Zfp92_R1.macs2_peak_173783	chr16	90137481	90137597	PB1D11	SINE	Alu												Intron (ENSMUST00000114124.8/21844, intron 1 of 11)	16	89787111	90143769	356659	2	21844	5999	ENSMUSG00000002489	Tiam1	T cell lymphoma invasion and metastasis 1
chr16	91011913	91012303	391	*	391	391	91012163	5	6.04772	4.59034	1.34875	bnd_chr_HA_Zfp92_R1.macs2_peak_173931							EM10E0628659	274	91012229	91012444	255,167,0	pELS	pELS	2.74182	enhP	E0628659	EM10E0628659 proximal enhancer-like signature	Promoter (<=1kb)	16	90936092	91011308	75217	2	104015	-605	ENSMUSG00000022973	Synj1	synaptojanin 1
chr16	91011913	91012303	391	*	391	391	91012163	5	6.04772	4.59034	1.34875	bnd_chr_HA_Zfp92_R1.macs2_peak_173931							EM10E0628658	368	91011864	91012211	255,167,0	pELS	pELS	3.68789	enhP	E0628658	EM10E0628658 proximal enhancer-like signature	Promoter (<=1kb)	16	90936092	91011308	75217	2	104015	-605	ENSMUSG00000022973	Synj1	synaptojanin 1
chr16	92407839	92408539	701	-	392	701	92408186	5	6.04772	4.59034	1.34875	bnd_chr_HA_Zfp92_R1.macs2_peak_174145	chr16	92408252	92408642	MTD	LTR	ERVL-MaLR	EM10E0629384	345	92407922	92408269	255,205,0	dELS	dELS	3.45583	enhD	E0629384	EM10E0629384 distal enhancer-like signature	Intron (ENSMUST00000060005.14/54720, intron 1 of 3)	16	92377071	92382683	5613	2	101056236	-25856	ENSMUSG00000116693	Gm29805	predicted gene, 29805
chr16	92407839	92408539	701	-	392	701	92408186	5	6.04772	4.59034	1.34875	bnd_chr_HA_Zfp92_R1.macs2_peak_174145	chr16	92407985	92408121	MamTip2	DNA	hAT-Tip100	EM10E0629384	345	92407922	92408269	255,205,0	dELS	dELS	3.45583	enhD	E0629384	EM10E0629384 distal enhancer-like signature	Intron (ENSMUST00000060005.14/54720, intron 1 of 3)	16	92377071	92382683	5613	2	101056236	-25856	ENSMUSG00000116693	Gm29805	predicted gene, 29805
chr16	92407839	92408539	701	+	392	701	92408186	5	6.04772	4.59034	1.34875	bnd_chr_HA_Zfp92_R1.macs2_peak_174145	chr16	92407862	92407925	(TCTCTG)n	Simple_repeat	Simple_repeat	EM10E0629384	345	92407922	92408269	255,205,0	dELS	dELS	3.45583	enhD	E0629384	EM10E0629384 distal enhancer-like signature	Intron (ENSMUST00000060005.14/54720, intron 1 of 3)	16	92377071	92382683	5613	2	101056236	-25156	ENSMUSG00000116693	Gm29805	predicted gene, 29805
chr17	4738410	4738913	504	+	393	504	4738618	5	6.04772	4.59034	1.34875	bnd_chr_HA_Zfp92_R1.macs2_peak_175498	chr17	4738233	4738426	B3A	SINE	B2												Distal Intergenic	17	4634978	4637471	2494	1	75117	103432	ENSMUSG00000116767	4930517M08Rik	RIKEN cDNA 4930517M08 gene
chr17	4738410	4738913	504	+	393	504	4738618	5	6.04772	4.59034	1.34875	bnd_chr_HA_Zfp92_R1.macs2_peak_175498	chr17	4738675	4738751	GA-rich	Low_complexity	Low_complexity												Distal Intergenic	17	4634978	4637471	2494	1	75117	103432	ENSMUSG00000116767	4930517M08Rik	RIKEN cDNA 4930517M08 gene
chr17	17618741	17619478	738	*	394	738	17619034	5	6.04772	4.59034	1.34875	bnd_chr_HA_Zfp92_R1.macs2_peak_177446							EM10E0634367	240	17618478	17618756	255,205,0	dELS	dELS	2.40148	enhD	E0634367	EM10E0634367 distal enhancer-like signature	Intron (ENSMUST00000041047.3/240028, intron 1 of 17)	17	17521410	17625050	103641	2	240028	5572	ENSMUSG00000023845	Lnpep	leucyl/cystinyl aminopeptidase
chr17	25326289	25327947	1659	-	395	1659	25326843	5	5.98712	4.56394	1.34875	bnd_chr_HA_Zfp92_R1.macs2_peak_178943	chr17	25326201	25326403	L1_Mus3	LINE	L1												Exon (ENSMUST00000182525.1/ENSMUST00000182525.1, exon 1 of 1)	17	25318654	25322684	4031	1	114662	9293	ENSMUSG00000034039	Prss29	protease, serine 29
chr17	25326289	25327947	1659	+	395	1659	25326843	5	5.98712	4.56394	1.34875	bnd_chr_HA_Zfp92_R1.macs2_peak_178943	chr17	25327795	25327978	URR1B	DNA	hAT-Charlie												Exon (ENSMUST00000182525.1/ENSMUST00000182525.1, exon 1 of 1)	17	25318654	25322684	4031	1	114662	7635	ENSMUSG00000034039	Prss29	protease, serine 29
chr17	25326289	25327947	1659	+	395	1659	25326843	5	5.98712	4.56394	1.34875	bnd_chr_HA_Zfp92_R1.macs2_peak_178943	chr17	25327527	25327656	B2_Mm1t	SINE	B2												Exon (ENSMUST00000182525.1/ENSMUST00000182525.1, exon 1 of 1)	17	25318654	25322684	4031	1	114662	7635	ENSMUSG00000034039	Prss29	protease, serine 29
chr17	27117152	27117676	525	*	396	525	27117320	5	5.98712	4.56394	1.34875	bnd_chr_HA_Zfp92_R1.macs2_peak_179202																		Exon (ENSMUST00000049308.8/16440, exon 51 of 58)	17	27122663	27133916	11254	2	67267	16240	ENSMUSG00000024208	Uqcc2	ubiquinol-cytochrome c reductase complex assembly factor 2
chr17	31414021	31414630	610	-	397	610	31414238	5	6.04772	4.59034	1.34875	bnd_chr_HA_Zfp92_R1.macs2_peak_179868	chr17	31414002	31414082	B4	SINE	B4												Exon (ENSMUST00000047168.12/18585, exon 2 of 19)	17	31386210	31476310	90101	1	18585	28420	ENSMUSG00000041119	Pde9a	phosphodiesterase 9A
chr17	35852703	35853685	983	*	398	983	35853408	5	6.04772	4.59034	1.34875	bnd_chr_HA_Zfp92_R1.macs2_peak_180613																		Exon (ENSMUST00000082337.12/240087, exon 10 of 16)	17	35861318	35865402	4085	1	106582	-7633	ENSMUSG00000059791	Nrm	nurim (nuclear envelope membrane protein)
chr17	57598294	57599195	902	+	399	902	57598787	5	6.04772	4.59034	1.34875	bnd_chr_HA_Zfp92_R1.macs2_peak_184650	chr17	57598589	57598739	RSINE1	SINE	B4												Distal Intergenic	17	57506453	57545505	39053	2	224916	-52789	ENSMUSG00000090655	Vmn2r120	vomeronasal 2, receptor 120
chr17	57598294	57599195	902	-	399	902	57598787	5	6.04772	4.59034	1.34875	bnd_chr_HA_Zfp92_R1.macs2_peak_184650	chr17	57598745	57599011	RMER13A	LTR	ERVK												Distal Intergenic	17	57506453	57545505	39053	2	224916	-53690	ENSMUSG00000090655	Vmn2r120	vomeronasal 2, receptor 120
chr17	57598294	57599195	902	+	399	902	57598787	5	6.04772	4.59034	1.34875	bnd_chr_HA_Zfp92_R1.macs2_peak_184650	chr17	57597948	57598494	L1_Mus4	LINE	L1												Distal Intergenic	17	57506453	57545505	39053	2	224916	-52789	ENSMUSG00000090655	Vmn2r120	vomeronasal 2, receptor 120
chr17	57598294	57599195	902	+	399	902	57598787	5	6.04772	4.59034	1.34875	bnd_chr_HA_Zfp92_R1.macs2_peak_184650	chr17	57598506	57598577	(CAAAA)n	Simple_repeat	Simple_repeat												Distal Intergenic	17	57506453	57545505	39053	2	224916	-52789	ENSMUSG00000090655	Vmn2r120	vomeronasal 2, receptor 120
chr17	63654811	63655919	1109	-	400	1109	63655159	5	6.04772	4.59034	1.34875	bnd_chr_HA_Zfp92_R1.macs2_peak_185858	chr17	63655766	63655911	B1_Mur4	SINE	Alu												Distal Intergenic	17	63057452	63500017	442566	2	50758	-155902	ENSMUSG00000023965	Fbxl17	F-box and leucine-rich repeat protein 17
chr17	63654811	63655919	1109	-	400	1109	63655159	5	6.04772	4.59034	1.34875	bnd_chr_HA_Zfp92_R1.macs2_peak_185858	chr17	63655130	63655623	L1_Mur3	LINE	L1												Distal Intergenic	17	63057452	63500017	442566	2	50758	-155902	ENSMUSG00000023965	Fbxl17	F-box and leucine-rich repeat protein 17
chr17	63654811	63655919	1109	+	400	1109	63655159	5	6.04772	4.59034	1.34875	bnd_chr_HA_Zfp92_R1.macs2_peak_185858	chr17	63655623	63655765	(TTTC)n	Simple_repeat	Simple_repeat												Distal Intergenic	17	63057452	63500017	442566	2	50758	-154794	ENSMUSG00000023965	Fbxl17	F-box and leucine-rich repeat protein 17
chr17	63654811	63655919	1109	-	400	1109	63655159	5	6.04772	4.59034	1.34875	bnd_chr_HA_Zfp92_R1.macs2_peak_185858	chr17	63655911	63656580	L1_Mur3	LINE	L1												Distal Intergenic	17	63057452	63500017	442566	2	50758	-155902	ENSMUSG00000023965	Fbxl17	F-box and leucine-rich repeat protein 17
chr17	63654811	63655919	1109	-	400	1109	63655159	5	6.04772	4.59034	1.34875	bnd_chr_HA_Zfp92_R1.macs2_peak_185858	chr17	63654770	63654833	B1_Mur4	SINE	Alu												Distal Intergenic	17	63057452	63500017	442566	2	50758	-155902	ENSMUSG00000023965	Fbxl17	F-box and leucine-rich repeat protein 17
chr17	63654811	63655919	1109	-	400	1109	63655159	5	6.04772	4.59034	1.34875	bnd_chr_HA_Zfp92_R1.macs2_peak_185858	chr17	63654983	63655130	B1_Mus2	SINE	Alu												Distal Intergenic	17	63057452	63500017	442566	2	50758	-155902	ENSMUSG00000023965	Fbxl17	F-box and leucine-rich repeat protein 17
chr17	91100252	91101029	778	-	401	778	91100737	5	6.04772	4.59034	1.34875	bnd_chr_HA_Zfp92_R1.macs2_peak_191183	chr17	91099257	91100736	Lx2A	LINE	L1												Distal Intergenic	17	90033631	91093071	1059441	2	18189	-7958	ENSMUSG00000024109	Nrxn1	neurexin I
chr17	91100252	91101029	778	+	401	778	91100737	5	6.04772	4.59034	1.34875	bnd_chr_HA_Zfp92_R1.macs2_peak_191183	chr17	91100732	91102671	L1_Mus3	LINE	L1												Distal Intergenic	17	90033631	91093071	1059441	2	18189	-7181	ENSMUSG00000024109	Nrxn1	neurexin I
chr18	4219877	4221264	1388	+	402	1388	4220109	5	6.04772	4.59034	1.34875	bnd_chr_HA_Zfp92_R1.macs2_peak_192068	chr18	4219904	4219932	AT_rich	Low_complexity	Low_complexity												Distal Intergenic	18	4165832	4182232	16401	1	67328	54045	ENSMUSG00000024233	Lyzl1	lysozyme-like 1
chr18	4219877	4221264	1388	-	402	1388	4220109	5	6.04772	4.59034	1.34875	bnd_chr_HA_Zfp92_R1.macs2_peak_192068	chr18	4221210	4221379	ORR1F	LTR	ERVL-MaLR												Distal Intergenic	18	4165832	4182232	16401	1	67328	55432	ENSMUSG00000024233	Lyzl1	lysozyme-like 1
chr18	4219877	4221264	1388	+	402	1388	4220109	5	6.04772	4.59034	1.34875	bnd_chr_HA_Zfp92_R1.macs2_peak_192068	chr18	4220306	4220333	(TTTG)n	Simple_repeat	Simple_repeat												Distal Intergenic	18	4165832	4182232	16401	1	67328	54045	ENSMUSG00000024233	Lyzl1	lysozyme-like 1
chr18	4219877	4221264	1388	+	402	1388	4220109	5	6.04772	4.59034	1.34875	bnd_chr_HA_Zfp92_R1.macs2_peak_192068	chr18	4220392	4220750	ORR1E	LTR	ERVL-MaLR												Distal Intergenic	18	4165832	4182232	16401	1	67328	54045	ENSMUSG00000024233	Lyzl1	lysozyme-like 1
chr18	4728969	4729651	683	+	403	683	4729526	5	6.04772	4.59034	1.34875	bnd_chr_HA_Zfp92_R1.macs2_peak_192145	chr18	4728805	4729946	L1_Mus3	LINE	L1												Distal Intergenic	18	4812486	4850959	38474	1	100038439	-82835	ENSMUSG00000097043	Gm10556	predicted gene 10556
chr18	56064480	56065247	768	*	404	768	56064980	5	6.04772	4.59034	1.34875	bnd_chr_HA_Zfp92_R1.macs2_peak_201289																		Distal Intergenic	18	56400337	56503792	103456	1	107022	-335090	ENSMUSG00000001700	Gramd3	GRAM domain containing 3
chr18	61138387	61139169	783	-	405	783	61138621	5	6.04772	4.59034	1.34875	bnd_chr_HA_Zfp92_R1.macs2_peak_202260	chr18	61138524	61138599	U6	snRNA	snRNA	EM10E0662645	198	61138559	61138762	255,167,0	pELS	pELS	1.98397	enhP	E0662645	EM10E0662645 proximal enhancer-like signature	Exon (ENSMUST00000158500.1/ENSMUST00000158500.1, exon 1 of 1)	18	61117468	61117531	64	1	102466212	21701	ENSMUSG00000098389	Mir6983	microRNA 6983
chr18	61138387	61139169	783	+	405	783	61138621	5	6.04772	4.59034	1.34875	bnd_chr_HA_Zfp92_R1.macs2_peak_202260	chr18	61138802	61138884	MTEa	LTR	ERVL-MaLR	EM10E0662645	198	61138559	61138762	255,167,0	pELS	pELS	1.98397	enhP	E0662645	EM10E0662645 proximal enhancer-like signature	Exon (ENSMUST00000158500.1/ENSMUST00000158500.1, exon 1 of 1)	18	61117468	61117531	64	1	102466212	20919	ENSMUSG00000098389	Mir6983	microRNA 6983
chr18	61138387	61139169	783	-	405	783	61138621	5	6.04772	4.59034	1.34875	bnd_chr_HA_Zfp92_R1.macs2_peak_202260	chr18	61139147	61139338	MTEb	LTR	ERVL-MaLR	EM10E0662645	198	61138559	61138762	255,167,0	pELS	pELS	1.98397	enhP	E0662645	EM10E0662645 proximal enhancer-like signature	Exon (ENSMUST00000158500.1/ENSMUST00000158500.1, exon 1 of 1)	18	61117468	61117531	64	1	102466212	21701	ENSMUSG00000098389	Mir6983	microRNA 6983
chr18	62686954	62687614	661	+	406	661	62687379	5	6.04772	4.59034	1.34875	bnd_chr_HA_Zfp92_R1.macs2_peak_202516	chr18	62687310	62687564	L1MA5A	LINE	L1												Intron (ENSMUST00000097557.4/100038417, intron 1 of 4)	18	62607535	62741387	133853	2	100038417	53773	ENSMUSG00000073551	Spink13	serine peptidase inhibitor, Kazal type 13
chr18	62686954	62687614	661	-	406	661	62687379	5	6.04772	4.59034	1.34875	bnd_chr_HA_Zfp92_R1.macs2_peak_202516	chr18	62687567	62687769	B3	SINE	B2												Intron (ENSMUST00000097557.4/100038417, intron 1 of 4)	18	62607535	62741387	133853	2	100038417	54433	ENSMUSG00000073551	Spink13	serine peptidase inhibitor, Kazal type 13
chr18	79954384	79954938	555	+	407	555	79954574	5	6.04772	4.59034	1.34875	bnd_chr_HA_Zfp92_R1.macs2_peak_205538	chr18	79954606	79954956	ORR1A1	LTR	ERVL-MaLR												Distal Intergenic	18	80019554	80020431	878	1	102640717	-64616		Gm36718	predicted gene, 36718
chr18	79954384	79954938	555	+	407	555	79954574	5	6.04772	4.59034	1.34875	bnd_chr_HA_Zfp92_R1.macs2_peak_205538	chr18	79954439	79954497	RMER1B	Other	Other												Distal Intergenic	18	80019554	80020431	878	1	102640717	-64616		Gm36718	predicted gene, 36718
chr19	5809774	5810709	936	+	408	936	5810439	5	6.04772	4.59034	1.34875	bnd_chr_HA_Zfp92_R1.macs2_peak_207930	chr19	5810475	5810503	(CTTG)n	Simple_repeat	Simple_repeat	EM10E0670296	288	5810658	5810888	255,205,0	dELS	dELS	2.88961	enhD	E0670296	EM10E0670296 distal enhancer-like signature	Distal Intergenic	19	5795690	5802672	6983	2	72289	-7102	ENSMUSG00000092341	Malat1	metastasis associated lung adenocarcinoma transcript 1 (non-coding RNA)
chr19	5809774	5810709	936	+	408	936	5810439	5	6.04772	4.59034	1.34875	bnd_chr_HA_Zfp92_R1.macs2_peak_207930	chr19	5810475	5810503	(CTTG)n	Simple_repeat	Simple_repeat	EM10E0670295	359	5810191	5810541	255,205,0	dELS	dELS	3.59452	enhD	E0670295	EM10E0670295 distal enhancer-like signature	Distal Intergenic	19	5795690	5802672	6983	2	72289	-7102	ENSMUSG00000092341	Malat1	metastasis associated lung adenocarcinoma transcript 1 (non-coding RNA)
chr19	5809774	5810709	936	+	408	936	5810439	5	6.04772	4.59034	1.34875	bnd_chr_HA_Zfp92_R1.macs2_peak_207930	chr19	5810475	5810503	(CTTG)n	Simple_repeat	Simple_repeat	EM10E0670294	343	5809703	5809994	255,205,0	dELS	dELS	3.43415	enhD	E0670294	EM10E0670294 distal enhancer-like signature	Distal Intergenic	19	5795690	5802672	6983	2	72289	-7102	ENSMUSG00000092341	Malat1	metastasis associated lung adenocarcinoma transcript 1 (non-coding RNA)
chr19	5809774	5810709	936	+	408	936	5810439	5	6.04772	4.59034	1.34875	bnd_chr_HA_Zfp92_R1.macs2_peak_207930	chr19	5809798	5809855	RSINE1	SINE	B4	EM10E0670296	288	5810658	5810888	255,205,0	dELS	dELS	2.88961	enhD	E0670296	EM10E0670296 distal enhancer-like signature	Distal Intergenic	19	5795690	5802672	6983	2	72289	-7102	ENSMUSG00000092341	Malat1	metastasis associated lung adenocarcinoma transcript 1 (non-coding RNA)
chr19	5809774	5810709	936	+	408	936	5810439	5	6.04772	4.59034	1.34875	bnd_chr_HA_Zfp92_R1.macs2_peak_207930	chr19	5809798	5809855	RSINE1	SINE	B4	EM10E0670295	359	5810191	5810541	255,205,0	dELS	dELS	3.59452	enhD	E0670295	EM10E0670295 distal enhancer-like signature	Distal Intergenic	19	5795690	5802672	6983	2	72289	-7102	ENSMUSG00000092341	Malat1	metastasis associated lung adenocarcinoma transcript 1 (non-coding RNA)
chr19	5809774	5810709	936	+	408	936	5810439	5	6.04772	4.59034	1.34875	bnd_chr_HA_Zfp92_R1.macs2_peak_207930	chr19	5809798	5809855	RSINE1	SINE	B4	EM10E0670294	343	5809703	5809994	255,205,0	dELS	dELS	3.43415	enhD	E0670294	EM10E0670294 distal enhancer-like signature	Distal Intergenic	19	5795690	5802672	6983	2	72289	-7102	ENSMUSG00000092341	Malat1	metastasis associated lung adenocarcinoma transcript 1 (non-coding RNA)
chr19	24207629	24207888	260	+	409	260	24207709	5	5.98712	4.56394	1.34875	bnd_chr_HA_Zfp92_R1.macs2_peak_211362	chr19	24207626	24207730	PB1	SINE	Alu												Intron (ENSMUST00000232956.1/21873, intron 1 of 23)	19	24094505	24225030	130526	2	21873	17142	ENSMUSG00000024812	Tjp2	tight junction protein 2
chr19	24207629	24207888	260	+	409	260	24207709	5	5.98712	4.56394	1.34875	bnd_chr_HA_Zfp92_R1.macs2_peak_211362	chr19	24207799	24208088	RMER5	LTR	ERV1												Intron (ENSMUST00000232956.1/21873, intron 1 of 23)	19	24094505	24225030	130526	2	21873	17142	ENSMUSG00000024812	Tjp2	tight junction protein 2
chr19	52539180	52540145	966	+	410	966	52539698	5	6.04772	4.59034	1.34875	bnd_chr_HA_Zfp92_R1.macs2_peak_216504	chr19	52539267	52539321	T-rich	Low_complexity	Low_complexity												Distal Intergenic	19	52264297	52265476	1180	1	16333	274883	ENSMUSG00000035804	Ins1	insulin I
chr19	52539180	52540145	966	-	410	966	52539698	5	6.04772	4.59034	1.34875	bnd_chr_HA_Zfp92_R1.macs2_peak_216504	chr19	52539421	52539602	L1MA6	LINE	L1												Distal Intergenic	19	52264297	52265476	1180	1	16333	275848	ENSMUSG00000035804	Ins1	insulin I
chr19	54464745	54465172	428	+	411	428	54464926	5	6.04772	4.59034	1.34875	bnd_chr_HA_Zfp92_R1.macs2_peak_216818	chr19	54464897	54464944	(CA)n	Simple_repeat	Simple_repeat												Distal Intergenic	19	54044151	54048982	4832	1	11551	420594	ENSMUSG00000033717	Adra2a	adrenergic receptor, alpha 2a
chr19	54464745	54465172	428	+	411	428	54464926	5	6.04772	4.59034	1.34875	bnd_chr_HA_Zfp92_R1.macs2_peak_216818	chr19	54464606	54464856	B4A	SINE	B4												Distal Intergenic	19	54044151	54048982	4832	1	11551	420594	ENSMUSG00000033717	Adra2a	adrenergic receptor, alpha 2a
chr2	5831034	5831386	353	+	412	353	5831114	5	6.04772	4.59034	1.34875	bnd_chr_HA_Zfp92_R1.macs2_peak_218531	chr2	5830849	5831556	L1_Mus1	LINE	L1												Intron (ENSMUST00000043864.8/98828, intron 4 of 12)	2	5845019	5871895	26877	1	53893	-13633	ENSMUSG00000025817	Nudt5	nudix (nucleoside diphosphate linked moiety X)-type motif 5
chr2	6663010	6663481	472	*	413	472	6663307	6	5.96668	4.64901	1.34875	bnd_chr_HA_Zfp92_R1.macs2_peak_218690																		Exon (ENSMUST00000182523.1/14007, exon 3 of 3)	2	6322667	6446390	123724	1	98910	340343	ENSMUSG00000039046	Usp6nl	USP6 N-terminal like
chr2	13118853	13119144	292	+	414	292	13118992	5	6.04772	4.59034	1.34875	bnd_chr_HA_Zfp92_R1.macs2_peak_219886	chr2	13118903	13119371	RMER17C2	LTR	ERVK												Intron (ENSMUST00000114791.8/20163, intron 7 of 7)	2	13003457	13011806	8350	2	227580	-107047	ENSMUSG00000049630	C1ql3	C1q-like 3
chr2	13118853	13119144	292	-	414	292	13118992	5	6.04772	4.59034	1.34875	bnd_chr_HA_Zfp92_R1.macs2_peak_219886	chr2	13118645	13118898	B4	SINE	B4												Intron (ENSMUST00000114791.8/20163, intron 7 of 7)	2	13003457	13011806	8350	2	227580	-107338	ENSMUSG00000049630	C1ql3	C1q-like 3
chr2	17727071	17727472	402	-	415	402	17727119	5	6.04772	4.59034	1.34875	bnd_chr_HA_Zfp92_R1.macs2_peak_220795	chr2	17727048	17727305	B4	SINE	B4												Exon (ENSMUST00000130725.1/74103, exon 2 of 2)	2	17343909	17731464	387556	2	74103	4393	ENSMUSG00000053702	Nebl	nebulette
chr2	17727071	17727472	402	+	415	402	17727119	5	6.04772	4.59034	1.34875	bnd_chr_HA_Zfp92_R1.macs2_peak_220795	chr2	17727350	17727394	T-rich	Low_complexity	Low_complexity												Exon (ENSMUST00000130725.1/74103, exon 2 of 2)	2	17343909	17731464	387556	2	74103	3992	ENSMUSG00000053702	Nebl	nebulette
chr2	26860954	26862402	1449	+	416	1449	26861189	5	6.04772	4.59034	1.34875	bnd_chr_HA_Zfp92_R1.macs2_peak_222411	chr2	26862026	26862198	MurERV4_19-int	LTR	ERVK												Promoter (2-3kb)	2	26842503	26864979	22477	2	80908	2577	ENSMUSG00000015787	Abo	ABO blood group (transferase A, alpha 1-3-N-acetylgalactosaminyltransferase, transferase B, alpha 1-3-galactosyltransferase)
chr2	26860954	26862402	1449	-	416	1449	26861189	5	6.04772	4.59034	1.34875	bnd_chr_HA_Zfp92_R1.macs2_peak_222411	chr2	26860764	26861320	RLTR20B4_MM	LTR	ERVK												Intron (ENSMUST00000102900.1/80908, intron 1 of 5)	2	26842503	26864979	22477	2	80908	4025	ENSMUSG00000015787	Abo	ABO blood group (transferase A, alpha 1-3-N-acetylgalactosaminyltransferase, transferase B, alpha 1-3-galactosyltransferase)
chr2	32282990	32284144	1155	+	417	1155	32283430	5	5.98712	4.56394	1.34875	bnd_chr_HA_Zfp92_R1.macs2_peak_223188	chr2	32283355	32283501	B1_Mus1	SINE	Alu	EM10E0691595	345	32282716	32283065	255,167,0	pELS,CTCF-bound	pELS	3.45121	enhP	E0691595	EM10E0691595 proximal enhancer-like signature	Exon (ENSMUST00000127131.2/72931, exon 2 of 2)	2	32287384	32307921	20538	1	99412	-3240	ENSMUSG00000002546	Golga2	golgi autoantigen, golgin subfamily a, 2
chr2	32282990	32284144	1155	+	417	1155	32283430	5	5.98712	4.56394	1.34875	bnd_chr_HA_Zfp92_R1.macs2_peak_223188	chr2	32284108	32284331	B3	SINE	B2	EM10E0691595	345	32282716	32283065	255,167,0	pELS,CTCF-bound	pELS	3.45121	enhP	E0691595	EM10E0691595 proximal enhancer-like signature	Exon (ENSMUST00000127131.2/72931, exon 2 of 2)	2	32287384	32307921	20538	1	99412	-3240	ENSMUSG00000002546	Golga2	golgi autoantigen, golgin subfamily a, 2
chr2	32282990	32284144	1155	-	417	1155	32283430	5	5.98712	4.56394	1.34875	bnd_chr_HA_Zfp92_R1.macs2_peak_223188	chr2	32283710	32283895	URR1A	DNA	hAT-Charlie	EM10E0691595	345	32282716	32283065	255,167,0	pELS,CTCF-bound	pELS	3.45121	enhP	E0691595	EM10E0691595 proximal enhancer-like signature	Exon (ENSMUST00000127131.2/72931, exon 2 of 2)	2	32287384	32307921	20538	1	99412	-4394	ENSMUSG00000002546	Golga2	golgi autoantigen, golgin subfamily a, 2
chr2	32282990	32284144	1155	+	417	1155	32283430	5	5.98712	4.56394	1.34875	bnd_chr_HA_Zfp92_R1.macs2_peak_223188	chr2	32282760	32283353	RMER1B	Other	Other	EM10E0691595	345	32282716	32283065	255,167,0	pELS,CTCF-bound	pELS	3.45121	enhP	E0691595	EM10E0691595 proximal enhancer-like signature	Exon (ENSMUST00000127131.2/72931, exon 2 of 2)	2	32287384	32307921	20538	1	99412	-3240	ENSMUSG00000002546	Golga2	golgi autoantigen, golgin subfamily a, 2
chr2	32282990	32284144	1155	+	417	1155	32283430	5	5.98712	4.56394	1.34875	bnd_chr_HA_Zfp92_R1.macs2_peak_223188	chr2	32283577	32283704	RSINE1	SINE	B4	EM10E0691595	345	32282716	32283065	255,167,0	pELS,CTCF-bound	pELS	3.45121	enhP	E0691595	EM10E0691595 proximal enhancer-like signature	Exon (ENSMUST00000127131.2/72931, exon 2 of 2)	2	32287384	32307921	20538	1	99412	-3240	ENSMUSG00000002546	Golga2	golgi autoantigen, golgin subfamily a, 2
chr2	32282990	32284144	1155	-	417	1155	32283430	5	5.98712	4.56394	1.34875	bnd_chr_HA_Zfp92_R1.macs2_peak_223188	chr2	32283940	32284052	PB1D9	SINE	Alu	EM10E0691595	345	32282716	32283065	255,167,0	pELS,CTCF-bound	pELS	3.45121	enhP	E0691595	EM10E0691595 proximal enhancer-like signature	Exon (ENSMUST00000127131.2/72931, exon 2 of 2)	2	32287384	32307921	20538	1	99412	-4394	ENSMUSG00000002546	Golga2	golgi autoantigen, golgin subfamily a, 2
chr2	38010164	38011320	1157	+	418	1157	38010993	5	6.04772	4.59034	1.34875	bnd_chr_HA_Zfp92_R1.macs2_peak_224221	chr2	38010450	38010572	MT2B	LTR	ERVL												Intron (ENSMUST00000102787.9/227801, intron 9 of 21)	2	37776249	37799103	22855	1	241324	233915	ENSMUSG00000035403	Crb2	crumbs family member 2
chr2	38010164	38011320	1157	-	418	1157	38010993	5	6.04772	4.59034	1.34875	bnd_chr_HA_Zfp92_R1.macs2_peak_224221	chr2	38010825	38011008	MIRb	SINE	MIR												Intron (ENSMUST00000102787.9/227801, intron 9 of 21)	2	37776249	37799103	22855	1	241324	235071	ENSMUSG00000035403	Crb2	crumbs family member 2
chr2	38010164	38011320	1157	+	418	1157	38010993	5	6.04772	4.59034	1.34875	bnd_chr_HA_Zfp92_R1.macs2_peak_224221	chr2	38010465	38010608	B1_Mus2	SINE	Alu												Intron (ENSMUST00000102787.9/227801, intron 9 of 21)	2	37776249	37799103	22855	1	241324	233915	ENSMUSG00000035403	Crb2	crumbs family member 2
chr2	38010164	38011320	1157	-	418	1157	38010993	5	6.04772	4.59034	1.34875	bnd_chr_HA_Zfp92_R1.macs2_peak_224221	chr2	38011018	38011068	L2b	LINE	L2												Intron (ENSMUST00000102787.9/227801, intron 9 of 21)	2	37776249	37799103	22855	1	241324	235071	ENSMUSG00000035403	Crb2	crumbs family member 2
chr2	44123564	44123924	361	+	419	361	44123741	6	6.03076	4.68397	1.34875	bnd_chr_HA_Zfp92_R1.macs2_peak_225448	chr2	44123604	44123631	(CA)n	Simple_repeat	Simple_repeat	EM10E0694327	234	44123337	44123621	255,205,0	dELS	dELS	2.3427	enhD	E0694327	EM10E0694327 distal enhancer-like signature	Intron (ENSMUST00000112824.7/76117, intron 9 of 14)	2	44059238	44065324	6087	2	320872	-58240	ENSMUSG00000085089	Arhgap15os	Rho GTPase activating protein 15, opposite strand
chr2	44123564	44123924	361	+	419	361	44123741	6	6.03076	4.68397	1.34875	bnd_chr_HA_Zfp92_R1.macs2_peak_225448	chr2	44123660	44123791	PB1	SINE	Alu	EM10E0694327	234	44123337	44123621	255,205,0	dELS	dELS	2.3427	enhD	E0694327	EM10E0694327 distal enhancer-like signature	Intron (ENSMUST00000112824.7/76117, intron 9 of 14)	2	44059238	44065324	6087	2	320872	-58240	ENSMUSG00000085089	Arhgap15os	Rho GTPase activating protein 15, opposite strand
chr2	44123564	44123924	361	+	419	361	44123741	6	6.03076	4.68397	1.34875	bnd_chr_HA_Zfp92_R1.macs2_peak_225448	chr2	44123848	44123878	(GA)n	Simple_repeat	Simple_repeat	EM10E0694327	234	44123337	44123621	255,205,0	dELS	dELS	2.3427	enhD	E0694327	EM10E0694327 distal enhancer-like signature	Intron (ENSMUST00000112824.7/76117, intron 9 of 14)	2	44059238	44065324	6087	2	320872	-58240	ENSMUSG00000085089	Arhgap15os	Rho GTPase activating protein 15, opposite strand
chr2	54610168	54610969	802	-	420	802	54610444	5	6.04772	4.59034	1.34875	bnd_chr_HA_Zfp92_R1.macs2_peak_227385	chr2	54610178	54610341	RSINE1	SINE	B4												Intron (ENSMUST00000112636.7/271786, intron 2 of 11)	2	54436317	55118309	681993	1	271786	174652	ENSMUSG00000060988	Galnt13	polypeptide N-acetylgalactosaminyltransferase 13
chr2	58736120	58737550	1431	+	421	1431	58736965	5	6.04772	4.59034	1.34875	bnd_chr_HA_Zfp92_R1.macs2_peak_228174	chr2	58737341	58737447	LTR41	LTR	ERVL	EM10E0696152	236	58737325	58737488	0,176,240	CTCF-only,CTCF-bound	CTCF-only	2.3631	CTCF	E0696152	EM10E0696152 CTCF-only	Intron (ENSMUST00000071543.11/76654, intron 1 of 7)	2	58567298	58792971	225674	1	76654	168822	ENSMUSG00000026839	Upp2	uridine phosphorylase 2
chr2	58736120	58737550	1431	+	421	1431	58736965	5	6.04772	4.59034	1.34875	bnd_chr_HA_Zfp92_R1.macs2_peak_228174	chr2	58737447	58737484	(T)n	Simple_repeat	Simple_repeat	EM10E0696152	236	58737325	58737488	0,176,240	CTCF-only,CTCF-bound	CTCF-only	2.3631	CTCF	E0696152	EM10E0696152 CTCF-only	Intron (ENSMUST00000071543.11/76654, intron 1 of 7)	2	58567298	58792971	225674	1	76654	168822	ENSMUSG00000026839	Upp2	uridine phosphorylase 2
chr2	58736120	58737550	1431	+	421	1431	58736965	5	6.04772	4.59034	1.34875	bnd_chr_HA_Zfp92_R1.macs2_peak_228174	chr2	58737534	58737780	LTR41	LTR	ERVL	EM10E0696152	236	58737325	58737488	0,176,240	CTCF-only,CTCF-bound	CTCF-only	2.3631	CTCF	E0696152	EM10E0696152 CTCF-only	Intron (ENSMUST00000071543.11/76654, intron 1 of 7)	2	58567298	58792971	225674	1	76654	168822	ENSMUSG00000026839	Upp2	uridine phosphorylase 2
chr2	69821675	69823447	1773	+	422	1773	69822746	5	6.04772	4.59034	1.34875	bnd_chr_HA_Zfp92_R1.macs2_peak_230205	chr2	69822869	69822898	GC_rich	Low_complexity	Low_complexity	EM10E0698097	251	69822219	69822400	255,0,0	PLS	PLS	2.51878	prom	E0698097	EM10E0698097 promoter-like signature	Promoter (<=1kb)	2	69821944	69836651	14708	1	277396	0	ENSMUSG00000042155	Klhl23	kelch-like 23
chr2	69821675	69823447	1773	+	422	1773	69822746	5	6.04772	4.59034	1.34875	bnd_chr_HA_Zfp92_R1.macs2_peak_230205	chr2	69822869	69822898	GC_rich	Low_complexity	Low_complexity	EM10E0698096	309	69821751	69822090	255,167,0	pELS	pELS	3.09055	enhP	E0698096	EM10E0698096 proximal enhancer-like signature	Promoter (<=1kb)	2	69821944	69836651	14708	1	277396	0	ENSMUSG00000042155	Klhl23	kelch-like 23
chr2	69821675	69823447	1773	+	422	1773	69822746	5	6.04772	4.59034	1.34875	bnd_chr_HA_Zfp92_R1.macs2_peak_230205	chr2	69822869	69822898	GC_rich	Low_complexity	Low_complexity	EM10E0698098	302	69822546	69822795	255,167,0	pELS	pELS	3.02486	enhP	E0698098	EM10E0698098 proximal enhancer-like signature	Promoter (<=1kb)	2	69821944	69836651	14708	1	277396	0	ENSMUSG00000042155	Klhl23	kelch-like 23
chr2	69821675	69823447	1773	+	422	1773	69822746	5	6.04772	4.59034	1.34875	bnd_chr_HA_Zfp92_R1.macs2_peak_230205	chr2	69822869	69822898	GC_rich	Low_complexity	Low_complexity	EM10E0698100	280	69823197	69823440	255,167,0	pELS,CTCF-bound	pELS	2.80894	enhP	E0698100	EM10E0698100 proximal enhancer-like signature	Promoter (<=1kb)	2	69821944	69836651	14708	1	277396	0	ENSMUSG00000042155	Klhl23	kelch-like 23
chr2	69821675	69823447	1773	+	422	1773	69822746	5	6.04772	4.59034	1.34875	bnd_chr_HA_Zfp92_R1.macs2_peak_230205	chr2	69822869	69822898	GC_rich	Low_complexity	Low_complexity	EM10E0698099	278	69822810	69823067	255,167,0	pELS	pELS	2.78857	enhP	E0698099	EM10E0698099 proximal enhancer-like signature	Promoter (<=1kb)	2	69821944	69836651	14708	1	277396	0	ENSMUSG00000042155	Klhl23	kelch-like 23
chr2	69821675	69823447	1773	+	422	1773	69822746	5	6.04772	4.59034	1.34875	bnd_chr_HA_Zfp92_R1.macs2_peak_230205	chr2	69822926	69822948	(CCCCCG)n	Simple_repeat	Simple_repeat	EM10E0698097	251	69822219	69822400	255,0,0	PLS	PLS	2.51878	prom	E0698097	EM10E0698097 promoter-like signature	Promoter (<=1kb)	2	69821944	69836651	14708	1	277396	0	ENSMUSG00000042155	Klhl23	kelch-like 23
chr2	69821675	69823447	1773	+	422	1773	69822746	5	6.04772	4.59034	1.34875	bnd_chr_HA_Zfp92_R1.macs2_peak_230205	chr2	69822926	69822948	(CCCCCG)n	Simple_repeat	Simple_repeat	EM10E0698096	309	69821751	69822090	255,167,0	pELS	pELS	3.09055	enhP	E0698096	EM10E0698096 proximal enhancer-like signature	Promoter (<=1kb)	2	69821944	69836651	14708	1	277396	0	ENSMUSG00000042155	Klhl23	kelch-like 23
chr2	69821675	69823447	1773	+	422	1773	69822746	5	6.04772	4.59034	1.34875	bnd_chr_HA_Zfp92_R1.macs2_peak_230205	chr2	69822926	69822948	(CCCCCG)n	Simple_repeat	Simple_repeat	EM10E0698098	302	69822546	69822795	255,167,0	pELS	pELS	3.02486	enhP	E0698098	EM10E0698098 proximal enhancer-like signature	Promoter (<=1kb)	2	69821944	69836651	14708	1	277396	0	ENSMUSG00000042155	Klhl23	kelch-like 23
chr2	69821675	69823447	1773	+	422	1773	69822746	5	6.04772	4.59034	1.34875	bnd_chr_HA_Zfp92_R1.macs2_peak_230205	chr2	69822926	69822948	(CCCCCG)n	Simple_repeat	Simple_repeat	EM10E0698100	280	69823197	69823440	255,167,0	pELS,CTCF-bound	pELS	2.80894	enhP	E0698100	EM10E0698100 proximal enhancer-like signature	Promoter (<=1kb)	2	69821944	69836651	14708	1	277396	0	ENSMUSG00000042155	Klhl23	kelch-like 23
chr2	69821675	69823447	1773	+	422	1773	69822746	5	6.04772	4.59034	1.34875	bnd_chr_HA_Zfp92_R1.macs2_peak_230205	chr2	69822926	69822948	(CCCCCG)n	Simple_repeat	Simple_repeat	EM10E0698099	278	69822810	69823067	255,167,0	pELS	pELS	2.78857	enhP	E0698099	EM10E0698099 proximal enhancer-like signature	Promoter (<=1kb)	2	69821944	69836651	14708	1	277396	0	ENSMUSG00000042155	Klhl23	kelch-like 23
chr2	69821675	69823447	1773	+	422	1773	69822746	5	6.04772	4.59034	1.34875	bnd_chr_HA_Zfp92_R1.macs2_peak_230205	chr2	69822998	69823020	GC_rich	Low_complexity	Low_complexity	EM10E0698097	251	69822219	69822400	255,0,0	PLS	PLS	2.51878	prom	E0698097	EM10E0698097 promoter-like signature	Promoter (<=1kb)	2	69821944	69836651	14708	1	277396	0	ENSMUSG00000042155	Klhl23	kelch-like 23
chr2	69821675	69823447	1773	+	422	1773	69822746	5	6.04772	4.59034	1.34875	bnd_chr_HA_Zfp92_R1.macs2_peak_230205	chr2	69822998	69823020	GC_rich	Low_complexity	Low_complexity	EM10E0698096	309	69821751	69822090	255,167,0	pELS	pELS	3.09055	enhP	E0698096	EM10E0698096 proximal enhancer-like signature	Promoter (<=1kb)	2	69821944	69836651	14708	1	277396	0	ENSMUSG00000042155	Klhl23	kelch-like 23
chr2	69821675	69823447	1773	+	422	1773	69822746	5	6.04772	4.59034	1.34875	bnd_chr_HA_Zfp92_R1.macs2_peak_230205	chr2	69822998	69823020	GC_rich	Low_complexity	Low_complexity	EM10E0698098	302	69822546	69822795	255,167,0	pELS	pELS	3.02486	enhP	E0698098	EM10E0698098 proximal enhancer-like signature	Promoter (<=1kb)	2	69821944	69836651	14708	1	277396	0	ENSMUSG00000042155	Klhl23	kelch-like 23
chr2	69821675	69823447	1773	+	422	1773	69822746	5	6.04772	4.59034	1.34875	bnd_chr_HA_Zfp92_R1.macs2_peak_230205	chr2	69822998	69823020	GC_rich	Low_complexity	Low_complexity	EM10E0698100	280	69823197	69823440	255,167,0	pELS,CTCF-bound	pELS	2.80894	enhP	E0698100	EM10E0698100 proximal enhancer-like signature	Promoter (<=1kb)	2	69821944	69836651	14708	1	277396	0	ENSMUSG00000042155	Klhl23	kelch-like 23
chr2	69821675	69823447	1773	+	422	1773	69822746	5	6.04772	4.59034	1.34875	bnd_chr_HA_Zfp92_R1.macs2_peak_230205	chr2	69822998	69823020	GC_rich	Low_complexity	Low_complexity	EM10E0698099	278	69822810	69823067	255,167,0	pELS	pELS	2.78857	enhP	E0698099	EM10E0698099 proximal enhancer-like signature	Promoter (<=1kb)	2	69821944	69836651	14708	1	277396	0	ENSMUSG00000042155	Klhl23	kelch-like 23
chr2	69821675	69823447	1773	-	422	1773	69822746	5	6.04772	4.59034	1.34875	bnd_chr_HA_Zfp92_R1.macs2_peak_230205	chr2	69821641	69822028	MER89	LTR	ERV1	EM10E0698097	251	69822219	69822400	255,0,0	PLS	PLS	2.51878	prom	E0698097	EM10E0698097 promoter-like signature	Promoter (<=1kb)	2	69821944	69836651	14708	1	277396	0	ENSMUSG00000042155	Klhl23	kelch-like 23
chr2	69821675	69823447	1773	-	422	1773	69822746	5	6.04772	4.59034	1.34875	bnd_chr_HA_Zfp92_R1.macs2_peak_230205	chr2	69821641	69822028	MER89	LTR	ERV1	EM10E0698096	309	69821751	69822090	255,167,0	pELS	pELS	3.09055	enhP	E0698096	EM10E0698096 proximal enhancer-like signature	Promoter (<=1kb)	2	69821944	69836651	14708	1	277396	0	ENSMUSG00000042155	Klhl23	kelch-like 23
chr2	69821675	69823447	1773	-	422	1773	69822746	5	6.04772	4.59034	1.34875	bnd_chr_HA_Zfp92_R1.macs2_peak_230205	chr2	69821641	69822028	MER89	LTR	ERV1	EM10E0698098	302	69822546	69822795	255,167,0	pELS	pELS	3.02486	enhP	E0698098	EM10E0698098 proximal enhancer-like signature	Promoter (<=1kb)	2	69821944	69836651	14708	1	277396	0	ENSMUSG00000042155	Klhl23	kelch-like 23
chr2	69821675	69823447	1773	-	422	1773	69822746	5	6.04772	4.59034	1.34875	bnd_chr_HA_Zfp92_R1.macs2_peak_230205	chr2	69821641	69822028	MER89	LTR	ERV1	EM10E0698100	280	69823197	69823440	255,167,0	pELS,CTCF-bound	pELS	2.80894	enhP	E0698100	EM10E0698100 proximal enhancer-like signature	Promoter (<=1kb)	2	69821944	69836651	14708	1	277396	0	ENSMUSG00000042155	Klhl23	kelch-like 23
chr2	69821675	69823447	1773	-	422	1773	69822746	5	6.04772	4.59034	1.34875	bnd_chr_HA_Zfp92_R1.macs2_peak_230205	chr2	69821641	69822028	MER89	LTR	ERV1	EM10E0698099	278	69822810	69823067	255,167,0	pELS	pELS	2.78857	enhP	E0698099	EM10E0698099 proximal enhancer-like signature	Promoter (<=1kb)	2	69821944	69836651	14708	1	277396	0	ENSMUSG00000042155	Klhl23	kelch-like 23
chr2	69821675	69823447	1773	+	422	1773	69822746	5	6.04772	4.59034	1.34875	bnd_chr_HA_Zfp92_R1.macs2_peak_230205	chr2	69823223	69823252	GC_rich	Low_complexity	Low_complexity	EM10E0698097	251	69822219	69822400	255,0,0	PLS	PLS	2.51878	prom	E0698097	EM10E0698097 promoter-like signature	Promoter (<=1kb)	2	69821944	69836651	14708	1	277396	0	ENSMUSG00000042155	Klhl23	kelch-like 23
chr2	69821675	69823447	1773	+	422	1773	69822746	5	6.04772	4.59034	1.34875	bnd_chr_HA_Zfp92_R1.macs2_peak_230205	chr2	69823223	69823252	GC_rich	Low_complexity	Low_complexity	EM10E0698096	309	69821751	69822090	255,167,0	pELS	pELS	3.09055	enhP	E0698096	EM10E0698096 proximal enhancer-like signature	Promoter (<=1kb)	2	69821944	69836651	14708	1	277396	0	ENSMUSG00000042155	Klhl23	kelch-like 23
chr2	69821675	69823447	1773	+	422	1773	69822746	5	6.04772	4.59034	1.34875	bnd_chr_HA_Zfp92_R1.macs2_peak_230205	chr2	69823223	69823252	GC_rich	Low_complexity	Low_complexity	EM10E0698098	302	69822546	69822795	255,167,0	pELS	pELS	3.02486	enhP	E0698098	EM10E0698098 proximal enhancer-like signature	Promoter (<=1kb)	2	69821944	69836651	14708	1	277396	0	ENSMUSG00000042155	Klhl23	kelch-like 23
chr2	69821675	69823447	1773	+	422	1773	69822746	5	6.04772	4.59034	1.34875	bnd_chr_HA_Zfp92_R1.macs2_peak_230205	chr2	69823223	69823252	GC_rich	Low_complexity	Low_complexity	EM10E0698100	280	69823197	69823440	255,167,0	pELS,CTCF-bound	pELS	2.80894	enhP	E0698100	EM10E0698100 proximal enhancer-like signature	Promoter (<=1kb)	2	69821944	69836651	14708	1	277396	0	ENSMUSG00000042155	Klhl23	kelch-like 23
chr2	69821675	69823447	1773	+	422	1773	69822746	5	6.04772	4.59034	1.34875	bnd_chr_HA_Zfp92_R1.macs2_peak_230205	chr2	69823223	69823252	GC_rich	Low_complexity	Low_complexity	EM10E0698099	278	69822810	69823067	255,167,0	pELS	pELS	2.78857	enhP	E0698099	EM10E0698099 proximal enhancer-like signature	Promoter (<=1kb)	2	69821944	69836651	14708	1	277396	0	ENSMUSG00000042155	Klhl23	kelch-like 23
chr2	82797381	82797918	538	+	423	538	82797561	5	6.04772	4.59034	1.34875	bnd_chr_HA_Zfp92_R1.macs2_peak_232550	chr2	82797408	82797836	L1_Mus3	LINE	L1												Distal Intergenic	2	82943634	83008937	65304	1	241516	-145716	ENSMUSG00000075249	Fsip2	fibrous sheath-interacting protein 2
chr2	92366947	92367464	518	*	424	518	92367115	5	6.04772	4.59034	1.34875	bnd_chr_HA_Zfp92_R1.macs2_peak_234350																		3' UTR	2	92374676	92381217	6542	1	18633	-7212	ENSMUSG00000027222	Pex16	peroxisomal biogenesis factor 16
chr2	102766255	102766821	567	*	425	567	102766677	5	5.98712	4.56394	1.34875	bnd_chr_HA_Zfp92_R1.macs2_peak_236216																		Intron (ENSMUST00000080210.9/20511, intron 8 of 10)	2	102737907	102746760	8854	2	102637542	-19495	ENSMUSG00000087185	Gm13872	predicted gene 13872
chr2	112050691	112051531	841	+	426	841	112051317	5	6.04772	4.59034	1.34875	bnd_chr_HA_Zfp92_R1.macs2_peak_238035	chr2	112050739	112050952	Lx8b	LINE	L1												Distal Intergenic	2	112042077	112043030	954	2	258359	-7661	ENSMUSG00000074947	Olfr1312	olfactory receptor 1312
chr2	112050691	112051531	841	+	426	841	112051317	5	6.04772	4.59034	1.34875	bnd_chr_HA_Zfp92_R1.macs2_peak_238035	chr2	112050999	112051126	B1_Mus1	SINE	Alu												Distal Intergenic	2	112042077	112043030	954	2	258359	-7661	ENSMUSG00000074947	Olfr1312	olfactory receptor 1312
chr2	112050691	112051531	841	+	426	841	112051317	5	6.04772	4.59034	1.34875	bnd_chr_HA_Zfp92_R1.macs2_peak_238035	chr2	112051146	112051256	GA-rich	Low_complexity	Low_complexity												Distal Intergenic	2	112042077	112043030	954	2	258359	-7661	ENSMUSG00000074947	Olfr1312	olfactory receptor 1312
chr2	112677896	112678230	335	+	427	335	112678082	5	6.04772	4.59034	1.34875	bnd_chr_HA_Zfp92_R1.macs2_peak_238158	chr2	112677859	112677977	PB1D10	SINE	Alu												Exon (ENSMUST00000208151.1/20192, exon 71 of 102)	2	112492964	112634573	141610	1	74268	184932	ENSMUSG00000003604	Aven	apoptosis, caspase activation inhibitor
chr2	127680167	127680688	522	-	428	522	127680488	5	6.04772	4.59034	1.34875	bnd_chr_HA_Zfp92_R1.macs2_peak_240946	chr2	127680133	127680225	PB1D9	SINE	Alu												Distal Intergenic	2	127633226	127656695	23470	2	17153	-23993	ENSMUSG00000027375	Mal	myelin and lymphocyte protein, T cell differentiation protein
chr2	127680167	127680688	522	-	428	522	127680488	5	6.04772	4.59034	1.34875	bnd_chr_HA_Zfp92_R1.macs2_peak_240946	chr2	127680155	127680260	ID_B1	SINE	B4												Distal Intergenic	2	127633226	127656695	23470	2	17153	-23993	ENSMUSG00000027375	Mal	myelin and lymphocyte protein, T cell differentiation protein
chr2	127680167	127680688	522	+	428	522	127680488	5	6.04772	4.59034	1.34875	bnd_chr_HA_Zfp92_R1.macs2_peak_240946	chr2	127680279	127680519	Charlie17	DNA	hAT-Charlie												Distal Intergenic	2	127633226	127656695	23470	2	17153	-23472	ENSMUSG00000027375	Mal	myelin and lymphocyte protein, T cell differentiation protein
chr2	127680167	127680688	522	-	428	522	127680488	5	6.04772	4.59034	1.34875	bnd_chr_HA_Zfp92_R1.macs2_peak_240946	chr2	127680612	127680741	PB1D10	SINE	Alu												Distal Intergenic	2	127633226	127656695	23470	2	17153	-23993	ENSMUSG00000027375	Mal	myelin and lymphocyte protein, T cell differentiation protein
chr2	154385436	154385979	544	+	429	544	154385723	5	6.04772	4.59034	1.34875	bnd_chr_HA_Zfp92_R1.macs2_peak_244788	chr2	154385930	154386005	A-rich	Low_complexity	Low_complexity												Intron (ENSMUST00000028991.6/20648, intron 2 of 7)	2	154335380	154373010	37631	2	66971	-12426	ENSMUSG00000027487	Cdk5rap1	CDK5 regulatory subunit associated protein 1
chr2	154385436	154385979	544	+	429	544	154385723	5	6.04772	4.59034	1.34875	bnd_chr_HA_Zfp92_R1.macs2_peak_244788	chr2	154385368	154385492	PB1D11	SINE	Alu												Intron (ENSMUST00000028991.6/20648, intron 2 of 7)	2	154335380	154373010	37631	2	66971	-12426	ENSMUSG00000027487	Cdk5rap1	CDK5 regulatory subunit associated protein 1
chr2	154385436	154385979	544	+	429	544	154385723	5	6.04772	4.59034	1.34875	bnd_chr_HA_Zfp92_R1.macs2_peak_244788	chr2	154385812	154385928	B1F	SINE	Alu												Intron (ENSMUST00000028991.6/20648, intron 2 of 7)	2	154335380	154373010	37631	2	66971	-12426	ENSMUSG00000027487	Cdk5rap1	CDK5 regulatory subunit associated protein 1
chr2	154385436	154385979	544	+	429	544	154385723	5	6.04772	4.59034	1.34875	bnd_chr_HA_Zfp92_R1.macs2_peak_244788	chr2	154385706	154385766	ID4_	SINE	ID												Intron (ENSMUST00000028991.6/20648, intron 2 of 7)	2	154335380	154373010	37631	2	66971	-12426	ENSMUSG00000027487	Cdk5rap1	CDK5 regulatory subunit associated protein 1
chr2	165821729	165822169	441	*	430	441	165821989	6	5.96668	4.64901	1.34875	bnd_chr_HA_Zfp92_R1.macs2_peak_246484																		Intron (ENSMUST00000109266.10/228880, intron 10 of 21)	2	165784152	165899016	114865	2	228880	76847	ENSMUSG00000039671	Zmynd8	zinc finger, MYND-type containing 8
chr2	174541440	174541894	455	+	431	455	174541576	6	6.03076	4.68397	1.34875	bnd_chr_HA_Zfp92_R1.macs2_peak_247793	chr2	174541553	174541725	B4A	SINE	B4												Distal Intergenic	2	174465067	174473081	8015	2	66390	-68359	ENSMUSG00000016257	Prelid3b	PRELI domain containing 3B
chr2	174541440	174541894	455	-	431	455	174541576	6	6.03076	4.68397	1.34875	bnd_chr_HA_Zfp92_R1.macs2_peak_247793	chr2	174541735	174541791	L1MA8	LINE	L1												Distal Intergenic	2	174465067	174473081	8015	2	66390	-68813	ENSMUSG00000016257	Prelid3b	PRELI domain containing 3B
chr2	174541440	174541894	455	-	431	455	174541576	6	6.03076	4.68397	1.34875	bnd_chr_HA_Zfp92_R1.macs2_peak_247793	chr2	174541864	174542011	B1_Mur2	SINE	Alu												Distal Intergenic	2	174465067	174473081	8015	2	66390	-68813	ENSMUSG00000016257	Prelid3b	PRELI domain containing 3B
chr2	174541440	174541894	455	+	431	455	174541576	6	6.03076	4.68397	1.34875	bnd_chr_HA_Zfp92_R1.macs2_peak_247793	chr2	174541430	174541467	(TTTTG)n	Simple_repeat	Simple_repeat												Distal Intergenic	2	174465067	174473081	8015	2	66390	-68359	ENSMUSG00000016257	Prelid3b	PRELI domain containing 3B
chr3	9639589	9640946	1358	-	432	1358	9640784	5	5.98712	4.56394	1.34875	bnd_chr_HA_Zfp92_R1.macs2_peak_249764	chr3	9639720	9639917	RLTR41	LTR	ERV1	EM10E0724169	315	9639600	9639947	255,205,0	dELS	dELS	3.15542	enhD	E0724169	EM10E0724169 distal enhancer-like signature	Distal Intergenic	3	9427020	9610085	183066	2	170753	-30861	ENSMUSG00000040209	Zfp704	zinc finger protein 704
chr3	9639589	9640946	1358	-	432	1358	9640784	5	5.98712	4.56394	1.34875	bnd_chr_HA_Zfp92_R1.macs2_peak_249764	chr3	9639720	9639917	RLTR41	LTR	ERV1	EM10E0724170	271	9640093	9640388	255,205,0	dELS	dELS	2.71667	enhD	E0724170	EM10E0724170 distal enhancer-like signature	Distal Intergenic	3	9427020	9610085	183066	2	170753	-30861	ENSMUSG00000040209	Zfp704	zinc finger protein 704
chr3	9639589	9640946	1358	+	432	1358	9640784	5	5.98712	4.56394	1.34875	bnd_chr_HA_Zfp92_R1.macs2_peak_249764	chr3	9639917	9640205	Lx8	LINE	L1	EM10E0724169	315	9639600	9639947	255,205,0	dELS	dELS	3.15542	enhD	E0724169	EM10E0724169 distal enhancer-like signature	Distal Intergenic	3	9427020	9610085	183066	2	170753	-29504	ENSMUSG00000040209	Zfp704	zinc finger protein 704
chr3	9639589	9640946	1358	+	432	1358	9640784	5	5.98712	4.56394	1.34875	bnd_chr_HA_Zfp92_R1.macs2_peak_249764	chr3	9639917	9640205	Lx8	LINE	L1	EM10E0724170	271	9640093	9640388	255,205,0	dELS	dELS	2.71667	enhD	E0724170	EM10E0724170 distal enhancer-like signature	Distal Intergenic	3	9427020	9610085	183066	2	170753	-29504	ENSMUSG00000040209	Zfp704	zinc finger protein 704
chr3	9639589	9640946	1358	+	432	1358	9640784	5	5.98712	4.56394	1.34875	bnd_chr_HA_Zfp92_R1.macs2_peak_249764	chr3	9640931	9641027	ID_B1	SINE	B4	EM10E0724169	315	9639600	9639947	255,205,0	dELS	dELS	3.15542	enhD	E0724169	EM10E0724169 distal enhancer-like signature	Distal Intergenic	3	9427020	9610085	183066	2	170753	-29504	ENSMUSG00000040209	Zfp704	zinc finger protein 704
chr3	9639589	9640946	1358	+	432	1358	9640784	5	5.98712	4.56394	1.34875	bnd_chr_HA_Zfp92_R1.macs2_peak_249764	chr3	9640931	9641027	ID_B1	SINE	B4	EM10E0724170	271	9640093	9640388	255,205,0	dELS	dELS	2.71667	enhD	E0724170	EM10E0724170 distal enhancer-like signature	Distal Intergenic	3	9427020	9610085	183066	2	170753	-29504	ENSMUSG00000040209	Zfp704	zinc finger protein 704
chr3	9639589	9640946	1358	+	432	1358	9640784	5	5.98712	4.56394	1.34875	bnd_chr_HA_Zfp92_R1.macs2_peak_249764	chr3	9639683	9639720	(CA)n	Simple_repeat	Simple_repeat	EM10E0724169	315	9639600	9639947	255,205,0	dELS	dELS	3.15542	enhD	E0724169	EM10E0724169 distal enhancer-like signature	Distal Intergenic	3	9427020	9610085	183066	2	170753	-29504	ENSMUSG00000040209	Zfp704	zinc finger protein 704
chr3	9639589	9640946	1358	+	432	1358	9640784	5	5.98712	4.56394	1.34875	bnd_chr_HA_Zfp92_R1.macs2_peak_249764	chr3	9639683	9639720	(CA)n	Simple_repeat	Simple_repeat	EM10E0724170	271	9640093	9640388	255,205,0	dELS	dELS	2.71667	enhD	E0724170	EM10E0724170 distal enhancer-like signature	Distal Intergenic	3	9427020	9610085	183066	2	170753	-29504	ENSMUSG00000040209	Zfp704	zinc finger protein 704
chr3	9639589	9640946	1358	+	432	1358	9640784	5	5.98712	4.56394	1.34875	bnd_chr_HA_Zfp92_R1.macs2_peak_249764	chr3	9640498	9640911	RMER1C	Other	Other	EM10E0724169	315	9639600	9639947	255,205,0	dELS	dELS	3.15542	enhD	E0724169	EM10E0724169 distal enhancer-like signature	Distal Intergenic	3	9427020	9610085	183066	2	170753	-29504	ENSMUSG00000040209	Zfp704	zinc finger protein 704
chr3	9639589	9640946	1358	+	432	1358	9640784	5	5.98712	4.56394	1.34875	bnd_chr_HA_Zfp92_R1.macs2_peak_249764	chr3	9640498	9640911	RMER1C	Other	Other	EM10E0724170	271	9640093	9640388	255,205,0	dELS	dELS	2.71667	enhD	E0724170	EM10E0724170 distal enhancer-like signature	Distal Intergenic	3	9427020	9610085	183066	2	170753	-29504	ENSMUSG00000040209	Zfp704	zinc finger protein 704
chr3	9639589	9640946	1358	-	432	1358	9640784	5	5.98712	4.56394	1.34875	bnd_chr_HA_Zfp92_R1.macs2_peak_249764	chr3	9639378	9639683	RLTR41	LTR	ERV1	EM10E0724169	315	9639600	9639947	255,205,0	dELS	dELS	3.15542	enhD	E0724169	EM10E0724169 distal enhancer-like signature	Distal Intergenic	3	9427020	9610085	183066	2	170753	-30861	ENSMUSG00000040209	Zfp704	zinc finger protein 704
chr3	9639589	9640946	1358	-	432	1358	9640784	5	5.98712	4.56394	1.34875	bnd_chr_HA_Zfp92_R1.macs2_peak_249764	chr3	9639378	9639683	RLTR41	LTR	ERV1	EM10E0724170	271	9640093	9640388	255,205,0	dELS	dELS	2.71667	enhD	E0724170	EM10E0724170 distal enhancer-like signature	Distal Intergenic	3	9427020	9610085	183066	2	170753	-30861	ENSMUSG00000040209	Zfp704	zinc finger protein 704
chr3	9639589	9640946	1358	+	432	1358	9640784	5	5.98712	4.56394	1.34875	bnd_chr_HA_Zfp92_R1.macs2_peak_249764	chr3	9640321	9640442	RMER15	LTR	ERVL	EM10E0724169	315	9639600	9639947	255,205,0	dELS	dELS	3.15542	enhD	E0724169	EM10E0724169 distal enhancer-like signature	Distal Intergenic	3	9427020	9610085	183066	2	170753	-29504	ENSMUSG00000040209	Zfp704	zinc finger protein 704
chr3	9639589	9640946	1358	+	432	1358	9640784	5	5.98712	4.56394	1.34875	bnd_chr_HA_Zfp92_R1.macs2_peak_249764	chr3	9640321	9640442	RMER15	LTR	ERVL	EM10E0724170	271	9640093	9640388	255,205,0	dELS	dELS	2.71667	enhD	E0724170	EM10E0724170 distal enhancer-like signature	Distal Intergenic	3	9427020	9610085	183066	2	170753	-29504	ENSMUSG00000040209	Zfp704	zinc finger protein 704
chr3	12041134	12042115	982	+	433	982	12041565	5	5.98712	4.56394	1.34875	bnd_chr_HA_Zfp92_R1.macs2_peak_250209	chr3	12042108	12042146	AT_rich	Low_complexity	Low_complexity												Distal Intergenic	3	11823229	11844359	21131	2	100038545	-196775	ENSMUSG00000104015	Gm10745	predicted gene 10745
chr3	27606745	27607773	1029	*	434	1029	27607580	5	6.04772	4.59034	1.34875	bnd_chr_HA_Zfp92_R1.macs2_peak_253230							EM10E0725808	332	27607479	27607776	255,205,0	dELS	dELS	3.32273	enhD	E0725808	EM10E0725808 distal enhancer-like signature	Intron (ENSMUST00000195008.5/72007, intron 4 of 26)	3	27584900	27584995	96	2	100526525	-21750	ENSMUSG00000092695	Mir3092	microRNA 3092
chr3	45845258	45845788	531	-	435	531	45845560	5	6.04772	4.59034	1.34875	bnd_chr_HA_Zfp92_R1.macs2_peak_256444	chr3	45841826	45846486	L1Md_F	LINE	L1												Distal Intergenic	3	45416584	45439310	22727	2	72274	-406478	ENSMUSG00000100799	1700027H10Rik	RIKEN cDNA 1700027H10 gene
chr3	65690591	65691062	472	+	436	472	65690852	5	6.04772	4.59034	1.34875	bnd_chr_HA_Zfp92_R1.macs2_peak_260029	chr3	65690918	65691266	MLT2B3	LTR	ERVL												Intron (ENSMUST00000161794.7/624866, intron 2 of 4)	3	65666228	65831355	165128	1	624866	24363	ENSMUSG00000074579	Lekr1	leucine, glutamate and lysine rich 1
chr3	65690591	65691062	472	-	436	472	65690852	5	6.04772	4.59034	1.34875	bnd_chr_HA_Zfp92_R1.macs2_peak_260029	chr3	65690710	65690864	L1MDb	LINE	L1												Intron (ENSMUST00000161794.7/624866, intron 2 of 4)	3	65666228	65831355	165128	1	624866	24834	ENSMUSG00000074579	Lekr1	leucine, glutamate and lysine rich 1
chr3	75115119	75115626	508	+	437	508	75115405	5	6.04772	4.59034	1.34875	bnd_chr_HA_Zfp92_R1.macs2_peak_261884	chr3	75114927	75115340	Lx4B	LINE	L1												Intron (ENSMUST00000107778.8/213234, intron 4 of 16)	3	75037907	75165034	127128	2	213234	49408	ENSMUSG00000034151	Zbbx	zinc finger, B-box domain containing
chr3	93099933	93100407	475	+	438	475	93100187	5	6.04772	4.59034	1.34875	bnd_chr_HA_Zfp92_R1.macs2_peak_265105	chr3	93100171	93100199	(TTTG)n	Simple_repeat	Simple_repeat												Distal Intergenic	3	93068823	93075505	6683	1	229571	31110	ENSMUSG00000096879	Tdpoz8	TD and POZ domain containing 8
chr3	103949969	103950235	267	-	439	267	103950069	5	6.04772	4.59034	1.34875	bnd_chr_HA_Zfp92_R1.macs2_peak_266825	chr3	103948936	103950598	Lx9	LINE	L1												Intron (ENSMUST00000051139.12/229675, intron 2 of 7)	3	103968110	104024598	56489	1	18685	-18141	ENSMUSG00000058388	Phtf1	putative homeodomain transcription factor 1
chr3	105981878	105982743	866	+	440	866	105982511	5	5.98712	4.56394	1.34875	bnd_chr_HA_Zfp92_R1.macs2_peak_267150	chr3	105982692	105982730	(GTGTG)n	Simple_repeat	Simple_repeat												Intron (ENSMUST00000167642.7/70465, intron 17 of 17)	3	105966115	105987423	21309	1	12659	15763	ENSMUSG00000074340	Ovgp1	oviductal glycoprotein 1
chr3	105981878	105982743	866	-	440	866	105982511	5	5.98712	4.56394	1.34875	bnd_chr_HA_Zfp92_R1.macs2_peak_267150	chr3	105981462	105982358	RMER17A2	LTR	ERVK												Intron (ENSMUST00000167642.7/70465, intron 17 of 17)	3	105966115	105987423	21309	1	12659	16628	ENSMUSG00000074340	Ovgp1	oviductal glycoprotein 1
chr3	113826612	113826999	388	-	441	388	113826809	5	6.04772	4.59034	1.34875	bnd_chr_HA_Zfp92_R1.macs2_peak_268538	chr3	113826317	113826828	L1Md_F2	LINE	L1												Distal Intergenic	3	113605067	113630149	25083	2	67225	-196850	ENSMUSG00000027981	Rnpc3	RNA-binding region (RNP1, RRM) containing 3
chr3	118289003	118289555	553	+	442	553	118289186	5	6.04772	4.59034	1.34875	bnd_chr_HA_Zfp92_R1.macs2_peak_269412	chr3	118288232	118289248	Lx8b	LINE	L1												Distal Intergenic	3	118433857	118433929	73	1	387155	-144302	ENSMUSG00000065569	Mir137	microRNA 137
chr3	118289003	118289555	553	+	442	553	118289186	5	6.04772	4.59034	1.34875	bnd_chr_HA_Zfp92_R1.macs2_peak_269412	chr3	118289509	118289550	AT_rich	Low_complexity	Low_complexity												Distal Intergenic	3	118433857	118433929	73	1	387155	-144302	ENSMUSG00000065569	Mir137	microRNA 137
chr3	118289003	118289555	553	+	442	553	118289186	5	6.04772	4.59034	1.34875	bnd_chr_HA_Zfp92_R1.macs2_peak_269412	chr3	118289249	118289454	B3	SINE	B2												Distal Intergenic	3	118433857	118433929	73	1	387155	-144302	ENSMUSG00000065569	Mir137	microRNA 137
chr3	122265942	122267098	1157	-	443	1157	122266250	5	6.04772	4.59034	1.34875	bnd_chr_HA_Zfp92_R1.macs2_peak_270165	chr3	122265940	122266140	ID_B1	SINE	B4												3' UTR	3	122274388	122285271	10884	1	99480	-8446	ENSMUSG00000039756	Dnttip2	deoxynucleotidyltransferase, terminal, interacting protein 2
chr3	126554198	126554819	622	+	444	622	126554598	5	6.04772	4.59034	1.34875	bnd_chr_HA_Zfp92_R1.macs2_peak_270957	chr3	126554353	126554599	RLTR42-int	LTR	ERVK												Distal Intergenic	3	126596302	126846326	250025	1	108058	-41483	ENSMUSG00000053819	Camk2d	calcium/calmodulin-dependent protein kinase II, delta
chr3	126961849	126962392	544	*	445	544	126962153	5	6.04772	4.59034	1.34875	bnd_chr_HA_Zfp92_R1.macs2_peak_271029																		Exon (ENSMUST00000044443.14/109676, exon 8 of 25)	3	127161304	127168288	6985	1	100862268	-198912	ENSMUSG00000097456	Gm16958	predicted gene, 16958
chr3	134605360	134605735	376	*	446	376	134605495	5	6.04772	4.59034	1.34875	bnd_chr_HA_Zfp92_R1.macs2_peak_272401							EM10E0745268	396	134605481	134605828	255,205,0	dELS	dELS	3.96616	enhD	E0745268	EM10E0745268 distal enhancer-like signature	Intron (ENSMUST00000180764.2/ENSMUST00000180764.2, intron 2 of 2)	3	134404143	134423635	19493	2	75208	-181725	ENSMUSG00000105765	4930539C22Rik	RIKEN cDNA 4930539C22 gene
chr3	137823288	137824581	1294	+	447	1294	137824205	5	6.04772	4.59034	1.34875	bnd_chr_HA_Zfp92_R1.macs2_peak_272973	chr3	137823334	137823384	A-rich	Low_complexity	Low_complexity												Distal Intergenic	3	137783535	137783615	81	2	102466638	-39673	ENSMUSG00000099011	Mir6380	microRNA 6380
chr3	137823288	137824581	1294	+	447	1294	137824205	5	6.04772	4.59034	1.34875	bnd_chr_HA_Zfp92_R1.macs2_peak_272973	chr3	137823836	137824035	B2_Mm2	SINE	B2												Distal Intergenic	3	137783535	137783615	81	2	102466638	-39673	ENSMUSG00000099011	Mir6380	microRNA 6380
chr3	137823288	137824581	1294	+	447	1294	137824205	5	6.04772	4.59034	1.34875	bnd_chr_HA_Zfp92_R1.macs2_peak_272973	chr3	137824060	137824229	B3	SINE	B2												Distal Intergenic	3	137783535	137783615	81	2	102466638	-39673	ENSMUSG00000099011	Mir6380	microRNA 6380
chr3	137823288	137824581	1294	+	447	1294	137824205	5	6.04772	4.59034	1.34875	bnd_chr_HA_Zfp92_R1.macs2_peak_272973	chr3	137824481	137825434	L1_Rod	LINE	L1												Distal Intergenic	3	137783535	137783615	81	2	102466638	-39673	ENSMUSG00000099011	Mir6380	microRNA 6380
chr3	145487614	145488319	706	+	448	706	145488021	5	6.04772	4.59034	1.34875	bnd_chr_HA_Zfp92_R1.macs2_peak_274316	chr3	145487848	145487876	AT_rich	Low_complexity	Low_complexity												Intron (ENSMUST00000029848.4/71355, intron 45 of 59)	3	145576205	145604795	28591	1	229937	-87886	ENSMUSG00000074182	Znhit6	zinc finger, HIT type 6
chr3	145487614	145488319	706	-	448	706	145488021	5	6.04772	4.59034	1.34875	bnd_chr_HA_Zfp92_R1.macs2_peak_274316	chr3	145487632	145487795	MIR3	SINE	MIR												Intron (ENSMUST00000029848.4/71355, intron 45 of 59)	3	145576205	145604795	28591	1	229937	-88591	ENSMUSG00000074182	Znhit6	zinc finger, HIT type 6
chr3	145836246	145836809	564	-	449	564	145836521	5	6.04772	4.59034	1.34875	bnd_chr_HA_Zfp92_R1.macs2_peak_274371	chr3	145836698	145836944	MLT1E1A	LTR	ERVL-MaLR												Intron (ENSMUST00000029845.14/69219, intron 1 of 5)	3	145758675	145894277	135603	1	69219	78134	ENSMUSG00000028194	Ddah1	dimethylarginine dimethylaminohydrolase 1
chr3	145836246	145836809	564	-	449	564	145836521	5	6.04772	4.59034	1.34875	bnd_chr_HA_Zfp92_R1.macs2_peak_274371	chr3	145836066	145836475	RLTR28	LTR	ERVL												Intron (ENSMUST00000029845.14/69219, intron 1 of 5)	3	145758675	145894277	135603	1	69219	78134	ENSMUSG00000028194	Ddah1	dimethylarginine dimethylaminohydrolase 1
chr3	146963327	146963922	596	*	450	596	146963617	5	5.98712	4.56394	1.34875	bnd_chr_HA_Zfp92_R1.macs2_peak_274547																		Intron (ENSMUST00000170055.7/70892, intron 19 of 20)	3	146852367	146984009	131643	1	70892	110960	ENSMUSG00000036745	Ttll7	tubulin tyrosine ligase-like family, member 7
chr3	148415875	148416670	796	-	451	796	148416296	5	6.04772	4.59034	1.34875	bnd_chr_HA_Zfp92_R1.macs2_peak_274839	chr3	148415841	148416326	MLT1F1-int	LTR	ERVL-MaLR												Distal Intergenic	3	148815583	148990555	174973	2	99633	574680	ENSMUSG00000028184	Adgrl2	adhesion G protein-coupled receptor L2
chr3	148415875	148416670	796	-	451	796	148416296	5	6.04772	4.59034	1.34875	bnd_chr_HA_Zfp92_R1.macs2_peak_274839	chr3	148416481	148416853	MLT1F1	LTR	ERVL-MaLR												Distal Intergenic	3	148815583	148990555	174973	2	99633	574680	ENSMUSG00000028184	Adgrl2	adhesion G protein-coupled receptor L2
chr3	155549784	155550154	371	-	452	371	155549931	5	6.04772	4.59034	1.34875	bnd_chr_HA_Zfp92_R1.macs2_peak_276084	chr3	155549654	155549886	LTR78B	LTR	ERV1												Distal Intergenic	3	155976354	156008592	32239	1	329780	-426570	ENSMUSG00000104553	9330178D15Rik	RIKEN cDNA 9330178D15 gene
chr4	36052908	36053197	290	-	453	290	36053054	5	6.04772	4.59034	1.34875	bnd_chr_HA_Zfp92_R1.macs2_peak_283068	chr4	36053068	36053209	L3	LINE	CR1												Intron (ENSMUST00000098151.8/242384, intron 2 of 2)	4	36645373	36645453	81	2	100124458	592545	ENSMUSG00000077851	Mir876	microRNA 876
chr4	40968159	40968702	544	-	454	544	40968396	5	6.04772	4.59034	1.34875	bnd_chr_HA_Zfp92_R1.macs2_peak_284070	chr4	40968492	40968631	RSINE1	SINE	B4												Promoter (2-3kb)	4	40970906	41025993	55088	1	74164	-2747	ENSMUSG00000028423	Nfx1	nuclear transcription factor, X-box binding 1
chr4	40968159	40968702	544	-	454	544	40968396	5	6.04772	4.59034	1.34875	bnd_chr_HA_Zfp92_R1.macs2_peak_284070	chr4	40967759	40968226	Lx8	LINE	L1												Promoter (2-3kb)	4	40970906	41025993	55088	1	74164	-2747	ENSMUSG00000028423	Nfx1	nuclear transcription factor, X-box binding 1
chr4	47160927	47161669	743	-	455	743	47161231	5	6.04772	4.59034	1.34875	bnd_chr_HA_Zfp92_R1.macs2_peak_284898	chr4	47160849	47161019	B1_Mur4	SINE	Alu	EM10E0755124	242	47161453	47161735	255,205,0	dELS	dELS	2.42838	enhD	E0755124	EM10E0755124 distal enhancer-like signature	Distal Intergenic	4	47208161	47313167	105007	1	12819	-47234	ENSMUSG00000028339	Col15a1	collagen, type XV, alpha 1
chr4	58604978	58605489	512	+	456	512	58605216	5	6.04772	4.59034	1.34875	bnd_chr_HA_Zfp92_R1.macs2_peak_286917	chr4	58605067	58605127	(CA)n	Simple_repeat	Simple_repeat												Distal Intergenic	4	58435255	58553898	118644	2	14745	-51080	ENSMUSG00000038668	Lpar1	lysophosphatidic acid receptor 1
chr4	58604978	58605489	512	+	456	512	58605216	5	6.04772	4.59034	1.34875	bnd_chr_HA_Zfp92_R1.macs2_peak_286917	chr4	58605217	58605533	ORR1F	LTR	ERVL-MaLR												Distal Intergenic	4	58435255	58553898	118644	2	14745	-51080	ENSMUSG00000038668	Lpar1	lysophosphatidic acid receptor 1
chr4	62498083	62498824	742	+	457	742	62498437	5	6.04772	4.59034	1.34875	bnd_chr_HA_Zfp92_R1.macs2_peak_287309	chr4	62498790	62498943	RSINE1	SINE	B4												Distal Intergenic	4	62499008	62503467	4460	2	72748	4643	ENSMUSG00000038422	Hdhd3	haloacid dehalogenase-like hydrolase domain containing 3
chr4	62498083	62498824	742	+	457	742	62498437	5	6.04772	4.59034	1.34875	bnd_chr_HA_Zfp92_R1.macs2_peak_287309	chr4	62498580	62498715	B1F	SINE	Alu												Distal Intergenic	4	62499008	62503467	4460	2	72748	4643	ENSMUSG00000038422	Hdhd3	haloacid dehalogenase-like hydrolase domain containing 3
chr4	62498083	62498824	742	-	457	742	62498437	5	6.04772	4.59034	1.34875	bnd_chr_HA_Zfp92_R1.macs2_peak_287309	chr4	62498513	62498573	ID4	SINE	ID												Downstream (<=300bp)	4	62499008	62503467	4460	2	72748	5384	ENSMUSG00000038422	Hdhd3	haloacid dehalogenase-like hydrolase domain containing 3
chr4	62498083	62498824	742	-	457	742	62498437	5	6.04772	4.59034	1.34875	bnd_chr_HA_Zfp92_R1.macs2_peak_287309	chr4	62498034	62498137	PB1D10	SINE	Alu												Downstream (<=300bp)	4	62499008	62503467	4460	2	72748	5384	ENSMUSG00000038422	Hdhd3	haloacid dehalogenase-like hydrolase domain containing 3
chr4	67426906	67427289	384	-	458	384	67427085	5	6.04772	4.59034	1.34875	bnd_chr_HA_Zfp92_R1.macs2_peak_288212	chr4	67426733	67427293	L1_Mus3	LINE	L1												Distal Intergenic	4	66827584	66930284	102701	1	21898	599705	ENSMUSG00000039005	Tlr4	toll-like receptor 4
chr4	69911681	69912140	460	+	459	460	69911804	6	6.03076	4.68397	1.34875	bnd_chr_HA_Zfp92_R1.macs2_peak_288730	chr4	69911881	69912076	Lx8b	LINE	L1												Distal Intergenic	4	70216856	70410443	193588	2	214444	498303	ENSMUSG00000039298	Cdk5rap2	CDK5 regulatory subunit associated protein 2
chr4	69911681	69912140	460	+	459	460	69911804	6	6.03076	4.68397	1.34875	bnd_chr_HA_Zfp92_R1.macs2_peak_288730	chr4	69911537	69911753	B4	SINE	B4												Distal Intergenic	4	70216856	70410443	193588	2	214444	498303	ENSMUSG00000039298	Cdk5rap2	CDK5 regulatory subunit associated protein 2
chr4	69911681	69912140	460	+	459	460	69911804	6	6.03076	4.68397	1.34875	bnd_chr_HA_Zfp92_R1.macs2_peak_288730	chr4	69911756	69911815	(CA)n	Simple_repeat	Simple_repeat												Distal Intergenic	4	70216856	70410443	193588	2	214444	498303	ENSMUSG00000039298	Cdk5rap2	CDK5 regulatory subunit associated protein 2
chr4	69911681	69912140	460	-	459	460	69911804	6	6.03076	4.68397	1.34875	bnd_chr_HA_Zfp92_R1.macs2_peak_288730	chr4	69912076	69912216	Charlie15b	DNA	hAT-Charlie												Distal Intergenic	4	70216856	70410443	193588	2	214444	498762	ENSMUSG00000039298	Cdk5rap2	CDK5 regulatory subunit associated protein 2
chr4	70909419	70909964	546	-	460	546	70909612	5	6.04772	4.59034	1.34875	bnd_chr_HA_Zfp92_R1.macs2_peak_288896	chr4	70909597	70909680	PB1D10	SINE	Alu												Distal Intergenic	4	70427065	70534995	107931	2	230316	-374969	ENSMUSG00000039270	Megf9	multiple EGF-like-domains 9
chr4	70909419	70909964	546	+	460	546	70909612	5	6.04772	4.59034	1.34875	bnd_chr_HA_Zfp92_R1.macs2_peak_288896	chr4	70909390	70909438	(TG)n	Simple_repeat	Simple_repeat												Distal Intergenic	4	70427065	70534995	107931	2	230316	-374424	ENSMUSG00000039270	Megf9	multiple EGF-like-domains 9
chr4	70909419	70909964	546	+	460	546	70909612	5	6.04772	4.59034	1.34875	bnd_chr_HA_Zfp92_R1.macs2_peak_288896	chr4	70909949	70910216	L1ME4a	LINE	L1												Distal Intergenic	4	70427065	70534995	107931	2	230316	-374424	ENSMUSG00000039270	Megf9	multiple EGF-like-domains 9
chr4	77254796	77255598	803	+	461	803	77255092	5	6.04772	4.59034	1.34875	bnd_chr_HA_Zfp92_R1.macs2_peak_290069	chr4	77255511	77255535	(TG)n	Simple_repeat	Simple_repeat												Intron (ENSMUST00000107287.8/19266, intron 6 of 14)	4	75941238	78211961	2270724	2	19266	956363	ENSMUSG00000028399	Ptprd	protein tyrosine phosphatase, receptor type, D
chr4	96202232	96202940	709	-	462	709	96202654	5	6.04772	4.59034	1.34875	bnd_chr_HA_Zfp92_R1.macs2_peak_293648	chr4	96202680	96202834	RSINE1	SINE	B4												Intron (ENSMUST00000162514.2/ENSMUST00000162514.2, intron 6 of 8)	4	96099318	96141152	41835	2	242546	-61788	ENSMUSG00000081225	Cyp2j12	cytochrome P450, family 2, subfamily j, polypeptide 12
chr4	96202232	96202940	709	+	462	709	96202654	5	6.04772	4.59034	1.34875	bnd_chr_HA_Zfp92_R1.macs2_peak_293648	chr4	96202567	96202596	(T)n	Simple_repeat	Simple_repeat												Intron (ENSMUST00000162514.2/ENSMUST00000162514.2, intron 6 of 8)	4	96099318	96141152	41835	2	242546	-61080	ENSMUSG00000081225	Cyp2j12	cytochrome P450, family 2, subfamily j, polypeptide 12
chr4	96202232	96202940	709	+	462	709	96202654	5	6.04772	4.59034	1.34875	bnd_chr_HA_Zfp92_R1.macs2_peak_293648	chr4	96202640	96202676	AT_rich	Low_complexity	Low_complexity												Intron (ENSMUST00000162514.2/ENSMUST00000162514.2, intron 6 of 8)	4	96099318	96141152	41835	2	242546	-61080	ENSMUSG00000081225	Cyp2j12	cytochrome P450, family 2, subfamily j, polypeptide 12
chr4	96202232	96202940	709	-	462	709	96202654	5	6.04772	4.59034	1.34875	bnd_chr_HA_Zfp92_R1.macs2_peak_293648	chr4	96202479	96202563	MLT1A0	LTR	ERVL-MaLR												Intron (ENSMUST00000162514.2/ENSMUST00000162514.2, intron 6 of 8)	4	96099318	96141152	41835	2	242546	-61788	ENSMUSG00000081225	Cyp2j12	cytochrome P450, family 2, subfamily j, polypeptide 12
chr4	98388253	98388765	513	-	463	513	98388501	5	6.04772	4.59034	1.34875	bnd_chr_HA_Zfp92_R1.macs2_peak_293989	chr4	98388403	98388475	PB1D9	SINE	Alu												Distal Intergenic	4	98355370	98383306	27937	2	94043	-5459	ENSMUSG00000028563	Tm2d1	TM2 domain containing 1
chr4	98388253	98388765	513	-	463	513	98388501	5	6.04772	4.59034	1.34875	bnd_chr_HA_Zfp92_R1.macs2_peak_293989	chr4	98388582	98388723	B1_Mur4	SINE	Alu												Distal Intergenic	4	98355370	98383306	27937	2	94043	-5459	ENSMUSG00000028563	Tm2d1	TM2 domain containing 1
chr4	98388253	98388765	513	+	463	513	98388501	5	6.04772	4.59034	1.34875	bnd_chr_HA_Zfp92_R1.macs2_peak_293989	chr4	98388522	98388581	T-rich	Low_complexity	Low_complexity												Distal Intergenic	4	98355370	98383306	27937	2	94043	-4947	ENSMUSG00000028563	Tm2d1	TM2 domain containing 1
chr4	103334454	103335589	1136	+	464	1136	103334928	5	6.04772	4.59034	1.34875	bnd_chr_HA_Zfp92_R1.macs2_peak_294785	chr4	103334612	103334634	AT_rich	Low_complexity	Low_complexity												Intron (ENSMUST00000035780.3/67013, intron 7 of 8)	4	103313812	103371868	58057	1	67013	20642	ENSMUSG00000035069	Oma1	OMA1 zinc metallopeptidase
chr4	103334454	103335589	1136	+	464	1136	103334928	5	6.04772	4.59034	1.34875	bnd_chr_HA_Zfp92_R1.macs2_peak_294785	chr4	103335077	103335181	PB1D10	SINE	Alu												Intron (ENSMUST00000035780.3/67013, intron 7 of 8)	4	103313812	103371868	58057	1	67013	20642	ENSMUSG00000035069	Oma1	OMA1 zinc metallopeptidase
chr4	115359639	115360183	545	-	465	545	115359833	5	6.04772	4.59034	1.34875	bnd_chr_HA_Zfp92_R1.macs2_peak_296866	chr4	115357020	115359872	L1Md_F2	LINE	L1												Intron (ENSMUST00000120813.1/ENSMUST00000120813.1, intron 7 of 7)	4	115411624	115439034	27411	1	13118	-51985	ENSMUSG00000078597	Cyp4a12b	cytochrome P450, family 4, subfamily a, polypeptide 12B
chr4	115359639	115360183	545	-	465	545	115359833	5	6.04772	4.59034	1.34875	bnd_chr_HA_Zfp92_R1.macs2_peak_296866	chr4	115359866	115361281	L1_Mus3	LINE	L1												Intron (ENSMUST00000120813.1/ENSMUST00000120813.1, intron 7 of 7)	4	115411624	115439034	27411	1	13118	-51985	ENSMUSG00000078597	Cyp4a12b	cytochrome P450, family 4, subfamily a, polypeptide 12B
chr4	117856818	117857281	464	+	466	464	117856969	5	6.04772	4.59034	1.34875	bnd_chr_HA_Zfp92_R1.macs2_peak_297329	chr4	117856837	117856911	(CACG)n	Simple_repeat	Simple_repeat												5' UTR	4	117866524	117872557	6034	2	381546	15276	ENSMUSG00000078588	Ccdc24	coiled-coil domain containing 24
chr4	123646630	123647699	1070	-	467	1070	123647287	5	6.04772	4.59034	1.34875	bnd_chr_HA_Zfp92_R1.macs2_peak_298181	chr4	123646793	123646865	B1F2	SINE	Alu	EM10E0767710	204	123647131	123647475	255,205,0	dELS	dELS	2.04695	enhD	E0767710	EM10E0767710 distal enhancer-like signature	Intron (ENSMUST00000097897.10/11426, intron 1 of 97)	4	123665881	123671217	5337	1	102633214	-19251		Gm12925	predicted gene 12925
chr4	123646630	123647699	1070	+	467	1070	123647287	5	6.04772	4.59034	1.34875	bnd_chr_HA_Zfp92_R1.macs2_peak_298181	chr4	123647006	123647145	B1_Mm	SINE	Alu	EM10E0767710	204	123647131	123647475	255,205,0	dELS	dELS	2.04695	enhD	E0767710	EM10E0767710 distal enhancer-like signature	Intron (ENSMUST00000097897.10/11426, intron 1 of 97)	4	123665881	123671217	5337	1	102633214	-18182		Gm12925	predicted gene 12925
chr4	123646630	123647699	1070	+	467	1070	123647287	5	6.04772	4.59034	1.34875	bnd_chr_HA_Zfp92_R1.macs2_peak_298181	chr4	123647413	123647581	B3	SINE	B2	EM10E0767710	204	123647131	123647475	255,205,0	dELS	dELS	2.04695	enhD	E0767710	EM10E0767710 distal enhancer-like signature	Intron (ENSMUST00000097897.10/11426, intron 1 of 97)	4	123665881	123671217	5337	1	102633214	-18182		Gm12925	predicted gene 12925
chr4	123646630	123647699	1070	+	467	1070	123647287	5	6.04772	4.59034	1.34875	bnd_chr_HA_Zfp92_R1.macs2_peak_298181	chr4	123647289	123647354	tRNA-Ala-GCA	tRNA	tRNA	EM10E0767710	204	123647131	123647475	255,205,0	dELS	dELS	2.04695	enhD	E0767710	EM10E0767710 distal enhancer-like signature	Intron (ENSMUST00000097897.10/11426, intron 1 of 97)	4	123665881	123671217	5337	1	102633214	-18182		Gm12925	predicted gene 12925
chr4	123646630	123647699	1070	+	467	1070	123647287	5	6.04772	4.59034	1.34875	bnd_chr_HA_Zfp92_R1.macs2_peak_298181	chr4	123646984	123647103	MT2B	LTR	ERVL	EM10E0767710	204	123647131	123647475	255,205,0	dELS	dELS	2.04695	enhD	E0767710	EM10E0767710 distal enhancer-like signature	Intron (ENSMUST00000097897.10/11426, intron 1 of 97)	4	123665881	123671217	5337	1	102633214	-18182		Gm12925	predicted gene 12925
chr4	141438039	141438719	681	-	468	681	141438413	5	6.04772	4.59034	1.34875	bnd_chr_HA_Zfp92_R1.macs2_peak_300879	chr4	141438218	141438682	MLTR12	LTR	ERV1												Promoter (2-3kb)	4	141432672	141436105	3434	2	277744	-2614	ENSMUSG00000070637	Srarp	steroid receptor associated and regulated protein
chr4	141438039	141438719	681	-	468	681	141438413	5	6.04772	4.59034	1.34875	bnd_chr_HA_Zfp92_R1.macs2_peak_300879	chr4	141438038	141438181	B1_Mus2	SINE	Alu												Promoter (2-3kb)	4	141432672	141436105	3434	2	277744	-2614	ENSMUSG00000070637	Srarp	steroid receptor associated and regulated protein
chr5	8200929	8201326	398	-	469	398	8201136	5	6.04772	4.59034	1.34875	bnd_chr_HA_Zfp92_R1.macs2_peak_304138	chr5	8196405	8203226	L1Md_F2	LINE	L1												Intron (ENSMUST00000050166.13/11496, intron 4 of 29)	5	8046078	8069379	23302	1	109552	155248	ENSMUSG00000003161	Sri	sorcin
chr5	12268219	12268935	717	-	470	717	12268384	5	6.04772	4.59034	1.34875	bnd_chr_HA_Zfp92_R1.macs2_peak_304756	chr5	12267664	12268255	RMER19A	LTR	ERVK												Distal Intergenic	5	12383385	12588948	205564	1	108151	-115166	ENSMUSG00000040254	Sema3d	sema domain, immunoglobulin domain (Ig), short basic domain, secreted, (semaphorin) 3D
chr5	12268219	12268935	717	+	470	717	12268384	5	6.04772	4.59034	1.34875	bnd_chr_HA_Zfp92_R1.macs2_peak_304756	chr5	12268255	12269224	L1_Mur3	LINE	L1												Distal Intergenic	5	12383385	12588948	205564	1	108151	-114450	ENSMUSG00000040254	Sema3d	sema domain, immunoglobulin domain (Ig), short basic domain, secreted, (semaphorin) 3D
chr5	13005802	13006978	1177	*	471	1177	13006190	5	6.04772	4.59034	1.34875	bnd_chr_HA_Zfp92_R1.macs2_peak_304890																		Distal Intergenic	5	13125593	13602565	476973	1	20346	-118615	ENSMUSG00000028883	Sema3a	sema domain, immunoglobulin domain (Ig), short basic domain, secreted, (semaphorin) 3A
chr5	20695859	20696717	859	+	472	859	20696539	5	6.04772	4.59034	1.34875	bnd_chr_HA_Zfp92_R1.macs2_peak_306228	chr5	20696250	20696345	MIRc	SINE	MIR												Intron (ENSMUST00000197354.4/50791, intron 21 of 21)	5	20758663	20882124	123462	2	68770	185407	ENSMUSG00000039987	Phtf2	putative homeodomain transcription factor 2
chr5	23423589	23424415	827	+	473	827	23424244	5	6.04772	4.59034	1.34875	bnd_chr_HA_Zfp92_R1.macs2_peak_306668	chr5	23423584	23423738	B2_Mm2	SINE	B2												Intron (ENSMUST00000185943.1/ENSMUST00000185943.1, intron 1 of 6)	5	23431810	23434269	2460	2	269630	9854	ENSMUSG00000073147	5031425E22Rik	RIKEN cDNA 5031425E22 gene
chr5	23423589	23424415	827	+	473	827	23424244	5	6.04772	4.59034	1.34875	bnd_chr_HA_Zfp92_R1.macs2_peak_306668	chr5	23423738	23423776	(TAAA)n	Simple_repeat	Simple_repeat												Intron (ENSMUST00000185943.1/ENSMUST00000185943.1, intron 1 of 6)	5	23431810	23434269	2460	2	269630	9854	ENSMUSG00000073147	5031425E22Rik	RIKEN cDNA 5031425E22 gene
chr5	23423589	23424415	827	+	473	827	23424244	5	6.04772	4.59034	1.34875	bnd_chr_HA_Zfp92_R1.macs2_peak_306668	chr5	23424304	23424402	PB1D9	SINE	Alu												Intron (ENSMUST00000185943.1/ENSMUST00000185943.1, intron 1 of 6)	5	23431810	23434269	2460	2	269630	9854	ENSMUSG00000073147	5031425E22Rik	RIKEN cDNA 5031425E22 gene
chr5	23423589	23424415	827	+	473	827	23424244	5	6.04772	4.59034	1.34875	bnd_chr_HA_Zfp92_R1.macs2_peak_306668	chr5	23424404	23424438	(CAAAA)n	Simple_repeat	Simple_repeat												Intron (ENSMUST00000185943.1/ENSMUST00000185943.1, intron 1 of 6)	5	23431810	23434269	2460	2	269630	9854	ENSMUSG00000073147	5031425E22Rik	RIKEN cDNA 5031425E22 gene
chr5	23423589	23424415	827	+	473	827	23424244	5	6.04772	4.59034	1.34875	bnd_chr_HA_Zfp92_R1.macs2_peak_306668	chr5	23423978	23424152	B3A	SINE	B2												Intron (ENSMUST00000185943.1/ENSMUST00000185943.1, intron 1 of 6)	5	23431810	23434269	2460	2	269630	9854	ENSMUSG00000073147	5031425E22Rik	RIKEN cDNA 5031425E22 gene
chr5	23423589	23424415	827	+	473	827	23424244	5	6.04772	4.59034	1.34875	bnd_chr_HA_Zfp92_R1.macs2_peak_306668	chr5	23423897	23423973	B1_Mur1	SINE	Alu												Intron (ENSMUST00000185943.1/ENSMUST00000185943.1, intron 1 of 6)	5	23431810	23434269	2460	2	269630	9854	ENSMUSG00000073147	5031425E22Rik	RIKEN cDNA 5031425E22 gene
chr5	44929419	44929848	430	+	474	430	44929613	5	6.04772	4.59034	1.34875	bnd_chr_HA_Zfp92_R1.macs2_peak_310227	chr5	44928961	44929849	L1_Mur2	LINE	L1												Distal Intergenic	5	44966200	44978805	12606	1	75783	-36352	ENSMUSG00000062496	4930431F12Rik	RIKEN cDNA 4930431F12 gene
chr5	57530711	57531191	481	+	475	481	57530891	5	6.04772	4.59034	1.34875	bnd_chr_HA_Zfp92_R1.macs2_peak_312606	chr5	57531065	57531205	RSINE1	SINE	B4												Distal Intergenic	5	57570082	57717920	147839	2	319216	186729	ENSMUSG00000097216	4932441J04Rik	RIKEN cDNA 4932441J04 gene
chr5	60638653	60639475	823	*	476	823	60639092	5	6.04772	4.59034	1.34875	bnd_chr_HA_Zfp92_R1.macs2_peak_313240																		Distal Intergenic	5	59963119	59986004	22886	2	71057	-652649	ENSMUSG00000106013	4933402J10Rik	RIKEN cDNA 4933402J10 gene
chr5	71707210	71707829	620	-	477	620	71707470	5	6.04772	4.59034	1.34875	bnd_chr_HA_Zfp92_R1.macs2_peak_315276	chr5	71707121	71707285	URR1A	DNA	hAT-Charlie												Intron (ENSMUST00000199967.4/14400, intron 4 of 7)	5	71569749	71658308	88560	2	14397	-49521	ENSMUSG00000029211	Gabra4	gamma-aminobutyric acid (GABA) A receptor, subunit alpha 4
chr5	74206570	74207199	630	+	478	630	74206869	5	6.04772	4.59034	1.34875	bnd_chr_HA_Zfp92_R1.macs2_peak_315698	chr5	74206647	74206695	L3	LINE	CR1	EM10E0791452	248	74206745	74207011	255,205,0	dELS	dELS	2.48944	enhD	E0791452	EM10E0791452 distal enhancer-like signature	Intron (ENSMUST00000072857.12/212986, intron 8 of 8)	5	74195286	74199481	4196	1	68939	11284	ENSMUSG00000049907	Rasl11b	RAS-like, family 11, member B
chr5	88775283	88776068	786	-	479	786	88775515	5	6.04772	4.59034	1.34875	bnd_chr_HA_Zfp92_R1.macs2_peak_318645	chr5	88775811	88775959	B1_Mur2	SINE	Alu												Intron (ENSMUST00000031311.9/13178, intron 4 of 6)	5	88764996	88783281	18286	1	13178	11072	ENSMUSG00000029366	Dck	deoxycytidine kinase
chr5	88775283	88776068	786	+	479	786	88775515	5	6.04772	4.59034	1.34875	bnd_chr_HA_Zfp92_R1.macs2_peak_318645	chr5	88775450	88775487	(CA)n	Simple_repeat	Simple_repeat												Intron (ENSMUST00000031311.9/13178, intron 4 of 6)	5	88764996	88783281	18286	1	13178	10287	ENSMUSG00000029366	Dck	deoxycytidine kinase
chr5	88775283	88776068	786	-	479	786	88775515	5	6.04772	4.59034	1.34875	bnd_chr_HA_Zfp92_R1.macs2_peak_318645	chr5	88775594	88775701	B4A	SINE	B4												Intron (ENSMUST00000031311.9/13178, intron 4 of 6)	5	88764996	88783281	18286	1	13178	11072	ENSMUSG00000029366	Dck	deoxycytidine kinase
chr5	89633256	89634823	1568	+	480	1568	89634616	5	6.04772	4.59034	1.34875	bnd_chr_HA_Zfp92_R1.macs2_peak_318783	chr5	89634257	89634297	AT_rich	Low_complexity	Low_complexity												Distal Intergenic	5	89527429	89583740	56312	1	104443	105827	ENSMUSG00000035528	Npffr2	neuropeptide FF receptor 2
chr5	100327538	100328995	1458	+	481	1458	100328304	5	5.98712	4.56394	1.34875	bnd_chr_HA_Zfp92_R1.macs2_peak_320256	chr5	100327251	100327589	GA-rich	Low_complexity	Low_complexity												Intron (ENSMUST00000150506.1/ENSMUST00000150506.1, intron 1 of 4)	5	100361649	100416234	54586	2	69162	87239	ENSMUSG00000035325	Sec31a	Sec31 homolog A (S. cerevisiae)
chr5	104570785	104571265	481	-	482	481	104571051	5	6.04772	4.59034	1.34875	bnd_chr_HA_Zfp92_R1.macs2_peak_320947	chr5	104570808	104571028	ORR1A3	LTR	ERVL-MaLR	EM10E0796099	230	104570703	104571041	255,205,0	dELS	dELS	2.30768	enhD	E0796099	EM10E0796099 distal enhancer-like signature	Distal Intergenic	5	104525735	104554207	28473	1	100662	45530
chr5	104570785	104571265	481	+	482	481	104571051	5	6.04772	4.59034	1.34875	bnd_chr_HA_Zfp92_R1.macs2_peak_320947	chr5	104571264	104571570	RMER13A	LTR	ERVK	EM10E0796099	230	104570703	104571041	255,205,0	dELS	dELS	2.30768	enhD	E0796099	EM10E0796099 distal enhancer-like signature	Distal Intergenic	5	104525735	104554207	28473	1	100662	45050
chr5	108566648	108568304	1657	*	483	1657	108568144	5	5.98712	4.56394	1.34875	bnd_chr_HA_Zfp92_R1.macs2_peak_321686																		Distal Intergenic	5	108518554	108550024	31471	2	12889	-16624	ENSMUSG00000033615	Cplx1	complexin 1
chr5	126019890	126020260	371	+	484	371	126020063	5	6.04772	4.59034	1.34875	bnd_chr_HA_Zfp92_R1.macs2_peak_324696	chr5	126020165	126020556	RMER17B	LTR	ERVK												Distal Intergenic	5	125531774	125792583	260810	1	208151	488116	ENSMUSG00000070498	Tmem132b	transmembrane protein 132B
chr5	140751648	140752151	504	*	485	504	140751885	5	6.04772	4.59034	1.34875	bnd_chr_HA_Zfp92_R1.macs2_peak_327301																		Exon (ENSMUST00000060918.10/231842, exon 8 of 8)	5	140724127	140761439	37313	1	231842	27521	ENSMUSG00000050022	Amz1	archaelysin family metallopeptidase 1
chr5	146601625	146602076	452	-	486	452	146601968	5	6.04772	4.59034	1.34875	bnd_chr_HA_Zfp92_R1.macs2_peak_328327	chr5	146601659	146602051	ORR1C1	LTR	ERVL-MaLR												Distal Intergenic	5	146582398	146585239	2842	2	14738	-16837	ENSMUSG00000041468	Gpr12	G-protein coupled receptor 12
chr5	150719377	150720015	639	-	487	639	150719559	5	6.04772	4.59034	1.34875	bnd_chr_HA_Zfp92_R1.macs2_peak_328972	chr5	150719548	150719663	PB1D10	SINE	Alu												Exon (ENSMUST00000202170.3/100710, exon 3 of 35)	5	150673739	150810690	136952	1	100710	46276	ENSMUSG00000034021	Pds5b	PDS5 cohesin associated factor B
chr5	150719377	150720015	639	+	487	639	150719559	5	6.04772	4.59034	1.34875	bnd_chr_HA_Zfp92_R1.macs2_peak_328972	chr5	150719318	150719514	URR1B	DNA	hAT-Charlie												Exon (ENSMUST00000202170.3/100710, exon 3 of 35)	5	150673739	150810690	136952	1	100710	45638	ENSMUSG00000034021	Pds5b	PDS5 cohesin associated factor B
chr6	13505416	13506339	924	+	488	924	13505886	5	6.04772	4.59034	1.34875	bnd_chr_HA_Zfp92_R1.macs2_peak_331102	chr6	13505363	13506277	L1_Mus4	LINE	L1												Distal Intergenic	6	13413337	13415996	2660	1	69413	92079	ENSMUSG00000101894	1700016P04Rik	RIKEN cDNA 1700016P04 gene
chr6	25931135	25931771	637	+	489	637	25931383	5	6.04772	4.59034	1.34875	bnd_chr_HA_Zfp92_R1.macs2_peak_333405	chr6	25931048	25931139	B1_Mus1	SINE	Alu	EM10E0815009	265	25931733	25931976	255,167,0	pELS	pELS	2.65827	enhP	E0815009	EM10E0815009 proximal enhancer-like signature	Promoter (<=1kb)	6	25931426	25977227	45802	1	626904	0	ENSMUSG00000106799	Gm20756	predicted gene, 20756
chr6	25931135	25931771	637	+	489	637	25931383	5	6.04772	4.59034	1.34875	bnd_chr_HA_Zfp92_R1.macs2_peak_333405	chr6	25931048	25931139	B1_Mus1	SINE	Alu	EM10E0815008	421	25931124	25931472	255,0,0	PLS	PLS	4.21908	prom	E0815008	EM10E0815008 promoter-like signature	Promoter (<=1kb)	6	25931426	25977227	45802	1	626904	0	ENSMUSG00000106799	Gm20756	predicted gene, 20756
chr6	25931135	25931771	637	+	489	637	25931383	5	6.04772	4.59034	1.34875	bnd_chr_HA_Zfp92_R1.macs2_peak_333405	chr6	25931139	25931543	RLTR44B	LTR	ERVK	EM10E0815009	265	25931733	25931976	255,167,0	pELS	pELS	2.65827	enhP	E0815009	EM10E0815009 proximal enhancer-like signature	Promoter (<=1kb)	6	25931426	25977227	45802	1	626904	0	ENSMUSG00000106799	Gm20756	predicted gene, 20756
chr6	25931135	25931771	637	+	489	637	25931383	5	6.04772	4.59034	1.34875	bnd_chr_HA_Zfp92_R1.macs2_peak_333405	chr6	25931139	25931543	RLTR44B	LTR	ERVK	EM10E0815008	421	25931124	25931472	255,0,0	PLS	PLS	4.21908	prom	E0815008	EM10E0815008 promoter-like signature	Promoter (<=1kb)	6	25931426	25977227	45802	1	626904	0	ENSMUSG00000106799	Gm20756	predicted gene, 20756
chr6	25931135	25931771	637	+	489	637	25931383	5	6.04772	4.59034	1.34875	bnd_chr_HA_Zfp92_R1.macs2_peak_333405	chr6	25931681	25932219	RLTR44-int	LTR	ERVK	EM10E0815009	265	25931733	25931976	255,167,0	pELS	pELS	2.65827	enhP	E0815009	EM10E0815009 proximal enhancer-like signature	Promoter (<=1kb)	6	25931426	25977227	45802	1	626904	0	ENSMUSG00000106799	Gm20756	predicted gene, 20756
chr6	25931135	25931771	637	+	489	637	25931383	5	6.04772	4.59034	1.34875	bnd_chr_HA_Zfp92_R1.macs2_peak_333405	chr6	25931681	25932219	RLTR44-int	LTR	ERVK	EM10E0815008	421	25931124	25931472	255,0,0	PLS	PLS	4.21908	prom	E0815008	EM10E0815008 promoter-like signature	Promoter (<=1kb)	6	25931426	25977227	45802	1	626904	0	ENSMUSG00000106799	Gm20756	predicted gene, 20756
chr6	25931135	25931771	637	+	489	637	25931383	5	6.04772	4.59034	1.34875	bnd_chr_HA_Zfp92_R1.macs2_peak_333405	chr6	25931546	25931658	RLTR44-int	LTR	ERVK	EM10E0815009	265	25931733	25931976	255,167,0	pELS	pELS	2.65827	enhP	E0815009	EM10E0815009 proximal enhancer-like signature	Promoter (<=1kb)	6	25931426	25977227	45802	1	626904	0	ENSMUSG00000106799	Gm20756	predicted gene, 20756
chr6	25931135	25931771	637	+	489	637	25931383	5	6.04772	4.59034	1.34875	bnd_chr_HA_Zfp92_R1.macs2_peak_333405	chr6	25931546	25931658	RLTR44-int	LTR	ERVK	EM10E0815008	421	25931124	25931472	255,0,0	PLS	PLS	4.21908	prom	E0815008	EM10E0815008 promoter-like signature	Promoter (<=1kb)	6	25931426	25977227	45802	1	626904	0	ENSMUSG00000106799	Gm20756	predicted gene, 20756
chr6	33910078	33910586	509	+	490	509	33910397	5	6.04772	4.59034	1.34875	bnd_chr_HA_Zfp92_R1.macs2_peak_334852	chr6	33910007	33910097	RSINE1	SINE	B4												Exon (ENSMUST00000052266.14/20336, exon 15 of 18)	6	34029448	34134034	104587	1	74354	-118862	ENSMUSG00000056215	Lrguk	leucine-rich repeats and guanylate kinase domain containing
chr6	33910078	33910586	509	+	490	509	33910397	5	6.04772	4.59034	1.34875	bnd_chr_HA_Zfp92_R1.macs2_peak_334852	chr6	33910097	33910198	Lx3_Mus	LINE	L1												Exon (ENSMUST00000052266.14/20336, exon 15 of 18)	6	34029448	34134034	104587	1	74354	-118862	ENSMUSG00000056215	Lrguk	leucine-rich repeats and guanylate kinase domain containing
chr6	33910078	33910586	509	+	490	509	33910397	5	6.04772	4.59034	1.34875	bnd_chr_HA_Zfp92_R1.macs2_peak_334852	chr6	33910198	33910302	RSINE1	SINE	B4												Exon (ENSMUST00000052266.14/20336, exon 15 of 18)	6	34029448	34134034	104587	1	74354	-118862	ENSMUSG00000056215	Lrguk	leucine-rich repeats and guanylate kinase domain containing
chr6	34623646	34624944	1299	+	491	1299	34624046	5	6.04772	4.59034	1.34875	bnd_chr_HA_Zfp92_R1.macs2_peak_334967	chr6	34624224	34624582	ORR1F	LTR	ERVL-MaLR	EM10E0817001	349	34624651	34624876	255,205,0	dELS	dELS	3.49002	enhD	E0817001	EM10E0817001 distal enhancer-like signature	Intron (ENSMUST00000079391.9/109624, intron 1 of 13)	6	34598500	34775473	176974	1	109624	25146	ENSMUSG00000029761	Cald1	caldesmon 1
chr6	34623646	34624944	1299	+	491	1299	34624046	5	6.04772	4.59034	1.34875	bnd_chr_HA_Zfp92_R1.macs2_peak_334967	chr6	34624224	34624582	ORR1F	LTR	ERVL-MaLR	EM10E0817000	330	34623366	34623708	255,205,0	dELS	dELS	3.30769	enhD	E0817000	EM10E0817000 distal enhancer-like signature	Intron (ENSMUST00000079391.9/109624, intron 1 of 13)	6	34598500	34775473	176974	1	109624	25146	ENSMUSG00000029761	Cald1	caldesmon 1
chr6	47781412	47781885	474	+	492	474	47781720	5	5.98712	4.56394	1.34875	bnd_chr_HA_Zfp92_R1.macs2_peak_337351	chr6	47781623	47781724	HY3	scRNA	scRNA	EM10E0819111	385	47781538	47781752	255,0,0	PLS,CTCF-bound	PLS	3.85557	prom	E0819111	EM10E0819111 promoter-like signature	Exon (ENSMUST00000083011.1/ENSMUST00000083011.1, exon 1 of 1)	6	47803576	47803652	77	2	735289	21767	ENSMUSG00000076060	Mir704	microRNA 704
chr6	47781412	47781885	474	+	492	474	47781720	5	5.98712	4.56394	1.34875	bnd_chr_HA_Zfp92_R1.macs2_peak_337351	chr6	47781623	47781724	HY3	scRNA	scRNA	EM10E0819112	319	47781757	47781998	255,167,0	pELS	pELS	3.19904	enhP	E0819112	EM10E0819112 proximal enhancer-like signature	Exon (ENSMUST00000083011.1/ENSMUST00000083011.1, exon 1 of 1)	6	47803576	47803652	77	2	735289	21767	ENSMUSG00000076060	Mir704	microRNA 704
chr6	47781412	47781885	474	+	492	474	47781720	5	5.98712	4.56394	1.34875	bnd_chr_HA_Zfp92_R1.macs2_peak_337351	chr6	47781623	47781724	HY3	scRNA	scRNA	EM10E0819110	413	47781312	47781482	255,167,0	pELS	pELS	4.13954	enhP	E0819110	EM10E0819110 proximal enhancer-like signature	Exon (ENSMUST00000083011.1/ENSMUST00000083011.1, exon 1 of 1)	6	47803576	47803652	77	2	735289	21767	ENSMUSG00000076060	Mir704	microRNA 704
chr6	57764919	57766006	1088	+	493	1088	57765688	5	6.04772	4.59034	1.34875	bnd_chr_HA_Zfp92_R1.macs2_peak_339045	chr6	57765806	57766011	L1_Mur2	LINE	L1	EM10E0822251	392	57765552	57765773	255,205,0	dELS	dELS	3.92463	enhD	E0822251	EM10E0822251 distal enhancer-like signature	Intron (ENSMUST00000127485.7/232023, intron 3 of 4)	6	57727807	57825159	97353	2	232023	59153	ENSMUSG00000037788	Vopp1	vesicular, overexpressed in cancer, prosurvival protein 1
chr6	57764919	57766006	1088	+	493	1088	57765688	5	6.04772	4.59034	1.34875	bnd_chr_HA_Zfp92_R1.macs2_peak_339045	chr6	57765806	57766011	L1_Mur2	LINE	L1	EM10E0822250	293	57765168	57765400	255,205,0	dELS	dELS	2.93327	enhD	E0822250	EM10E0822250 distal enhancer-like signature	Intron (ENSMUST00000127485.7/232023, intron 3 of 4)	6	57727807	57825159	97353	2	232023	59153	ENSMUSG00000037788	Vopp1	vesicular, overexpressed in cancer, prosurvival protein 1
chr6	57764919	57766006	1088	-	493	1088	57765688	5	6.04772	4.59034	1.34875	bnd_chr_HA_Zfp92_R1.macs2_peak_339045	chr6	57764860	57765009	B1F	SINE	Alu	EM10E0822251	392	57765552	57765773	255,205,0	dELS	dELS	3.92463	enhD	E0822251	EM10E0822251 distal enhancer-like signature	Intron (ENSMUST00000127485.7/232023, intron 3 of 4)	6	57727807	57825159	97353	2	232023	60240	ENSMUSG00000037788	Vopp1	vesicular, overexpressed in cancer, prosurvival protein 1
chr6	57764919	57766006	1088	-	493	1088	57765688	5	6.04772	4.59034	1.34875	bnd_chr_HA_Zfp92_R1.macs2_peak_339045	chr6	57764860	57765009	B1F	SINE	Alu	EM10E0822250	293	57765168	57765400	255,205,0	dELS	dELS	2.93327	enhD	E0822250	EM10E0822250 distal enhancer-like signature	Intron (ENSMUST00000127485.7/232023, intron 3 of 4)	6	57727807	57825159	97353	2	232023	60240	ENSMUSG00000037788	Vopp1	vesicular, overexpressed in cancer, prosurvival protein 1
chr6	59147022	59147285	264	-	494	264	59147118	5	6.04772	4.59034	1.34875	bnd_chr_HA_Zfp92_R1.macs2_peak_339317	chr6	59147206	59147316	Tigger5	DNA	TcMar-Tigger												Distal Intergenic	6	59208870	59212033	3164	1	68140	-61848	ENSMUSG00000049232	Tigd2	tigger transposable element derived 2
chr6	70493789	70494143	355	*	495	355	70493906	5	6.04772	4.59034	1.34875	bnd_chr_HA_Zfp92_R1.macs2_peak_341471																		Distal Intergenic	6	70765720	70792232	26513	2	19895	298089	ENSMUSG00000053604	Rpia	ribose 5-phosphate isomerase A
chr6	94451150	94451609	460	-	496	460	94451468	5	6.04772	4.59034	1.34875	bnd_chr_HA_Zfp92_R1.macs2_peak_345758	chr6	94451551	94451700	Lx8b	LINE	L1												Distal Intergenic	6	94500331	94604672	104342	1	67582	-49181	ENSMUSG00000045100	Slc25a26	solute carrier family 25 (mitochondrial carrier, phosphate carrier), member 26
chr6	94451150	94451609	460	-	496	460	94451468	5	6.04772	4.59034	1.34875	bnd_chr_HA_Zfp92_R1.macs2_peak_345758	chr6	94450715	94451221	Lx8b	LINE	L1												Distal Intergenic	6	94500331	94604672	104342	1	67582	-49181	ENSMUSG00000045100	Slc25a26	solute carrier family 25 (mitochondrial carrier, phosphate carrier), member 26
chr6	94451150	94451609	460	+	496	460	94451468	5	6.04772	4.59034	1.34875	bnd_chr_HA_Zfp92_R1.macs2_peak_345758	chr6	94451221	94451551	IAPEY3_LTR	LTR	ERVK												Distal Intergenic	6	94500331	94604672	104342	1	67582	-48722	ENSMUSG00000045100	Slc25a26	solute carrier family 25 (mitochondrial carrier, phosphate carrier), member 26
chr6	113523980	113524570	591	+	497	591	113524279	5	6.04772	4.59034	1.34875	bnd_chr_HA_Zfp92_R1.macs2_peak_349131	chr6	113523829	113524037	B3	SINE	B2												Intron (ENSMUST00000032425.6/66087, intron 1 of 7)	6	113514874	113531652	16779	2	66087	7082	ENSMUSG00000030286	Emc3	ER membrane protein complex subunit 3
chr6	113523980	113524570	591	-	497	591	113524279	5	6.04772	4.59034	1.34875	bnd_chr_HA_Zfp92_R1.macs2_peak_349131	chr6	113524094	113524213	PB1D9	SINE	Alu												Intron (ENSMUST00000032425.6/66087, intron 1 of 7)	6	113514874	113531652	16779	2	66087	7672	ENSMUSG00000030286	Emc3	ER membrane protein complex subunit 3
chr6	113523980	113524570	591	+	497	591	113524279	5	6.04772	4.59034	1.34875	bnd_chr_HA_Zfp92_R1.macs2_peak_349131	chr6	113524215	113524266	MIRc	SINE	MIR												Intron (ENSMUST00000032425.6/66087, intron 1 of 7)	6	113514874	113531652	16779	2	66087	7082	ENSMUSG00000030286	Emc3	ER membrane protein complex subunit 3
chr6	113523980	113524570	591	+	497	591	113524279	5	6.04772	4.59034	1.34875	bnd_chr_HA_Zfp92_R1.macs2_peak_349131	chr6	113524403	113524515	ID_B1	SINE	B4												Intron (ENSMUST00000032425.6/66087, intron 1 of 7)	6	113514874	113531652	16779	2	66087	7082	ENSMUSG00000030286	Emc3	ER membrane protein complex subunit 3
chr6	122963696	122964008	313	+	498	313	122963888	5	6.04772	4.59034	1.34875	bnd_chr_HA_Zfp92_R1.macs2_peak_350701	chr6	122963911	122963998	(CCAA)n	Simple_repeat	Simple_repeat												Intron (ENSMUST00000117173.7/73149, intron 3 of 6)	6	122952515	122969875	17361	1	73149	11181	ENSMUSG00000043832	Clec4a3	C-type lectin domain family 4, member a3
chr6	128789704	128790173	470	*	499	470	128789952	5	6.04772	4.59034	1.34875	bnd_chr_HA_Zfp92_R1.macs2_peak_351705																		Intron (ENSMUST00000204394.2/17059, intron 3 of 5)	6	128778485	128826252	47768	2	17059	36079	ENSMUSG00000030325	Klrb1c	killer cell lectin-like receptor subfamily B member 1C
chr6	136613063	136614487	1425	+	500	1425	136614250	5	5.98712	4.56394	1.34875	bnd_chr_HA_Zfp92_R1.macs2_peak_353072	chr6	136613060	136613104	GA-rich	Low_complexity	Low_complexity	EM10E0837597	328	136614150	136614500	255,205,0	dELS,CTCF-bound	dELS	3.28087	enhD	E0837597	EM10E0837597 distal enhancer-like signature	Exon (ENSMUST00000032336.6/66857, exon 9 of 11)	6	136612070	136661928	49859	2	66857	47441	ENSMUSG00000030214	Plbd1	phospholipase B domain containing 1
chr6	136613063	136614487	1425	-	500	1425	136614250	5	5.98712	4.56394	1.34875	bnd_chr_HA_Zfp92_R1.macs2_peak_353072	chr6	136613431	136613587	RSINE1	SINE	B4	EM10E0837597	328	136614150	136614500	255,205,0	dELS,CTCF-bound	dELS	3.28087	enhD	E0837597	EM10E0837597 distal enhancer-like signature	Exon (ENSMUST00000032336.6/66857, exon 9 of 11)	6	136612070	136661928	49859	2	66857	48865	ENSMUSG00000030214	Plbd1	phospholipase B domain containing 1

## Sheet: TE enrichment in ZFP92 peaks
TE enrichment analysis of ZFP92 CUT&RUN pewaks based on RepeatMasker annotations
Highlighted are repeat categories present in > 1% of ZFP92 CUT&RUN peaks
TEs are in bold
Enrichment in ZFP92-bound peaks by repeat class					Enrichment in ZFP92-bound peaks by repeat family					Genome coverage per repeat class					Genome coverage per repeat family
repClass	pct_genome_coverage	pct_cutandrun	FC (cnr / genome_)		repFamily	pct_genome_coverage	pct_cutandrun	FC (cnr / genome_)		repClass	pct_genome_coverage	bp_length	frequency		repFamily	pct_genome_coverage	bp_length	frequency
LINE	0.206587	0.169363	0.81981		L1	0.201669	0.15509	0.769035		LINE	20.6587	562950937	1015000		L1	20.1669	549547659	927817
LTR	0.121741	0.166508	1.36772		ERVK	0.0502856	0.0532826	1.0596		LTR	12.1741	331745501	1007570		ERVK	5.02856	137028205	333363
SINE	0.0789344	0.409134	5.18322		ERVL-MaLR	0.0465533	0.076118	1.63507		SINE	7.89344	215096154	1600329		ERVL-MaLR	4.65533	126857738	468543
Simple_repeat	0.0226422	0.14177	6.2613		Alu	0.0259676	0.214082	8.24418		Simple_repeat	2.26422	61700066	1060618		Alu	2.59676	70761777	601652
DNA	0.0110863	0.0247383	2.23144		B2	0.0229956	0.05804	2.52396		DNA	1.10863	30210087	167798		B2	2.29956	62663021	390816
Low_complexity	0.00762254	0.0627973	8.23837		B4	0.022644	0.104662	4.62208		Low_complexity	0.762254	20771421	391913		B4	2.2644	61704845	413672
Other	0.00296482	0.00570885	1.92553		Simple_repeat	0.0226422	0.14177	6.2613		Other	0.296482	8079128	19450		Simple_repeat	2.26422	61700066	1060618
Satellite	0.00195486	0.00285442	1.46017		ERVL	0.0124111	0.0228354	1.83992		Satellite	0.195486	5326990	38373		ERVL	1.24111	33820165	122213
Unknown	0.00101759	0	0		ERV1	0.0119759	0.0142721	1.19174		Unknown	0.101759	2772930	9808		ERV1	1.19759	32634290	74874
scRNA	0.000253827	0.0038059	14.9941		Low_complexity	0.00762254	0.0627973	8.23837		scRNA	0.0253827	691679	8656		Low_complexity	0.762254	20771421	391913
tRNA	0.00011218	0.000951475	8.48169		hAT-Charlie	0.00697855	0.0161751	2.31783		tRNA	0.011218	305690	4964		hAT-Charlie	0.697855	19016546	108803
snRNA	9.60928e-05	0.000951475	9.90162		MIR	0.00548996	0.0171265	3.11961		snRNA	0.00960928	261853	3154		MIR	0.548996	14960151	124311
Retroposon	8.8269e-05	0	0		L2	0.00410276	0.0114177	2.78293		Retroposon	0.0088269	240533	565		L2	0.410276	11180017	70229
LTR?	7.42411e-05	0	0		Other	0.00296482	0.00570885	1.92553		LTR?	0.00742411	202307	970		Other	0.296482	8079128	19450
rRNA	6.42672e-05	0.00285442	44.415		TcMar-Tigger	0.00257493	0.00666032	2.58661		rRNA	0.00642672	175128	1608		TcMar-Tigger	0.257493	7016672	35844
DNA?	5.63072e-05	0	0		Satellite	0.00195478	0.00285442	1.46023		DNA?	0.00563072	153437	1062		Satellite	0.195478	5326765	38369
RNA	4.35039e-05	0	0		ID	0.00170716	0.0133206	7.80282		RNA	0.00435039	118548	691		ID	0.170716	4652007	66438
RC	2.4727e-05	0	0		Unknown	0.000866203	0	0		RC	0.0024727	67381	349		Unknown	0.0866203	2360402	6939
srpRNA	1.78106e-05	0.0076118	427.374		CR1	0.000677693	0.00285442	4.21197		srpRNA	0.00178106	48534	468		CR1	0.0677693	1846714	14586
SINE?	1.10936e-05	0	0		hAT-Tip100	0.000677282	0.000951475	1.40484		SINE?	0.00110936	30230	274		hAT-Tip100	0.0677282	1845593	9768
RC?	4.17505e-06	0	0		hAT-Blackjack	0.000312069	0.000951475	3.04892		RC?	0.000417505	11377	77		hAT-Blackjack	0.0312069	850389	4673
LINE?	2.99743e-06	0	0		scRNA	0.000253827	0.0038059	14.9941		LINE?	0.000299743	8168	42		scRNA	0.0253827	691679	8656
					ERVK?	0.00023915	0	0		bp_coverage = sum(genoEnd-genoStart) (summed per unique repClass)					ERVK?	0.023915	651683	4321
					tRNA	0.000179288	0.00285442	15.9209		genome_coverage = bp_coverage/2.725*1000000000 (genome length) *100					tRNA	0.0179288	488560	6618
					Y-chromosome	0.000151386	0	0		freq = frequency of unique repClass values					Y-chromosome	0.0151386	412528	2869
					TcMar-Tc2	0.000130795	0	0							TcMar-Tc2	0.0130795	356416	1828
					Gypsy	0.000122193	0	0							Gypsy	0.0122193	332977	1914
					RTE-X	0.000114607	0	0							RTE-X	0.0114607	312304	1749
					snRNA	9.60928e-05	0.000951475	9.90162							snRNA	0.00960928	261853	3154
					hAT	9.04914e-05	0	0							hAT	0.00904914	246589	1979
					L1-dep?	8.8269e-05	0	0							L1-dep?	0.0088269	240533	565
					TcMar-Mariner	8.37284e-05	0	0							TcMar-Mariner	0.00837284	228160	1108
					LTR?	7.42411e-05	0	0							LTR?	0.00742411	202307	970
					rRNA	6.42672e-05	0.00285442	44.415							rRNA	0.00642672	175128	1608
					Deu	5.97251e-05	0	0							Deu	0.00597251	162751	1702
					DNA?	5.57919e-05	0.000951475	17.054							DNA?	0.00557919	152033	1054
					LTR	5.37626e-05	0	0							LTR	0.00537626	146503	839
					Gypsy?	5.09431e-05	0	0							Gypsy?	0.00509431	138820	837
					DNA	5.0924e-05	0	0							DNA	0.0050924	138768	1044
					TcMar?	5.07831e-05	0	0							TcMar?	0.00507831	138384	703
					RNA	4.35039e-05	0	0							RNA	0.00435039	118548	691
					ERVL?	4.20569e-05	0	0							ERVL?	0.00420569	114605	548
					MULE-MuDR	4.04026e-05	0	0							MULE-MuDR	0.00404026	110097	587
					hAT?	3.97835e-05	0	0							hAT?	0.00397835	108410	590
					Helitron	2.46378e-05	0	0							Helitron	0.00246378	67138	348
					PiggyBac	1.83758e-05	0	0							PiggyBac	0.00183758	50074	209
					srpRNA	1.78106e-05	0.0076118	427.374							srpRNA	0.00178106	48534	468
					MuDR	1.27534e-05	0	0							MuDR	0.00127534	34753	153
					RTE-BovB	1.22756e-05	0	0							RTE-BovB	0.00122756	33451	398
					SINE?	1.10936e-05	0	0							SINE?	0.00110936	30230	274
					Dong-R4	9.15596e-06	0	0							Dong-R4	0.000915596	24950	141
					PiggyBac?	8.6855e-06	0	0							PiggyBac?	0.00086855	23668	141
					ERV1?	7.52844e-06	0	0							ERV1?	0.000752844	20515	118
					hAT-Tip100?	5.53174e-06	0	0							hAT-Tip100?	0.000553174	15074	115
					hAT-Ac	5.30165e-06	0	0							hAT-Ac	0.000530165	14447	138
					Helitron?	4.26422e-06	0	0							Helitron?	0.000426422	11620	78
					Penelope?	2.99743e-06	0	0							Penelope?	0.000299743	8168	42
					TcMar	2.99046e-06	0	0							TcMar	0.000299046	8149	52
					tRNA-RTE	1.4422e-06	0	0							tRNA-RTE	0.00014422	3930	34
					L1?	1.4367e-06	0	0							L1?	0.00014367	3915	52
					5S-Deu-L2	1.25468e-06	0	0							5S-Deu-L2	0.000125468	3419	36
					TcMar-Pogo	9.91193e-07	0	0							TcMar-Pogo	9.91193e-05	2701	21
					hAT-Tag1	9.03853e-07	0	0							hAT-Tag1	9.03853e-05	2463	19
					tRNA-Deu	5.07523e-07	0	0							tRNA-Deu	5.07523e-05	1383	14
					Penelope	4.85872e-07	0	0							Penelope	4.85872e-05	1324	19
					PIF-Harbinger	4.85505e-07	0	0							PIF-Harbinger	4.85505e-05	1323	11
					Kolobok	3.05321e-07	0	0							Kolobok	3.05321e-05	832	5
					TcMar-Tc1	2.71193e-07	0	0							TcMar-Tc1	2.71193e-05	739	7
					I-Jockey	2.21284e-07	0	0							I-Jockey	2.21284e-05	603	9
					Merlin	2.13211e-07	0	0							Merlin	2.13211e-05	581	4
					Crypton-A?	1.72477e-07	0	0							Crypton-A?	1.72477e-05	470	2
					centr	8.25688e-08	0	0							centr	8.25688e-06	225	4
					Crypton	7.08257e-08	0	0							Crypton	7.08257e-06	193	2
															bp_coverage = sum(genoEnd-genoStart) (summed per unique repClass)
															genome_coverage = bp_coverage/2.725*1000000000 (genome length) *100
															freq = frequency of unique repClass values

## Sheet: ZFP92 motif occurence in TEs
ZFP92 motif	TE sequences						Motif			score	p-value	q-value	matched_sequence
	Chromosome	start	stop	Type	Class	Family	start	stop	strand								FIMO version 5.5.1, (Release date: Sun Jan 29 10:33:12 2023 -0800)
ATCCCAGCACTTGGGAGGCWGAGGCAGG	chr10	115764264	115764410	B1_Mus2	SINE	Alu	28	55	+	49.2237	5.51e-18	1.51e-13	atcccagcacttgggaggcagaggcagg				Find motif occurrences in sequence data.
ATCCCAGCACTTGGGAGGCWGAGGCAGG	chr11	106127774	106127921	B1_Mus1	SINE	Alu	28	55	+	49.2237	5.51e-18	1.51e-13	atcccagcacttgggaggcagaggcagg				For further information on how to interpret these results please access https://meme-suite.org/meme/doc/fimo-output-format.html.
ATCCCAGCACTTGGGAGGCWGAGGCAGG	chr11	40676079	40676221	B1_Mus1	SINE	Alu	88	115	-	49.2237	5.51e-18	1.51e-13	ATCCCAGCACTTGGGAGGCAGAGGCAGG				To get a copy of the FIMO software please access https://meme-suite.org
ATCCCAGCACTTGGGAGGCWGAGGCAGG	chr14	13929231	13929371	B1_Mus2	SINE	Alu	86	113	-	49.2237	5.51e-18	1.51e-13	ATCCCAGCACTTGGGAGGCAGAGGCAGG
ATCCCAGCACTTGGGAGGCWGAGGCAGG	chr15	25645102	25645249	B1_Mus2	SINE	Alu	28	55	+	49.2237	5.51e-18	1.51e-13	atcccagcacttgggaggcagaggcagg				If you use FIMO in your research, please cite the following paper:
ATCCCAGCACTTGGGAGGCWGAGGCAGG	chr15	38467724	38467869	B1_Mus1	SINE	Alu	91	118	-	49.2237	5.51e-18	1.51e-13	ATCCCAGCACTTGGGAGGCAGAGGCAGG				Charles E. Grant, Timothy L. Bailey, and William Stafford Noble, "FIMO: Scanning for occurrences of a given motif", Bioinformatics, 27(7):1017-1018, 2011. [full text]
ATCCCAGCACTTGGGAGGCWGAGGCAGG	chr16	15642716	15642861	B1_Mus1	SINE	Alu	91	118	-	49.2237	5.51e-18	1.51e-13	ATCCCAGCACTTGGGAGGCAGAGGCAGG
ATCCCAGCACTTGGGAGGCWGAGGCAGG	chr17	71459015	71459155	B1_Mus1	SINE	Alu	22	49	+	49.2237	5.51e-18	1.51e-13	atcccagcacttgggaggcagaggcagg
ATCCCAGCACTTGGGAGGCWGAGGCAGG	chr17	63654983	63655130	B1_Mus2	SINE	Alu	93	120	-	49.2237	5.51e-18	1.51e-13	ATCCCAGCACTTGGGAGGCAGAGGCAGG
ATCCCAGCACTTGGGAGGCWGAGGCAGG	chr2	120546640	120546787	B1_Mus2	SINE	Alu	28	55	+	49.2237	5.51e-18	1.51e-13	atcccagcacttgggaggcagaggcagg				DATABASE AND MOTIFS
ATCCCAGCACTTGGGAGGCWGAGGCAGG	chr2	130105024	130105172	B1_Mus1	SINE	Alu	29	56	+	49.2237	5.51e-18	1.51e-13	atcccagcacttgggaggcagaggcagg
ATCCCAGCACTTGGGAGGCWGAGGCAGG	chr3	149317411	149317548	B1_Mus1	SINE	Alu	28	55	+	49.2237	5.51e-18	1.51e-13	atcccagcacttgggaggcagaggcagg
ATCCCAGCACTTGGGAGGCWGAGGCAGG	chr4	132065464	132065610	B1_Mus1	SINE	Alu	28	55	+	49.2237	5.51e-18	1.51e-13	atcccagcacttgggaggcagaggcagg				DATABASE TE_within_peaks.bed.fa
ATCCCAGCACTTGGGAGGCWGAGGCAGG	chr6	72269871	72270015	B1_Mus2	SINE	Alu	28	55	+	49.2237	5.51e-18	1.51e-13	atcccagcacttgggaggcagaggcagg				Database contains 986 sequences, 278159 residues
ATCCCAGCACTTGGGAGGCWGAGGCAGG	chr6	119456564	119456712	B1_Mus2	SINE	Alu	94	121	-	49.2237	5.51e-18	1.51e-13	ATCCCAGCACTTGGGAGGCAGAGGCAGG
ATCCCAGCACTTGGGAGGCWGAGGCAGG	chr6	120073801	120073948	B1_Mus2	SINE	Alu	93	120	-	49.2237	5.51e-18	1.51e-13	ATCCCAGCACTTGGGAGGCAGAGGCAGG				MOTIFS motifs.meme (DNA)
ATCCCAGCACTTGGGAGGCWGAGGCAGG	chr7	46798626	46798749	PB1D10	SINE	Alu	69	96	-	49.2237	5.51e-18	1.51e-13	ATCCCAGCACTTGGGAGGCAGAGGCAGG
ATCCCAGCACTTGGGAGGCWGAGGCAGG	chr8	111232454	111232601	B1_Mus2	SINE	Alu	28	55	+	49.2237	5.51e-18	1.51e-13	atcccagcacttgggaggcagaggcagg				MOTIF	WIDTH	BEST POSSIBLE MATCH
ATCCCAGCACTTGGGAGGCWGAGGCAGG	chr1	103615786	103615927	B1_Mm	SINE	Alu	87	114	-	48.4868	1.55e-17	3.07e-13	ATCCCAGCACTCGGGAGGCAGAGGCAGG				ATCCCAGCACTTGGGAGGCWGAGGCAGG	28	ATCCCAGCACTTGGGAGGCAGAGGCAGG
ATCCCAGCACTTGGGAGGCWGAGGCAGG	chr13	10546560	10546707	B1_Mus2	SINE	Alu	28	55	+	48.4868	1.55e-17	3.07e-13	atcccagcactcgggaggcagaggcagg
ATCCCAGCACTTGGGAGGCWGAGGCAGG	chr15	80924640	80924787	B1_Mus2	SINE	Alu	28	55	+	48.4868	1.55e-17	3.07e-13	atcccagcactcgggaggcagaggcagg				Random model letter frequencies (--nrdb--):
ATCCCAGCACTTGGGAGGCWGAGGCAGG	chr16	15642354	15642501	B1_Mus2	SINE	Alu	93	120	-	48.4868	1.55e-17	3.07e-13	ATCCCAGCACTCGGGAGGCAGAGGCAGG				A 0.275 C 0.225 G 0.225 T 0.275
ATCCCAGCACTTGGGAGGCWGAGGCAGG	chr16	90136830	90136977	B1_Mm	SINE	Alu	28	55	+	48.4868	1.55e-17	3.07e-13	atcccagcactcgggaggcagaggcagg
ATCCCAGCACTTGGGAGGCWGAGGCAGG	chr3	95221226	95221372	B1_Mus1	SINE	Alu	93	120	-	48.4868	1.55e-17	3.07e-13	ATCCCAGCACTCGGGAGGCAGAGGCAGG
ATCCCAGCACTTGGGAGGCWGAGGCAGG	chr4	132862117	132862261	B1_Mus1	SINE	Alu	91	118	-	48.4868	1.55e-17	3.07e-13	ATCCCAGCACTCGGGAGGCAGAGGCAGG
ATCCCAGCACTTGGGAGGCWGAGGCAGG	chr1	74734342	74734476	ID_B1	SINE	B4	80	107	-	47.8289	4.01e-17	7.63e-13	ATCCCAGCACTCGGGAGGCTGAGGCAGG				SECTION I: HIGH-SCORING MOTIF OCCURENCES
ATCCCAGCACTTGGGAGGCWGAGGCAGG	chr11	78197837	78197922	PB1D9	SINE	Alu	6	33	+	46.5	2.2e-16	3.62e-12	atcccagcactcaggaggcagaggcagg
ATCCCAGCACTTGGGAGGCWGAGGCAGG	chr12	113218864	113219008	B1_Mm	SINE	Alu	92	119	-	46.5	2.2e-16	3.62e-12	ATCCCAGCACTCAGGAGGCAGAGGCAGG
ATCCCAGCACTTGGGAGGCWGAGGCAGG	chr8	105993641	105993788	B1_Mus2	SINE	Alu	93	120	-	46.5	2.2e-16	3.62e-12	ATCCCAGCACTCAGGAGGCAGAGGCAGG				There were 362 motif occurences with a p-value less than 0.0001. The full set of motif occurences can be seen in the TSV (tab-delimited values) output file fimo.tsv, the GFF3 file fimo.gff which may be suitable for uploading to the UCSC Genome Table Browser (assuming the FASTA input sequences included genomic coordinates in UCSC or Galaxy format), or the XML file fimo.xml.
ATCCCAGCACTTGGGAGGCWGAGGCAGG	chr8	111231949	111232097	B1_Mm	SINE	Alu	28	55	+	46.5	2.2e-16	3.62e-12	atcccagcactcaggaggcagaggcagg				The p-value of a motif occurrence is defined as the probability of a random sequence of the same length as the motif matching that position of the sequence with as good or better a score.
ATCCCAGCACTTGGGAGGCWGAGGCAGG	chr4	29207800	29207944	B1_Mus1	SINE	Alu	89	116	-	46.3947	2.49e-16	3.84e-12	ATCCCAGCCCTTGGGAGGCAGAGGCAGG				The score for the match of a position in a sequence to a motif is computed by summing the appropriate entries from each column of the position-dependent scoring matrix that represents the motif.
ATCCCAGCACTTGGGAGGCWGAGGCAGG	chr5	43007773	43007919	B1_Mus2	SINE	Alu	92	119	-	46.3947	2.49e-16	3.84e-12	ATCCCAGCCCTTGGGAGGCAGAGGCAGG				The q-value of a motif occurrence is defined as the false discovery rate if the occurrence is accepted as significant.
ATCCCAGCACTTGGGAGGCWGAGGCAGG	chr14	73285080	73285221	B1_Mus1	SINE	Alu	86	113	-	46.0658	3.39e-16	5.08e-12	ATCCCAGCACTCGGGAGGCAGAGACAGG				The table is sorted by increasing p-value.
ATCCCAGCACTTGGGAGGCWGAGGCAGG	chr2	32283355	32283501	B1_Mus1	SINE	Alu	29	56	+	45.8816	4.17e-16	6.06e-12	atcccagcattcgggaggcagaggcagg
ATCCCAGCACTTGGGAGGCWGAGGCAGG	chr17	63655766	63655911	B1_Mur4	SINE	Alu	90	117	-	45.7105	5.13e-16	7.25e-12	ACCCCAGCATTTGGGAGGCAGAGGCAGG
ATCCCAGCACTTGGGAGGCWGAGGCAGG	chr7	66238040	66238184	B1_Mm	SINE	Alu	90	117	-	45.6711	5.5e-16	7.56e-12	ATCCCAGCACCTGGGAGGCAGAGGCAGG
ATCCCAGCACTTGGGAGGCWGAGGCAGG	chr10	62499850	62499995	B1_Mm	SINE	Alu	27	54	+	45.6184	5.72e-16	7.64e-12	tcccaagcacttgggaggcagaggcagg
ATCCCAGCACTTGGGAGGCWGAGGCAGG	chr13	29418392	29418537	B1_Mus2	SINE	Alu	93	120	-	45.2763	7.84e-16	9.94e-12	ATCCCAGCACTTGAGAGGCAGAGGCAGG
ATCCCAGCACTTGGGAGGCWGAGGCAGG	chr6	72330057	72330208	B1_Mm	SINE	Alu	28	55	+	45.2763	7.84e-16	9.94e-12	atcccagcacttgagaggcagaggcagg
ATCCCAGCACTTGGGAGGCWGAGGCAGG	chr2	69213991	69214121	B1_Mm	SINE	Alu	85	112	-	45.0658	9.89e-16	1.22e-11	ATTCCAGCACTCGGGAGGCAGAGGCAGG
ATCCCAGCACTTGGGAGGCWGAGGCAGG	chr14	70653850	70654024	L1M5	LINE	L1	28	55	+	44.6053	1.56e-15	1.88e-11	atcccagcactttggaggcagaggcagg
ATCCCAGCACTTGGGAGGCWGAGGCAGG	chr4	117791856	117792010	B1_Mus1	SINE	Alu	29	56	+	44.3553	2.01e-15	2.36e-11	atccaagcacttgggaggcagaggcaga
ATCCCAGCACTTGGGAGGCWGAGGCAGG	chr14	14847268	14847407	B1_Mm	SINE	Alu	93	120	-	44.0921	2.58e-15	2.95e-11	ATCCCAGCACTAGGGAGGCAGAGGCAGG
ATCCCAGCACTTGGGAGGCWGAGGCAGG	chr11	119569520	119569654	B1_Mur3	SINE	Alu	11	38	+	44.0789	2.62e-15	2.95e-11	atcccagcactcaggaggcagagacagg
ATCCCAGCACTTGGGAGGCWGAGGCAGG	chr1	189623939	189624015	PB1D10	SINE	Alu	20	47	+	43.9474	2.94e-15	3.23e-11	atcccagcactttggaggctgaggcagg
ATCCCAGCACTTGGGAGGCWGAGGCAGG	chr3	96573151	96573300	B1_Mur2	SINE	Alu	96	123	-	43.7763	3.49e-15	3.75e-11	ATCCCAGTACTTGGGAGACAGAGGCAGG
ATCCCAGCACTTGGGAGGCWGAGGCAGG	chr7	59624455	59624602	B1_Mus2	SINE	Alu	28	55	+	43.2895	5.4e-15	5.56e-11	gtcccagcatttgggaggcagaggcagg
ATCCCAGCACTTGGGAGGCWGAGGCAGG	chr12	8210277	8210382	PB1D10	SINE	Alu	53	80	-	43.2368	5.66e-15	5.71e-11	ATCCCAGAATTTGGGAGGCTGAGGCAGG
ATCCCAGCACTTGGGAGGCWGAGGCAGG	chr16	87427188	87427322	B1F2	SINE	Alu	28	55	+	43.0789	6.55e-15	6.35e-11	attccagcactcaggaggcagaggcagg
ATCCCAGCACTTGGGAGGCWGAGGCAGG	chr4	47160849	47161019	B1_Mur4	SINE	Alu	111	138	-	43.0789	6.55e-15	6.35e-11	ATCCCAGCACTCAGGAGGCAGAGGCAGA
ATCCCAGCACTTGGGAGGCWGAGGCAGG	chr17	45644569	45644646	B1_Mus1	SINE	Alu	29	56	+	42.9605	7.31e-15	6.95e-11	atcccagcactcaggaggcagaggtagg
ATCCCAGCACTTGGGAGGCWGAGGCAGG	chr7	109819999	109820147	B1_Mur2	SINE	Alu	94	121	-	42.5789	1.01e-14	9.39e-11	ATCGCAGCACTTGGGAGGCAGAGGCAGG
ATCCCAGCACTTGGGAGGCWGAGGCAGG	chr2	120062991	120063137	B1_Mus1	SINE	Alu	28	55	+	42.25	1.34e-14	1.23e-10	atcccagcacttgggaggcagaagcaga
ATCCCAGCACTTGGGAGGCWGAGGCAGG	chr1	192228861	192229008	B1_Mus1	SINE	Alu	92	119	-	42.0263	1.63e-14	1.46e-10	ATCCCAGCACTTGGGAGACAGAGGCAGA
ATCCCAGCACTTGGGAGGCWGAGGCAGG	chr16	37046099	37046246	B1_Mus2	SINE	Alu	28	55	+	41.7237	2.09e-14	1.84e-10	atcccagcacgcaggaggcagaggcagg
ATCCCAGCACTTGGGAGGCWGAGGCAGG	chr11	74944456	74944576	PB1D9	SINE	Alu	27	54	+	41.2763	3.01e-14	2.59e-10	atcccagtacccaggaggcagaggcagg
ATCCCAGCACTTGGGAGGCWGAGGCAGG	chr13	46570771	46570923	B1F	SINE	Alu	98	125	-	41.25	3.07e-14	2.59e-10	ATCCCAGCACTGGGGAGGCCGAGGCAGG
ATCCCAGCACTTGGGAGGCWGAGGCAGG	chr5	149248644	149248790	B1_Mus2	SINE	Alu	93	120	-	41.2368	3.1e-14	2.59e-10	ATCCCAGCACTTGGGAGGCAGAGAGAGG
ATCCCAGCACTTGGGAGGCWGAGGCAGG	chr9	88552892	88553029	B1_Mm	SINE	Alu	28	55	+	40.9474	3.92e-14	3.23e-10	atcccagctctcaggaggcagaggcagg
ATCCCAGCACTTGGGAGGCWGAGGCAGG	chr5	147011299	147011355	PB1D11	SINE	Alu	1	28	+	40.8026	4.39e-14	3.56e-10	tcccagctacttgggaggctgaggcagg
ATCCCAGCACTTGGGAGGCWGAGGCAGG	chr17	71459968	71460104	B1_Mur4	SINE	Alu	28	55	+	40.5395	5.4e-14	4.31e-10	atcccagcactagggaggcagaagcagg
ATCCCAGCACTTGGGAGGCWGAGGCAGG	chr10	84503533	84503643	PB1D10	SINE	Alu	56	83	-	40.0921	7.61e-14	5.97e-10	ATCCCAGCCTTTGGGAGGCCGAGGCAGG
ATCCCAGCACTTGGGAGGCWGAGGCAGG	chr6	131377466	131377604	B1F	SINE	Alu	83	110	-	40.0658	7.75e-14	5.99e-10	TCCCAGCTACTCGGGAGGCTGAGGCAGG
ATCCCAGCACTTGGGAGGCWGAGGCAGG	chr8	40635027	40635124	PB1	SINE	Alu	29	56	+	39.75	9.84e-14	7.48e-10	tcccagccactcaggaggctgaggcagg
ATCCCAGCACTTGGGAGGCWGAGGCAGG	chr18	77816484	77816584	PB1D10	SINE	Alu	27	54	+	39.25	1.43e-13	1.07e-09	atcccagcatttgggaggctgaggtggg
ATCCCAGCACTTGGGAGGCWGAGGCAGG	chr4	154908576	154908723	B1_Mm	SINE	Alu	94	121	-	38.8816	1.86e-13	1.38e-09	ATCCCAGCACTTTGGAGGCAGAGTCAGG
ATCCCAGCACTTGGGAGGCWGAGGCAGG	chr11	117843061	117843183	B1_Mus2	SINE	Alu	68	95	-	38.5789	2.32e-13	1.69e-09	GTCCCAGCACTTGGGAGACAGAGGTAGG
ATCCCAGCACTTGGGAGGCWGAGGCAGG	chr16	90137723	90137840	PB1D7	SINE	Alu	28	55	+	38.5132	2.43e-13	1.74e-09	actccagcacttgggaggctgagtcagg
ATCCCAGCACTTGGGAGGCWGAGGCAGG	chr13	13593157	13593277	PB1D11	SINE	Alu	24	51	+	38.3947	2.65e-13	1.87e-09	tcccaactacttgggaggctgaagcagg
ATCCCAGCACTTGGGAGGCWGAGGCAGG	chr11	46577603	46577762	B1_Mus2	SINE	Alu	28	55	+	38.3158	2.8e-13	1.95e-09	atcccagcactcggcaggcagaggcaga
ATCCCAGCACTTGGGAGGCWGAGGCAGG	chr4	123646984	123647103	MT2B	LTR	ERVL	45	72	+	37.9342	3.66e-13	2.44e-09	atcccagcacttgggaggcagaggcaat
ATCCCAGCACTTGGGAGGCWGAGGCAGG	chr4	123647006	123647145	B1_Mm	SINE	Alu	23	50	+	37.9342	3.66e-13	2.44e-09	atcccagcacttgggaggcagaggcaat
ATCCCAGCACTTGGGAGGCWGAGGCAGG	chr6	54443536	54443674	B1_Mur2	SINE	Alu	84	111	-	37.9342	3.66e-13	2.44e-09	ATCCCAGCATTTGGGAGGCCAAGGCAGG
ATCCCAGCACTTGGGAGGCWGAGGCAGG	chr3	110076817	110076951	B1_Mm	SINE	Alu	80	107	-	37.8158	3.97e-13	2.62e-09	ATCCCAGCACTCGAGAGGCAGTGGCAGG
ATCCCAGCACTTGGGAGGCWGAGGCAGG	chr9	88553235	88553438	7SLRNA	srpRNA	srpRNA	28	55	+	37.6447	4.46e-13	2.9e-09	tcccagctactcgggaggctgagacagg
ATCCCAGCACTTGGGAGGCWGAGGCAGG	chr15	18168955	18169095	B1_Mus1	SINE	Alu	28	55	+	37.3947	5.3e-13	3.4e-09	atctcagcacgtgggaggcagagacagg
ATCCCAGCACTTGGGAGGCWGAGGCAGG	chr15	31689264	31689366	PB1D10	SINE	Alu	54	81	-	37.3553	5.44e-13	3.45e-09	ATCCCAGCGCTTGGGAGGTGGAGGCAGG
ATCCCAGCACTTGGGAGGCWGAGGCAGG	chr1	63221195	63221324	B1F	SINE	Alu	78	105	-	36.6579	8.7e-13	5.44e-09	GTCCCAGCACTTGGGAGGCTGAAGCTGG
ATCCCAGCACTTGGGAGGCWGAGGCAGG	chr7	29091625	29091750	B1F1	SINE	Alu	71	98	-	36.5263	9.49e-13	5.86e-09	TCCCAGCTACTGGGGAGGCTGAGGCAGG
ATCCCAGCACTTGGGAGGCWGAGGCAGG	chr8	124835672	124835777	PB1D10	SINE	Alu	28	55	+	36.3026	1.1e-12	6.71e-09	atctcagcacttgggaggccgacgcagg
ATCCCAGCACTTGGGAGGCWGAGGCAGG	chr3	100166186	100166302	PB1D10	SINE	Alu	36	63	+	36.2763	1.12e-12	6.74e-09	ttccagctgctcgggaggctgaggcagg
ATCCCAGCACTTGGGAGGCWGAGGCAGG	chrX	87899274	87899484	7SLRNA	srpRNA	srpRNA	179	206	-	35.7763	1.55e-12	9.21e-09	TCCCAGCTATTTGGGAGGCTGAGACAGG
ATCCCAGCACTTGGGAGGCWGAGGCAGG	chrX	106040910	106041052	B1_Mur4	SINE	Alu	92	119	-	35.6842	1.64e-12	9.59e-09	ATGCTAGCACTTGGGAGGTAGAGGCAGG
ATCCCAGCACTTGGGAGGCWGAGGCAGG	chr18	65427468	65427827	7SLRNA	srpRNA	srpRNA	28	55	+	35.6579	1.67e-12	9.59e-09	tcccagctactcaggaggctgagacagg
ATCCCAGCACTTGGGAGGCWGAGGCAGG	chr5	89536186	89536393	7SLRNA	srpRNA	srpRNA	28	55	+	35.6579	1.67e-12	9.59e-09	tcccagctactcaggaggctgagacagg
ATCCCAGCACTTGGGAGGCWGAGGCAGG	chr18	11092144	11092234	PB1D10	SINE	Alu	41	68	-	35.4737	1.88e-12	1.05e-08	ATCCTACCACTTAGGAGGCTGAGGCAGT
ATCCCAGCACTTGGGAGGCWGAGGCAGG	chr18	11092181	11092253	B4A	SINE	B4	4	31	-	35.4737	1.88e-12	1.05e-08	ATCCTACCACTTAGGAGGCTGAGGCAGT
ATCCCAGCACTTGGGAGGCWGAGGCAGG	chr14	30502499	30502649	MT2B2	LTR	ERVL	41	68	-	35.4474	1.91e-12	1.05e-08	TCCCAGCTACTCTGGAGGCTGAGGCAGG
ATCCCAGCACTTGGGAGGCWGAGGCAGG	chr14	30502483	30502579	PB1D11	SINE	Alu	57	84	-	35.4474	1.91e-12	1.05e-08	TCCCAGCTACTCTGGAGGCTGAGGCAGG
ATCCCAGCACTTGGGAGGCWGAGGCAGG	chr4	117792329	117792458	B1_Mus2	SINE	Alu	28	55	+	35.2632	2.14e-12	1.16e-08	atcccagtacttgggaggcagacacagt
ATCCCAGCACTTGGGAGGCWGAGGCAGG	chr11	80363310	80363428	B1F	SINE	Alu	63	90	-	34.6053	3.23e-12	1.74e-08	TCCCAGCTACTCAGGAGGTTGAGGCAGG
ATCCCAGCACTTGGGAGGCWGAGGCAGG	chr9	123480835	123480975	B1_Mus1	SINE	Alu	29	56	+	34.5526	3.34e-12	1.77e-08	attccgacacttgggaggcagacgcagg
ATCCCAGCACTTGGGAGGCWGAGGCAGG	chr11	4798570	4798686	B1F	SINE	Alu	25	52	+	34.5395	3.37e-12	1.77e-08	atcccagaatttaggaggctgaggtggg
ATCCCAGCACTTGGGAGGCWGAGGCAGG	chr5	114173080	114173176	MT2B2	LTR	ERVL	44	71	+	34.3158	3.86e-12	1.99e-08	tcccagcactttgggaggctgaggcagg
ATCCCAGCACTTGGGAGGCWGAGGCAGG	chr5	114173105	114173197	PB1D10	SINE	Alu	19	46	+	34.3158	3.86e-12	1.99e-08	tcccagcactttgggaggctgaggcagg
ATCCCAGCACTTGGGAGGCWGAGGCAGG	chr4	132064878	132065015	B1F1	SINE	Alu	28	55	+	34.1053	4.39e-12	2.24e-08	gtctcagcactcaggagactgaggcagg
ATCCCAGCACTTGGGAGGCWGAGGCAGG	chr6	69516338	69516552	7SLRNA	srpRNA	srpRNA	28	55	+	33.6974	5.61e-12	2.83e-08	tcccagctactcgagaggctgagacagg
ATCCCAGCACTTGGGAGGCWGAGGCAGG	chr3	149317194	149317285	PB1	SINE	Alu	36	63	-	33.6053	5.93e-12	2.96e-08	TCTCAGCTACTTGGGAGACTGAGGCAGG
ATCCCAGCACTTGGGAGGCWGAGGCAGG	chr1	172579958	172580090	B1F1	SINE	Alu	83	110	-	32.9211	8.88e-12	4.39e-08	ACCCAGCTACTTGGGAGGCTGAGATGGG
ATCCCAGCACTTGGGAGGCWGAGGCAGG	chr4	123646793	123646865	B1F2	SINE	Alu	36	63	-	32.8026	9.52e-12	4.66e-08	ATTCCAGTACTTTGGAGGCAGAGGTGGG
ATCCCAGCACTTGGGAGGCWGAGGCAGG	chr2	127680133	127680225	PB1D9	SINE	Alu	63	90	-	32.7105	1e-11	4.82e-08	ATCGCAGCACTTGAGAGGCTGAGGAAGG
ATCCCAGCACTTGGGAGGCWGAGGCAGG	chr2	127680155	127680260	ID_B1	SINE	B4	41	68	-	32.7105	1e-11	4.82e-08	ATCGCAGCACTTGAGAGGCTGAGGAAGG
ATCCCAGCACTTGGGAGGCWGAGGCAGG	chr19	5996149	5996263	ID_B1	SINE	B4	66	93	-	32.1184	1.41e-11	6.71e-08	ATCCCAGCACTTGGGAGGGAAAGGCAGG
ATCCCAGCACTTGGGAGGCWGAGGCAGG	chr11	77297010	77297124	PB1D10	SINE	Alu	59	86	-	32.0395	1.48e-11	6.95e-08	TCCCAGCTACTTGGGAAGCTAAGGCAGG
ATCCCAGCACTTGGGAGGCWGAGGCAGG	chr10	128507579	128507706	B1F1	SINE	Alu	29	56	+	31.9868	1.52e-11	7.1e-08	tcccagctacctgggaggctgaggaagg
ATCCCAGCACTTGGGAGGCWGAGGCAGG	chr8	79416934	79417055	B1_Mus1	SINE	Alu	66	93	-	31.5921	1.9e-11	8.79e-08	ATACCAGCACTTGGGAGACAGACACAGG
ATCCCAGCACTTGGGAGGCWGAGGCAGG	chr7	118095981	118096182	ID_B1	SINE	B4	88	115	-	31.5132	1.99e-11	9.1e-08	GTCCTAGAACTTGGGAGGTGGAGGCAGG
ATCCCAGCACTTGGGAGGCWGAGGCAGG	chr1	93081587	93081684	PB1D11	SINE	Alu	59	86	-	31.4868	2.02e-11	9.15e-08	TCTCAGCTACTCAGGAGGCTGAGGCGGG
ATCCCAGCACTTGGGAGGCWGAGGCAGG	chr7	141297851	141297992	B1_Mur2	SINE	Alu	87	114	-	31.4474	2.06e-11	9.27e-08	ATCCCAGCCCTCAGGAGGCAGAGGCATG
ATCCCAGCACTTGGGAGGCWGAGGCAGG	chr5	149282078	149282178	PB1D10	SINE	Alu	51	78	-	31.3947	2.12e-11	9.37e-08	ATCCCAGAACTTGGGAGGCTGAGGAGAG
ATCCCAGCACTTGGGAGGCWGAGGCAGG	chr5	149282091	149282251	ID_B1	SINE	B4	38	65	-	31.3947	2.12e-11	9.37e-08	ATCCCAGAACTTGGGAGGCTGAGGAGAG
ATCCCAGCACTTGGGAGGCWGAGGCAGG	chr18	55622686	55622920	7SLRNA	srpRNA	srpRNA	180	207	-	31.3289	2.2e-11	9.55e-08	TCCCAGCTACTCCGGAGGCTGAGACAGG
ATCCCAGCACTTGGGAGGCWGAGGCAGG	chr5	149247932	149248244	7SLRNA	srpRNA	srpRNA	258	285	-	31.3289	2.2e-11	9.55e-08	TCCCAGCTACTCCGGAGGCTGAGACAGG
ATCCCAGCACTTGGGAGGCWGAGGCAGG	chr16	28560371	28560513	B1_Mus1	SINE	Alu	24	51	+	31.2763	2.27e-11	9.75e-08	tcccagcactttgggaggcggaggcagg
ATCCCAGCACTTGGGAGGCWGAGGCAGG	chr13	72912357	72912505	B1_Mus1	SINE	Alu	30	57	+	31.0263	2.61e-11	1.11e-07	tcccagcactttgagaggcagaggcagg
ATCCCAGCACTTGGGAGGCWGAGGCAGG	chr4	132065030	132065321	B4A	SINE	B4	15	42	+	30.9079	2.78e-11	1.17e-07	atcctagaactcaagagactgaggcagg
ATCCCAGCACTTGGGAGGCWGAGGCAGG	chr5	131519692	131519790	B1F1	SINE	Alu	46	73	-	30.8947	2.8e-11	1.17e-07	TCCCAGCACTTTGGGAGGCTGAGGCAGA
ATCCCAGCACTTGGGAGGCWGAGGCAGG	chr3	95220891	95220976	PB1D11	SINE	Alu	50	77	-	30.7105	3.1e-11	1.28e-07	TCCCAGTTACTCAGGAGACTGAGGCAGG
ATCCCAGCACTTGGGAGGCWGAGGCAGG	chr3	95220922	95221068	ID_B1	SINE	B4	19	46	-	30.7105	3.1e-11	1.28e-07	TCCCAGTTACTCAGGAGACTGAGGCAGG
ATCCCAGCACTTGGGAGGCWGAGGCAGG	chr11	78198036	78198185	B1_Mus1	SINE	Alu	30	57	+	30.3421	3.79e-11	1.55e-07	tcctagcactttgggaggcagaggcagg
ATCCCAGCACTTGGGAGGCWGAGGCAGG	chr1	106043926	106044031	PB1D9	SINE	Alu	23	50	+	29.9868	4.59e-11	1.86e-07	atcctagcactggtgaggcagaagcagg
ATCCCAGCACTTGGGAGGCWGAGGCAGG	chr9	17089520	17089664	B1_Mm	SINE	Alu	93	120	-	29.9605	4.65e-11	1.87e-07	TCCCAGCAGATTGGGAGGCAGAGGCAGG
ATCCCAGCACTTGGGAGGCWGAGGCAGG	chr2	112677859	112677977	PB1D10	SINE	Alu	17	44	+	29.8947	4.82e-11	1.92e-07	atcttagcacttgggaggctgaggtaag
ATCCCAGCACTTGGGAGGCWGAGGCAGG	chr18	36793333	36793542	ID_B1	SINE	B4	96	123	+	29.2895	6.64e-11	2.62e-07	aattcagcacttgggaagtagaggcagg
ATCCCAGCACTTGGGAGGCWGAGGCAGG	chr19	24207626	24207730	PB1	SINE	Alu	8	35	+	29.1316	7.21e-11	2.83e-07	tccaagttactcaggaggctgaggcagg
ATCCCAGCACTTGGGAGGCWGAGGCAGG	chr1	155208450	155208501	PB1D11	SINE	Alu	13	40	-	28.9079	8.1e-11	3.15e-07	TCTCAGCTGCTTGGGAAGCTGAGGCAGG
ATCCCAGCACTTGGGAGGCWGAGGCAGG	chr10	78006980	78007093	B1F	SINE	Alu	59	86	-	28.7632	8.73e-11	3.37e-07	ATCCCAGTAATTGTGAGGCTGCGGCAGG
ATCCCAGCACTTGGGAGGCWGAGGCAGG	chr1	63122783	63122903	PB1	SINE	Alu	24	51	+	28.4474	1.03e-10	3.94e-07	atcccagtatgaaagaggctgaggcagg
ATCCCAGCACTTGGGAGGCWGAGGCAGG	chr3	96573405	96573539	B1F	SINE	Alu	28	55	+	28.2105	1.16e-10	4.41e-07	atcgcagcacttgggagatggaggcaga
ATCCCAGCACTTGGGAGGCWGAGGCAGG	chr1	12959765	12959903	B1_Mus1	SINE	Alu	82	109	-	28.0263	1.27e-10	4.81e-07	TCCCAGCACTTTGGGAAGCAGAGGCGGG
ATCCCAGCACTTGGGAGGCWGAGGCAGG	chr1	192228706	192228802	PB1D10	SINE	Alu	27	54	+	27.7632	1.46e-10	5.45e-07	tccccagcactcaggaatctgaggcagg
ATCCCAGCACTTGGGAGGCWGAGGCAGG	chr2	84637586	84637701	PB1D10	SINE	Alu	27	54	+	27.5526	1.62e-10	6.01e-07	accccggcccttgggagatggagacaga
ATCCCAGCACTTGGGAGGCWGAGGCAGG	chr6	72835984	72836094	PB1	SINE	Alu	55	82	-	27.4079	1.74e-10	6.42e-07	TCTCAGCTACTCAGGAAGTTGAGGCAGG
ATCCCAGCACTTGGGAGGCWGAGGCAGG	chr5	88775811	88775959	B1_Mur2	SINE	Alu	95	122	-	27.3421	1.8e-10	6.58e-07	ATCCCAGCAGCCAGGAGGCAGAGACACG
ATCCCAGCACTTGGGAGGCWGAGGCAGG	chr1	143598040	143598161	PB1D7	SINE	Alu	67	94	-	26.5	2.72e-10	9.89e-07	ATCTCAGAACTCAGGAGGCTGAGGTTGA
ATCCCAGCACTTGGGAGGCWGAGGCAGG	chr6	72330303	72330415	PB1D10	SINE	Alu	28	55	+	26.3421	2.94e-10	1.06e-06	atcccagcacttgggaggtggaagggga
ATCCCAGCACTTGGGAGGCWGAGGCAGG	chr10	24402704	24402915	ID_B1	SINE	B4	82	109	-	25.7237	3.96e-10	1.42e-06	ATCTCAGCACCCAGGAGGTACAGGCAGA
ATCCCAGCACTTGGGAGGCWGAGGCAGG	chr11	70824942	70825050	PB1	SINE	Alu	29	56	+	25.4474	4.51e-10	1.61e-06	tctaaactacttgagaagctgaggcagg
ATCCCAGCACTTGGGAGGCWGAGGCAGG	chr17	84236316	84236423	PB1D9	SINE	Alu	24	51	+	24.4474	7.21e-10	2.55e-06	atcctagcactttgaaggcagaggcaga
ATCCCAGCACTTGGGAGGCWGAGGCAGG	chr5	134883645	134883745	PB1D10	SINE	Alu	27	54	+	24.2368	7.94e-10	2.78e-06	atcccagcactcaggaggcacagctgga
ATCCCAGCACTTGGGAGGCWGAGGCAGG	chr6	72836210	72836312	PB1D10	SINE	Alu	23	50	+	24.1711	8.19e-10	2.85e-06	atcccagcattcagtagaccgaggcagg
ATCCCAGCACTTGGGAGGCWGAGGCAGG	chr5	131519806	131519933	B1F1	SINE	Alu	82	109	-	24.0395	8.7e-10	3e-06	ATCTCAGCACTCAGGAGGCGATGACAGG
ATCCCAGCACTTGGGAGGCWGAGGCAGG	chr6	57764860	57765009	B1F	SINE	Alu	94	121	-	24.0263	8.75e-10	3e-06	TCTCAGCTCCCTAGGAGGCTAAGGCAGG
ATCCCAGCACTTGGGAGGCWGAGGCAGG	chr19	5808392	5808510	PB1	SINE	Alu	30	57	+	23.7632	9.86e-10	3.36e-06	ttccagccattccagaggctgaggcaag
ATCCCAGCACTTGGGAGGCWGAGGCAGG	chr15	88679849	88679938	B1_Mur3	SINE	Alu	29	56	+	23.1184	1.32e-09	4.47e-06	tcccagcattttgggaggcagagatggg
ATCCCAGCACTTGGGAGGCWGAGGCAGG	chr17	45644429	45644562	B1_Mus2	SINE	Alu	16	43	+	23.0395	1.37e-09	4.6e-06	atcccaggacacaggaggcagaggcagg
ATCCCAGCACTTGGGAGGCWGAGGCAGG	chr3	95060244	95060363	B1_Mur1	SINE	Alu	66	93	-	22.8684	1.48e-09	4.93e-06	ATTCCAGTACTTGGGAGGCAGAATTTGA
ATCCCAGCACTTGGGAGGCWGAGGCAGG	chr13	40989727	40989831	PB1D10	SINE	Alu	52	79	-	21.6184	2.55e-09	8.46e-06	TCCTAGCACTTTGGGAGGCCGAGGCTGG
[truncated: 213 more rows]
