# Supplementary material for: ZFP92, a KRAB domain zinc finger protein enriched in pancreatic islets, binds to B1/Alu SINE transposable elements and regulates retroelements and genes
Source: PLoS Genet. 2023 May 8;19(5):e1010729. doi: 10.1371/journal.pgen.1010729 (PMC10166502; doi:10.1371/journal.pgen.1010729)
Supplement: S1 Data — (XLSX) [file pgen.1010729.s015.xlsx]

## Sheet: Fig.1
Fig. 1A
Sox17+ E8.0	19	10	0
Sox17+- E8.5	25	7	2
Sox17+-; Epcam+ E9.5	0	3	22
Pdx1+ E9.5	149	101	92
Ptf1a+ E10.5	70	69	49
Neurog3 KO E15.5	42	44	43
Neurog3+ E15.5	192	406	489
Insm1 KO E15.5	259	279	241
Insm1+ E15.5	489	268	431
Ins+ E16.5	753	784	614
Ins+P60	718	718	861
Fig. 1B
Brain	3.68075	2.18102	2.18102
Lung	0.664343	0.281265	0.486328
Heart	0.002152	0.006457	0.002275
Thymus	0.353553	0.208772	0.181747
Muscle	0.523042	0.17374	0.673617
Skin	0.303549	0.188156	0.203063
Adipose	0.0298733	0.0595399	0.0204749
Liver	0.0021898	0.0044407	0.0039471
Pancreas	4.85678	1.31494	4.69134
Islets	149.086	130.237	103.609
Spleen	0.130308	0.0896222	0.0947323
Intestine	1.34257	0.429283	1.73508
Kidney	0.0511189	0.0234381	0.0219445
Ovary	0.861546	0.664343	0.946058
Testis	2.44528	3.07375	2.90794

## Sheet: Fig.2
Fig. 2A
	WT males								WT females									KO males								KO females
4	15.2	15.1	14.8	13.7	12.4	15	16.4		12.4	14	14.2	12.9	15.3	14.8	13.7	11.8		13.9	14.6	12.4	16.1	15.1	9.5	10.6		10.1	9.4	9.6	10.8	10.4	10.3	10.6
5	20.1	19.1	20.4	18.9	17.5	18	21.5		16.1	15.9	16.5	14.9	16.7	16.8	15.7	14.4		16.8	16.5	16.3	19.5	18.7	13	16.1		13.7	12.9	13.3	15.2	13.5	13.5	13.4
6	22.6	22.3	22.6	21.6	18.9	20.3	23.8		17.1	17.6	18	16.2	17.2	17.7	16.2	16.2		18.6	17.6	17.8	20.3	19.4	14.7	17.2		15.9	15.8	16.3	17	15.8	16.7	15.6
7	24.2	23.9	24.6	23.5	20.9	22.8	25.4		17.9	18.6	19.3	17.2	19.1	18.8	16.7	17		19.9	20	20.3	22.2	21.1	16.1	18.1		16.1	16.5	17	17.3	16	17.2	16.5
8	25.4	25.1	25.9	25	23.2	24.9	26.4		18.6	18.7	19.1	18.3	20	19.3	17.2	17.4		20.2	20.5	20.4	23.1	21.3	17.1	19.1		17.4	17.5	18	17.7	16.5	18	17.2
9	26.4	26.2	26.9	26.6	25.5	26.1	27.9		18.9	20.1	21.2	18.5	20.8	20.7	18	18.5		21.5	21.4	22.1	24.3	22.5	19.5	20.5		19	17.9	18.4	18.3	16.5	19.4	18.4
10	28.7	27.3	28.2	27.2	26.1	27.3	28.7		19.7	21.2	20.9	18.8	21.8	21.2	18.3	19.3		22.1	22.9	22.3	25	22.8	20.4	21.3		19.6	18.4	20.5	19	18	19.6	19.5
11	29.3	27.1	28.5	28.1	27.7	27.7	29.4		21.2	21.6	22.3	19.3	21	21.2	19	20		23.1	23.2	22.9	25.5	23.4	20.7	21.3		20.7	19.7	21	19.7	18.7	20.8	20.8
12	30.5	28.3	30.9	29.2	28.1	28.5	30.2		21.3	22	22.6	22.2	21.5	23.8	21.6	20.5		25.8	24.8	25	26.3	25	20.8	22.3		20.5	19.2	22.1	19.7	20.1	21.8	20.9
13	30	28.7	30.8	30.2	28.8	28.9	30.5		21.4	23.1	23	20.6	21.7	23	19.5	21.4		25.2	25	25.4	26.6	25.1	21.9	23		21.4	20.4	22.6	20.5	20.4	21.7	22.2
14	31.5	30	27.6	30.5	29.2	30.4	31		21.6	23.8	23.7	21.2	21.5	23.4	19.7	20.4		25.1	25.3	26.1	27	25.3	22.1	23.2		22.2	20.8	22.2	21.1	19.9	24.2	21
Fig. 2B
	WT males	WT females	KO males	KO females
	67.3276	64.8339	69.3247	66.76
	68.3951	66.8915	66.5829	66.17
	69.0352	66.5324	67.68	63.92
	67.4633	67.2054	64.7769	66.48
	68.721	65.284	65.4667	62.36
	65.8814		63.2606	62.36
	69.8246		67.0646	64.12
Fig. 2C
	WT males	WT females	KO males	KO females
	11.6655	14.5117	10.5802	12.08
	9.23077	11.783	11.2849	11.49
	9.73944	13.4676	9.56	13.9
	10.8233	10.8527	11.3984	11.74
	10.5725	15.5289	12.1	12.85
	11.4449		13.5141	12.85
	9.55702		12.1179	12.48
Fig. 2D
	WT males	WT females	KO males	KO females
	101	96	90	70
	109	82	98	81
	97	80	88	75
	119	116	96	80
	98	92	88	74
	140	87	101	82
	108	98	99	80
	94	84	92	81
	106	99	119
	109	76	90
	111	77	99
Fig.2E
	WT males	WT females	KO males	KO females
	158	151	136	135
	163	124	188	122
	177	134	141	131
	181	158	152	137
	183	162	132	129
	200	154	190	124
	178	150	143	134
	151		153
	171		149
	204		180
	202
Fig. 2F
	WT	Zfp92 KO
	1.14217	1.10194
	0.217076	0.744916
	0.757244	0.447597
	1.22282	0.395422
Fig. 2G
	WT males	WT females	KO males	KO females
	2.7885	2.99175	3.321	2.004
	2.8575	2.292	2.3355	3.015
	2.4765	3.588	3.576	2.997
	2.673	2.1555	2.0385	2.859
	2.7555	2.5095	2.004	3.0787
	2.331	2.6092	3.105	2.9205
	3.075	2.1382	2.6265	3.3135
Fig. 2H
	WT					Zfp92 KO
0	0.258477	0.165684	0.21328	0.287032		0.257163	0.182445	0.338714	0.255244
15	0.338958	0.544073	0.364391	0.669982		0.550816	0.413269	0.434807	0.488539
Fig. 2I
	WT males	WT females	KO males	KO females
	0.75	0.9555	0.95325	0.74775
	1.221	0.753	1.06125	0.9075
	1.188	0.80925	1.01325	0.84825
	0.78375	0.981	0.77175	0.5355
	0.90225	1.04775	1.1415	0.89475
	1.18275	0.924	1.09875	0.9585
	1.01775	1.1265	0.61725	0.82425
	1.23	1.26675
Fig. 2K
	WT	Zfp92 KO
	1.63	1.75
	2.12	1.41
	2.15	2.81

## Sheet: Fig. 3
Fig. 3A
	WT males										WT females								KO males										KO females
5	3.3	6.7	5.1	4.6	3.7	5.3	4.4	5.5	4.8		4.4	4.2	4.2	5.2	3.5	4.3	4		3.15	3.2	3.9	4.5	4.15	2.6	4	6.4	2.4		2.3	2.7	2.3	2.8	3.4	4	3.8	5.4
6	6.5	9.2	9.4	7.8	6	8.3	6.5	7.7	7.7		5.8	5.2	6.6	7	4.8	6.1	4.7		4.9	5	6.4	7	6.5	3.8	5.4	8.2	3.5		4.3	3.7	3.5	4	4	5.9	4.8	7.7
7	8.3	11.3	12.5	11	6.1	8.8	7.8	10.3	9.5		5.9	5.8	7.2	6.8	5.3	7.2	5.5		7.2	6.6	12.2	11.1	10.7	6	8.3	10.6	6		4.4	4.3	3.3	4.2	4.9	6.7	6.1	7.5
8	10.7	14.6	14.5	14.5	8.6	11	10.2	12.2	12		7.5	7.3	7.8	7.7	6.6	7.6	6.2		6.3	7.4	15.2	13.5	12.7	7.3	10.6	12.7	8.6		5.1	5.5	5.6	6.3	5.9	6.9	6.7	8.3
9	12.2	16.9	15.7	16.3	9.8	13.1	12.1	13.7	13.7		8	7.5	9.2	8.3	8	6.4	9		7.5	8.9	17.4	15.6	14.7	8.5	12.6	14.9	10.9		6	6	5.7	7	6.6	7.5	7.9	10.4
10	14.3	18.5	18.3	19.6	12.9	14.5	15.6	15.8	16.2		9.1	8.9	10.9	10	9	10	8.2		9.4	11.5	19.8	18.6	16.7	10.7	14.8	16.5	12		8.6	6.6	6.6	7.4	7.4	9.5	10.1	11.3
11	17.1	20.1	19	22	15.5	17	18.2	17.6	18.3		8.7	9.9	12.5	11.1	9.1	10.5	7.3		10.1	13.3	21.1	20.8	18.3	12.2	17.2	19.3	15.1		9.5	9.7	8.2	7.6	8.1	11.9	11.5	12.1
12	18	23.3	20.5	25.2	18.4	19.4	21.4	20.2	20.8		9.3	9.8	12.2	11.2	9.5	10.8	9.6		13.1	14.7	23.7	23.9	20.9	13.6	19.3	21	17.1		10.9	10.9	10.2	8.7	9.1	12.6	12.3	12.9
13	19	25.4	22.7	26.5	20	19.9	22.4	22.5	22.3		9.5	10.8	12.6	11.9	10.2	11.5	10		14.7	17.4	25.8	26.8	23.2	16.7	22.8	23.4	20		12	12.6	10.5	9.7	9.7	13.5	13.9	15.2
14	20.8	23.2	28.1	28.5	20.4	21.4	24.1	23.6	23.8		10.1	10.7	13.6	12.5	9.9	13	11.1		15.2	19.2	28.5	29	25.9	17.4	23.4	24.2	20.9		14	14	13	10.3	12	15	16.7	15.7
Fig. 3B
	WT males	WT females	KO males	KO females
	54.8012	61.83	54.7578	47.295
	49.089	61.85	51.063	47.119
	58.5	56.83	48.4216	51.7714
	46.48	55.51	55.4777	56.4016
	46.63	56.77	48.6167	54.8093
	49.24	55.54	47.9375	48.2509
	45.01	60.9	50.9058	53.5298
			50.4231	50.9799
Fig. 3C
	WT males	WT females	KO males	KO females
	26.49	14.7922	24.9596	34.8385
	31.43	16.0125	29.149	33.6238
	21.16	22.5697	32.0514	28.2607
	34.66	21.9265	23.6202	22.5041
	34.31	22.438	32.8501	25.1634
	31.49	22.6383	33.0082	32.3711
	35.63	16.6232	28.9422	29.4404
			29.4295	28.7993
Fig. 3D
	WT males	WT females	KO males	KO females
	100	102	128	165
	108	96	134	111
	94	89	125	118
	137	97	154	112
	110	96	107	111
	98	104	142	89
	134	101	137	103
	109	96	153	112
Fig. 3E
	WT males	WT females	KO males	KO females
	262	175	261	235
	289	180	282	210
	242	236	287	196
	289	203	306	193
	305	237	221	166
	264	229	218	194
	268	214	245	193
Fig. 3F
	WT	Zfp92 KO
	1.78153	0.616587
	1.34808	1.74816
	1.09508	0.326493
	0.916581	0.488435
Fig. 3G
	WT males	WT females	KO males	KO females
	3.99075	2.781	4.57425	4.6785
	3.6165	3.222	4.5465	3.5895
	4.57575	3.85125	4.58775	4.2945
	5.16825	3.25125	4.104	3.32775
	5.22375	3.873	4.7085	3.64575
	4.06725	2.571	4.755	3.64425
	4.37925	2.8245	4.44225	2.9895
	3.78525	3.78525	4.7505	3.846
Fig. 3H
	WT males	WT females	KO males	KO females
	0.894	0.9555	0.7155	0.80175
	1.086	0.753	0.7845	0.987
	0.972	0.80925	1.251	0.81
	1.851	0.981	1.13175	0.8775
	1.08375	1.04775	0.7305	0.99975
	1.03575	0.924	0.78375	1.104
	1.3155	1.1265	0.813	1.00875
	1.18725	1.26675	0.894	1.119
Fig. 3I
	WT	Zfp92 KO
	3.91	1.64
	4.1	2.93
	3.91	2.42
	1.16	3.3

## Sheet: Fig. 4
Fig. 4A and B
based on Table S2 data
Fig. 4C
		WT					Zfp92 KO
Capn11		1.2237	0.761149	1.52758	0.702831		199.639	124.608	139.223	68.4154
Zfp92		1.04921	0.9612	1.21436	0.816534		1.28692	1.35464	1.22188	1.1554
Mafb		1.16372	0.995677	0.897355	0.961761		0.765116	0.691955	0.757202	0.789357
Gcg		1.93217	1.03197	1.21436	0.606978		0.383435	0.578108	0.623114	0.611102

## Sheet: Fig.5
Fig. 5A
WT	Zfp92 KO
43	69
46	53
38	73
43	55
40	54
55	58
65	81
77	77
85	91
81	89
67	94
	95
Fig. 5B
	WT						Zfp92 KO
Capn11	1.07848	0.968618	1.09733	0.657016	1.32777		79.2863	28.2269	978.21	629.909	854.538
Mafb	1.07848	1.00278	0.900626	0.99585	1.03097		0.866938	0.872363	0.783497	0.991717	0.816769
Ins1	1.28432	0.880259	0.901875	1.22774	0.798852		0.655651	0.683494	0.305872	0.387159	0.348928
Fig. 5C
	Cont							Zfp92-OE
Zfp92	0.692555	1.44894	0.99654	1.23685	1.09936	0.735433		6.9163	13.737	13.3306	2.92141	3.21912	14.4367
Mafb	0.997692	1.13419	0.883723	1.09682	1.17963	0.772889		2.72304	8.73415	13.3267	4.79861	2.78741	14.3621
Ins1	1.08172	0.925518	0.998845	0.675955	1.43396	1.03168		1.81924	1.73307	1.82766	1.32869	1.72907	1.19334
Slc2a2	1.02633	0.937896	1.36368	0.819321	0.893475	1.04066		1.08862	2.05979	1.47683	1.4871	2.07412	1.25484
Gcg	0.645058	0.627418	0.775124	1.46155	1.26357	1.72608		0.805245	1.2079	2.47512	1.55563	2.52713	2.14726
G6pc2	1.27088	0.838471	1.19403	0.933572	0.86804	0.96985		0.717392	1.64813	0.750453	0.729932	0.953188	0.886279

## Sheet: Fig. 8
Fig. 8A
TE	Ch.	Log2(FoldChange)	-Log10(FDR p-value)
RLTR44C:ERVK:LTR	Ch.9	2.44865	2.33157
RLTR44-int:ERVK:LTR	Ch.2	1.13151	2.83698
RLTR44B:ERVK:LTR	Ch.2	1.10228	4.73515
MT2B2:ERVL:LTR	Ch.X	0.830339	5.48062
RLTR20B3A_MM:ERVK:LTR	Ch.8	0.768012	9.63566
L1MEg:L1:LINE	Ch.9	0.66551	5.78133
RMER6-int:ERVK:LTR		0.644341	1.63016
RLTR11C_MM:ERVK:LTR		0.539192	1.29256
L1MA4A:L1:LINE		0.444241	1.26528
ORR1A2-int:ERVL-MaLR:LTR		0.36266	1.56563
LTR40a:ERVL:LTR		0.30079	1.38348
MT2A:ERVL:LTR		0.269106	1.81312
MER34A1:ERV1:LTR		0.268924	1.38348
MER45A:hAT-Tip100:DNA		0.245385	1.28472
L1_Mus3:L1:LINE		0.145615	2.0705
L1_Mus2:L1:LINE		-0.333511	1.07119
Lx4A:L1:LINE		-0.3755	1.52479
MER46C:TcMar-Tigger:DNA		-0.428919	1.51449
RLTR11A:ERVK:LTR		-0.530006	1.05932
ORR1A2-int:ERVL-MaLR:LTR1		-0.535979	1.03332
L1MEf:L1:LINE	Ch.8	-0.585795	2.35186
L1MEi:L1:LINE	Ch.2	-0.76532	1.28046
RMER13A2:ERVK:LTR	Ch.8	-1.28773	1.12945
IAPEy-int:ERVK:LTR	Ch.4	-2.37874	1.6664
RLTR19C:ERVK:LTR	Ch.Y	-2.81853	1.05096

## Sheet: Fig.9
Fig. 9A
TE	%
SINE	38.7793
LINE	16.338
LTR	15.3052
Simple_repeat	12.6761
Low_complexity	4.97653
DNA	2.44131
other	2.06573
none	7.41784
SINE	%
B1/Alu	52.7845
B4	25.1816
B2	14.2857
MIR7	4.11622
ID	3.1477
tRNA	0.484262
Fig. 9B
	%
Distal intergenic	41.6901
Intron	40
Exon	9.38967
Promoter (2-3kb)	2.723
Promoter (<=1kb)	1.59624
Promoter (1-2kb)	1.22066
3' UTR	2.53521
5'UTR	0.657277
Downstream (<=300bp)	0.187793
Fig. 9C
	%
none	79.0393
enhD	12.9258
enhP	5.50218
prom	1.48472
CTCF	0.873362
K4m3	0.174672
Fig. 9E
	HA-ZFP92				Cont.
B1Capn11	6.36446	6.62077	4.75867		1.09454	1.31955	0.692375
B1SINE	4.92289	4.68409	5.39621		1.2741	0.795934	0.986097
IAPLTR	2.45505	2.9141	2.91243		1.48912	1.60381	0.418715
IAP1	0.986265	1.03932	1.0503		1.03082	0.978812	0.991099
Fig. 9G
TE	%
SINE	66.759
LINE	15.2355
LTR	13.0194
srpRNA	2.21607
DNA	1.66205
rRNA	0.831025
other	0.277008
SINE	%
B1/Alu	75.5187
B4	16.5975
B2	7.46888
MIR	0.414938

## Sheet: Fig.10
Fig.10B
	HA-ZFP92				Cont.
Sox17 ex4	7.50747	8.85314	7.06332		1.30536	1.16749	0.65617
Fig.10C
testis
	WT				Zfp92 KO
short	1.17192	1.01334	0.856656		3.18231	3.25652	3.22136
long	0.930899	1.03909	1.03416		0.645617	1.19127	1.60964
both	0.985514	1.00508	1.01313		1.54442	1.57038	2.54615
lung
	WT				Zfp92 KO
short	0.862897	1.22528	0.9511		3.16723	5.11433	2.35607
long	0.8864	1.25832	0.900193		1.86221	1.5323	0.484464
both	0.907049	1.16797	0.94877		1.76891	1.93972	1.49076

## Sheet: Fig.11
Fig.11B
		WT					Zfp92 KO
Adipose males		1.2378	0.727077	1.00545	1.10511		0.177174	0.207564	0.069225	0.171246
Adipose females		1.237	0.753035	1.07353			0.863503	0.472773	1.98097
Muscle males		1.36098	0.899446	0.816907			0.185262	0.0661527	0.32566
Muscle females		0.694111	1.63748	0.879821			1.28338	1.36252	0.290994
Liver males		0.93324	1.28743	0.832308			0.645637	0.913834	0.562726
Liver females		0.694111	1.63748	0.879821			1.18773	2.04031	0.360741

## Sheet: Fig.S1
Fig.S1D
Z92-1L	Z92-1S	Z92-6L	Z92-5S
0.177237	0.000707	0.22747	0.000784331
0.239608	0.001136	0.196657	0.000714266
0.175404	0.001591	0.198024	0.000332064
0.327315	0.000644	0.136668	0.000907226

[truncated: 5 more sheets: Fig.S2, Fig.S3, Fig.S4, Fig.S6, Fig.S7]
